# Supplementary material for: Splicing QTL analysis focusing on coding sequences reveals mechanisms for disease susceptibility loci
Source: Nat Commun. 2022 Aug 24;13:4659. doi: 10.1038/s41467-022-32358-1 (PMC9402578; doi:10.1038/s41467-022-32358-1)
Supplement: Supplementary file 4 — Supplementary Data 1 [file 41467_2022_32358_MOESM4_ESM.xlsx]

## Sheet: data.1_i2-rQTL_results
subset	gene_name	i2_id	lead_variant	ref_allele	alt_allele	beta	p-value	FDR
B	STPG1	ENSG00000001460.18:ENST00000003583.12	1:24390039	C	A	0.843652	7.84424e-07	1.09819e-06
B	STPG1	ENSG00000001460.18:ENST00000337248.9:ENST00000374409.5	1:24390039	C	A	-0.939083	6.10334e-07	1.8249e-06
B	ELAC2	ENSG00000006744.19:ENST00000338034.9	17:12989492	A	G	-0.869485	3.37784e-07	3.65925e-07
B	ELAC2	ENSG00000006744.19:ENST00000395962.6	17:12993976	A	C	0.694465	3.74158e-07	0.0127177
B	PIGQ	ENSG00000007541.17:ENST00000026218.9	16:583764	G	A	0.860789	5.73338e-07	0.000122469
B	PIGQ	ENSG00000007541.17:ENST00000321878.10:ENST00000409527.6	16:583764	G	A	-0.763328	5.51921e-07	0.00809331
B	TRAF3IP3	ENSG00000009790.15:ENST00000367023.5	1:209782503	A	C	-0.818154	4.97251e-07	0.000259904
B	TRAF3IP3	ENSG00000009790.15:ENST00000367024.5:ENST00000367025.8	1:209761856	T	A	-0.908961	4.84425e-07	0.000150433
B	BRCA1	ENSG00000012048.23:ENST00000468300.5	17:43976476	T	C	-1.00897	9.92649e-07	0.01325
B	CD22	ENSG00000012124.17:ENST00000085219.10	19:35347979	C	T	0.619984	4.18086e-07	0.0348387
B	CD22	ENSG00000012124.17:ENST00000341773.10:ENST00000594250.5	19:35338478	A	G	-0.806944	1.56336e-07	0.005139
B	CD22	ENSG00000012124.17:ENST00000544992.6	19:35347979	C	T	-0.786693	2.8155e-08	0.00191701
B	YAF2	ENSG00000015153.15:ENST00000555248.2	12:42406469	G	A	-0.614452	2.29804e-07	0.0492205
B	RUNX3	ENSG00000020633.19:ENST00000338888.3:ENST00000399916.5	1:24106812	G	A	-0.702802	8.46238e-07	0.0411324
B	MRE11	ENSG00000020922.13:ENST00000540013.5	11:94453355	T	C	0.783843	4.85086e-07	0.000602896
B	SH3YL1	ENSG00000035115.22:ENST00000356150.10:ENST00000405430.5	2:264621	A	C	-1.11969	6.78781e-07	8.76665e-11
B	SH3YL1	ENSG00000035115.22:ENST00000402632.5	2:242132	G	A	1.07067	6.55494e-07	1.87139e-11
B	SH3YL1	ENSG00000035115.22:ENST00000403657.5:ENST00000403658.5	2:264621	A	C	0.777031	4.65909e-07	9.4853e-05
B	FAM214A	ENSG00000047346.12:ENST00000261844.11:ENST00000619572.4	15:52656160	T	C	-0.843958	5.29023e-07	0.00101638
B	FAM214A	ENSG00000047346.12:ENST00000562351.2	15:52655798	A	T	-1.06056	5.37434e-07	7.25461e-16
B	MAP4	ENSG00000047849.21:ENST00000426837.6	3:48055188	C	G	-0.751038	1.23105e-07	0.00580963
B	HEBP2	ENSG00000051620.11:ENST00000607197.6	6:138377460	T	A	-1.55568	4.14788e-07	0.0100844
B	MRPL43	ENSG00000055950.16:ENST00000299179.9	10:100991855	CA	C	1.12249	9.81878e-07	1.16019e-21
B	MRPL43	ENSG00000055950.16:ENST00000318325.6	10:100943677	T	C	0.874389	9.36817e-07	4.61715e-13
B	MRPL43	ENSG00000055950.16:ENST00000318364.12:ENST00000370236.5	10:100974019	C	T	-0.958411	8.72388e-07	1.2474e-11
B	MRPL43	ENSG00000055950.16:ENST00000342071.5	10:100994481	A	G	0.905247	1.06731e-06	6.66431e-10
B	MRPL43	ENSG00000055950.16:ENST00000370234.4	10:100955130	C	T	0.830476	8.47743e-07	4.77573e-07
B	CNN2	ENSG00000064666.15:ENST00000263097.9	19:1036019	G	A	-0.914866	2.99822e-07	7.89033e-11
B	CNN2	ENSG00000064666.15:ENST00000348419.7	19:1036019	G	A	0.923437	2.49779e-07	8.26836e-10
B	POLR1A	ENSG00000068654.16:ENST00000263857.11	2:86146365	TATATA	T	-1.46859	7.29948e-07	9.44787e-19
B	POLR1A	ENSG00000068654.16:ENST00000409681.1	2:86146365	TATATA	T	1.46583	6.70974e-07	5.42262e-19
B	IP6K2	ENSG00000068745.15:ENST00000328631.10	3:48694528	A	G	-0.959553	2.08772e-06	3.94554e-08
B	IP6K2	ENSG00000068745.15:ENST00000432678.6	3:48730717	G	A	0.981752	1.9454e-06	1.35372e-06
B	ERLEC1	ENSG00000068912.14:ENST00000378239.5	2:53735485	T	TA	0.812339	5.26096e-07	0.0361348
B	RPL31	ENSG00000071082.11:ENST00000409028.8	2:101019076	C	T	-0.683131	3.58572e-07	2.0375e-12
B	FCGR2B	ENSG00000072694.21:ENST00000236937.13	1:161699253	C	CA	1.07943	5.80282e-07	7.76866e-11
B	FCGR2B	ENSG00000072694.21:ENST00000367961.8	1:161675619	C	T	1.04741	5.74312e-07	7.60182e-09
B	AP1M1	ENSG00000072958.9:ENST00000291439.8	19:16222188	TTATTATTAC	T	-0.562987	5.97995e-07	2.22048e-08
B	NLE1	ENSG00000073536.18:ENST00000360831.9	17:35134914	C	T	1.50223	4.80619e-07	6.96426e-13
B	NLE1	ENSG00000073536.18:ENST00000442241.9	17:35134021	C	G	-1.43195	4.61391e-07	3.42802e-10
B	SMARCE1	ENSG00000073584.20:ENST00000431889.6	17:40623690	G	A	0.293442	7.87875e-07	0.00369028
B	GSDMB	ENSG00000073605.18:ENST00000360317.7:ENST00000418519.5	17:39869390	T	TTTCC	-0.858074	8.71359e-07	0.00563576
B	DYNC1I2	ENSG00000077380.16:ENST00000397119.8:ENST00000409773.5	2:171743105	T	C	0.475251	3.82136e-07	8.623e-05
B	TIGAR	ENSG00000078237.7:ENST00000635110.1	12:4327466	A	G	0.588495	2.50082e-07	0.04287
B	SP140	ENSG00000079263.19:ENST00000343805.10	2:230233269	G	T	-0.896831	5.75808e-07	8.26836e-10
B	SP140	ENSG00000079263.19:ENST00000392045.8	2:230233269	G	T	0.790178	6.18046e-07	2.74413e-05
B	SP140	ENSG00000079263.19:ENST00000417495.7	2:230259004	A	G	-1.17284	5.69456e-07	1.35349e-05
B	FDFT1	ENSG00000079459.13:ENST00000525954.5	8:11801695	GT	G	0.860005	4.48158e-07	0.00095728
B	CLDND1	ENSG00000080822.17:ENST00000507874.5	3:98506816	T	G	0.709346	6.74e-07	0.00110416
B	ZNF506	ENSG00000081665.14:ENST00000545006.1	19:19799849	AAGAC	A	1.04163	5.72707e-07	1.07883e-22
B	TRPM3	ENSG00000083067.22:ENST00000358082.7:ENST00000360823.6	9:71296412	T	C	-0.189201	2.86215e-07	0.0406469
B	TRPM3	ENSG00000083067.22:ENST00000377105.5:ENST00000408909.6	9:71296412	T	C	-0.232499	5.83831e-08	0.00258441
B	TRPM3	ENSG00000083067.22:ENST00000396285.5	9:71296412	T	C	-0.232499	6.23931e-08	0.00245347
B	YTHDC1	ENSG00000083896.13:ENST00000344157.9	4:68313202	T	C	0.540602	1.78558e-07	1.83527e-07
B	MAPKAPK5	ENSG00000089022.14:ENST00000550735.7	12:112180542	A	C	-0.386297	1.35572e-06	0.0214215
B	MAPKAPK5	ENSG00000089022.14:ENST00000551404.6	12:112113566	A	AAGG	0.545341	6.75857e-07	0.0129098
B	DZANK1	ENSG00000089091.16:ENST00000357236.8	20:18448853	T	C	0.933909	5.58975e-07	2.00278e-08
B	OAS1	ENSG00000089127.14:ENST00000202917.10	12:112913715	T	G	-1.33592	7.99798e-07	6.07869e-19
B	OAS1	ENSG00000089127.14:ENST00000445409.6	12:112927776	C	T	1.22645	7.14666e-07	7.37449e-14
B	OAS1	ENSG00000089127.14:ENST00000452357.6	12:112914354	T	C	1.0574	6.08082e-07	3.99214e-17
B	OAS1	ENSG00000089127.14:ENST00000551241.5	12:112913715	T	G	0.990863	6.45761e-07	1.65582e-12
B	OAS1	ENSG00000089127.14:ENST00000675868.1	12:112923432	C	T	0.976512	4.78942e-07	2.10635e-10
B	RPLP0	ENSG00000089157.16:ENST00000228306.8:ENST00000392514.9:ENST00000551150.5	12:120198746	C	A	1.02132	5.35399e-07	1.82635e-26
B	RPLP0	ENSG00000089157.16:ENST00000313104.9	12:120198746	C	A	-1.06861	2.36397e-07	2.99382e-15
B	RPLP0	ENSG00000089157.16:ENST00000546989.5	12:120148389	A	C	-0.762859	3.55249e-07	1.63604e-05
B	ERP29	ENSG00000089248.7:ENST00000261735.4	12:112263707	T	A	0.73696	1.39851e-06	0.0266571
B	BLVRB	ENSG00000090013.11:ENST00000643519.1	19:39786793	C	CA	-1.12281	5.32673e-07	0.0159961
B	YPEL3	ENSG00000090238.12:ENST00000398841.6	16:29943333	T	G	0.798913	1.60954e-06	1.08874e-07
B	YPEL3	ENSG00000090238.12:ENST00000566134.5	16:29954956	G	C	-0.629833	1.30507e-06	0.00463647
B	NLRP1	ENSG00000091592.16:ENST00000262467.10:ENST00000613500.4	17:5501161	C	A	1.01036	3.52178e-07	0.032683
B	DSP	ENSG00000096696.14:ENST00000379802.8	6:7380034	A	G	0.708412	4.64698e-07	0.0190396
B	DSP	ENSG00000096696.14:ENST00000418664.2	6:7380034	A	G	-0.706913	4.35657e-07	0.0267791
B	PPIL2	ENSG00000100023.19:ENST00000335025.12:ENST00000398831.8:ENST00000406385.1	22:21695494	C	T	1.09817	1.00488e-06	9.07202e-17
B	PPIL2	ENSG00000100023.19:ENST00000626352.2	22:21695494	C	T	-1.09835	9.60034e-07	7.07933e-17
B	CRYBB2P1	ENSG00000100058.12:ENST00000382734.9	22:25482689	T	A	-1.38244	4.26632e-07	8.26003e-11
B	CRYBB2P1	ENSG00000100058.12:ENST00000415709.5	22:25482689	T	A	1.39936	5.0001e-07	5.51016e-13
B	PIK3IP1	ENSG00000100100.13:ENST00000215912.10	22:31218836	C	T	0.630352	7.48959e-07	0.0292528
B	PIK3IP1	ENSG00000100100.13:ENST00000441972.5	22:31365057	CA	C	-0.720724	7.04393e-07	0.0275224
B	ANKRD54	ENSG00000100124.15:ENST00000215941.9	22:36909638	G	A	0.721547	5.79676e-07	0.00588287
B	ANKRD54	ENSG00000100124.15:ENST00000609454.5	22:36919567	AT	A	-0.821185	6.39563e-07	0.0124632
B	DEPDC5	ENSG00000100150.20:ENST00000400242.8:ENST00000646755.1	22:31781835	G	T	0.912451	7.76935e-07	2.25827e-07
B	FAM118A	ENSG00000100376.12:ENST00000216214.7:ENST00000441876.7	22:45343441	T	C	1.53404	4.01007e-07	0.000527002
B	FAM118A	ENSG00000100376.12:ENST00000405673.5	22:45343441	T	C	-1.50141	4.22148e-07	6.94283e-05
B	SDR39U1	ENSG00000100445.17:ENST00000538105.6	14:24465163	CT	C	-1.05207	5.3367e-07	0.00750854
B	SDR39U1	ENSG00000100445.17:ENST00000555365.5	14:24465163	CT	C	0.905474	4.63909e-07	0.00711809
B	RBM23	ENSG00000100461.18:ENST00000346528.9	14:22913431	A	T	1.24202	6.21587e-07	1.33081e-09
B	RBM23	ENSG00000100461.18:ENST00000399922.6	14:22913431	A	T	-1.20075	6.62996e-07	1.75552e-09
B	GSS	ENSG00000100983.12:ENST00000642498.1	20:35097380	C	T	0.806742	1.43048e-06	0.00779355
B	GSS	ENSG00000100983.12:ENST00000643188.1:ENST00000644793.1:ENST00000651619.1	20:35097350	C	T	-0.975467	1.36824e-06	0.0255754
B	SIRPB1	ENSG00000101307.16:ENST00000279477.11:ENST00000568365.1	20:1622924	C	A	0.915598	4.69058e-07	2.27947e-05
B	SIRPB1	ENSG00000101307.16:ENST00000381605.9	20:1611666	T	C	1.01379	3.98947e-07	0.000247969
B	RBFA	ENSG00000101546.13:ENST00000262197.7	18:80049003	A	G	-0.573313	7.82681e-07	0.00023733
B	RBFA	ENSG00000101546.13:ENST00000306735.10	18:80049003	A	G	0.615336	7.9045e-07	0.0002132
B	ANKRD12	ENSG00000101745.17:ENST00000262126.9	18:9285894	T	G	-0.736735	3.024e-07	3.06155e-14
B	ANKRD12	ENSG00000101745.17:ENST00000400020.7	18:9285894	T	G	0.763494	3.22342e-07	2.03088e-15
B	CMC2	ENSG00000103121.9:ENST00000219400.8:ENST00000564249.5:ENST00000565650.5:ENST00000565914.5	16:80986459	G	GA	0.71351	1.84437e-07	0.0142404
B	NOMO1	ENSG00000103512.15:ENST00000287667.12	16:15059860	T	C	-0.797392	8.2176e-07	0.0238912
B	NOMO1	ENSG00000103512.15:ENST00000610363.4	16:15059860	T	C	0.829079	7.98622e-07	0.0151885
B	NIPAL2	ENSG00000104361.10:ENST00000341166.3	8:98192883	T	C	-0.704547	7.20643e-07	0.0115852
B	EEF1D	ENSG00000104529.17:ENST00000524624.5:ENST00000528610.5	8:143587342	T	G	0.661132	5.77886e-07	0.0242254
B	ERICH1	ENSG00000104714.14:ENST00000262109.8	8:644398	G	C	-1.02431	2.29684e-07	5.15067e-07
B	ERICH1	ENSG00000104714.14:ENST00000522706.5	8:644398	G	C	0.908114	2.99494e-07	7.1844e-09
B	KLHDC4	ENSG00000104731.14:ENST00000270583.10	16:87746701	G	C	0.683863	3.11182e-07	0.0213861
B	KLHDC4	ENSG00000104731.14:ENST00000347925.9	16:87730661	A	T	1.01843	3.50891e-07	7.10184e-12
B	KLHDC4	ENSG00000104731.14:ENST00000446344.3	16:87767752	CA	C	1.17854	2.98747e-07	2.25827e-07
B	TLE5	ENSG00000104964.15:ENST00000221561.12	19:3059596	G	A	-0.872399	2.79298e-07	5.83111e-07
B	VRK3	ENSG00000105053.11:ENST00000316763.8:ENST00000594948.5:ENST00000599538.5	19:50055711	A	G	1.2215	4.21232e-07	3.77919e-05
B	VRK3	ENSG00000105053.11:ENST00000594092.5	19:50053679	G	A	0.942924	4.78503e-07	3.04533e-07
B	ZNF419	ENSG00000105136.21:ENST00000415379.6	19:57486954	T	TCA	-0.763057	5.20042e-07	0.00213287
B	ZNF419	ENSG00000105136.21:ENST00000424930.6	19:57492120	A	G	-0.942541	5.21094e-07	4.82717e-09
B	ZNF419	ENSG00000105136.21:ENST00000426954.6	19:57486954	T	TCA	0.89867	5.13435e-07	2.263e-06
B	RPS16	ENSG00000105193.9:ENST00000599539.5	19:39431548	C	T	0.842709	4.5279e-07	3.3686e-06
B	DENND3	ENSG00000105339.10:ENST00000424248.2	8:141169703	G	A	0.88535	5.1221e-07	1.35349e-05
B	DENND3	ENSG00000105339.10:ENST00000519811.5	8:141169703	G	A	-0.813965	5.35366e-07	0.000544137
B	DENND3	ENSG00000105339.10:ENST00000523308.5	8:141188216	C	T	-1.10169	5.39118e-07	7.42002e-09
B	DMAC2	ENSG00000105341.19:ENST00000221943.14	19:41431190	G	A	0.847295	8.23367e-07	3.26688e-06
B	DMAC2	ENSG00000105341.19:ENST00000301183.15	19:41393561	AT	A	0.724407	7.61638e-07	0.000108609
B	DMAC2	ENSG00000105341.19:ENST00000438807.7	19:41386069	C	T	0.811088	9.11825e-07	1.78169e-05
B	DMAC2	ENSG00000105341.19:ENST00000589970.5	19:41379246	C	T	0.879042	9.00916e-07	8.74487e-06
B	LIG1	ENSG00000105486.14:ENST00000263274.12	19:48142287	C	A	0.589034	4.57232e-07	0.0198042
B	LIG1	ENSG00000105486.14:ENST00000613670.4	19:48120183	G	A	-0.65189	4.34898e-07	3.66691e-05
B	ZC3HAV1	ENSG00000105939.13:ENST00000464606.5	7:139079487	C	T	0.6328	5.20082e-07	0.00901009
B	NUDT1	ENSG00000106268.15:ENST00000339737.6:ENST00000356714.5:ENST00000397046.5:ENST00000397049.2	7:2209201	C	T	-1.17268	3.89178e-07	0.0213861
B	NUDT1	ENSG00000106268.15:ENST00000343985.8:ENST00000397048.5	7:2209201	C	T	1.15514	4.14156e-07	0.0207443
B	KDM4C	ENSG00000107077.19:ENST00000543771.5	9:7064934	A	G	-0.920899	2.83725e-07	0.00572057
B	DDX58	ENSG00000107201.10:ENST00000379868.5	9:32452682	C	T	0.774678	5.45535e-07	0.000301951
B	DDX58	ENSG00000107201.10:ENST00000379883.3	9:32452682	C	T	-0.74288	6.02993e-07	0.000566798
B	TFAM	ENSG00000108064.11:ENST00000373895.7	10:58400877	C	T	-0.608545	9.80738e-07	7.42002e-09
B	TFAM	ENSG00000108064.11:ENST00000487519.6	10:58397851	C	T	0.612282	1.07022e-06	3.15615e-09
B	GOSR2	ENSG00000108433.17:ENST00000573224.2	17:46930667	TAA	T	-0.780882	9.36968e-07	0.000119686
B	NAT9	ENSG00000109065.12:ENST00000582524.5	17:75554888	C	CA	-0.794942	6.01888e-07	0.00989823
B	LAMTOR3	ENSG00000109270.13:ENST00000226522.8	4:99971959	G	A	0.723351	8.18638e-07	0.0237395
B	LAMTOR3	ENSG00000109270.13:ENST00000499666.7	4:99971959	G	A	-0.724908	9.16812e-07	0.0115114
B	SNX25	ENSG00000109762.16:ENST00000618785.4	4:185337924	G	A	0.809534	3.43927e-07	0.0319701
B	KLHL5	ENSG00000109790.16:ENST00000381930.7	4:39106906	TA	T	-0.728476	4.02142e-07	0.000201407
B	SELPLG	ENSG00000110876.10:ENST00000388962.4	12:108620180	G	A	0.939674	6.53316e-07	1.36784e-07
B	SELPLG	ENSG00000110876.10:ENST00000550948.2	12:108620180	G	A	-0.942459	5.69935e-07	3.88454e-07
B	LTA4H	ENSG00000111144.10:ENST00000552789.5	12:96021666	AACACACAC	A	0.258251	4.93644e-07	0.00785117
B	OAS2	ENSG00000111335.13:ENST00000392583.7	12:112974001	G	A	0.631384	7.56982e-07	0.0071765
B	OAS2	ENSG00000111335.13:ENST00000449768.2	12:112974001	G	A	-0.841145	6.89282e-07	8.21688e-08
B	NUP107	ENSG00000111581.10:ENST00000229179.9	12:68732058	A	G	0.734619	2.91168e-07	6.79105e-07
B	SPSB2	ENSG00000111671.9:ENST00000519357.1	12:6859577	C	G	-0.724936	4.56423e-07	0.039353
B	TDP2	ENSG00000111802.14:ENST00000341060.3	6:24651771	G	C	0.682251	2.99052e-07	0.00484943
B	TDP2	ENSG00000111802.14:ENST00000378198.9	6:24651771	G	C	-0.680232	3.00906e-07	0.00296079
B	RNGTT	ENSG00000111880.16:ENST00000369475.7	6:88615926	A	C	0.743954	6.57234e-07	0.0132324
B	ASCC3	ENSG00000112249.14:ENST00000369143.2	6:100858626	C	G	0.519497	6.96383e-07	0.0413798
B	SMAP1	ENSG00000112305.15:ENST00000370452.7	6:70859232	A	G	0.678282	6.39145e-07	0.00634622
B	CUTA	ENSG00000112514.18:ENST00000374496.3:ENST00000374500.10:ENST00000440279.7:ENST00000607266.5	6:33374646	CT	C	1.36016	2.25417e-07	0.00159989
B	CUTA	ENSG00000112514.18:ENST00000488034.6	6:33374646	CT	C	-1.33669	2.51304e-07	0.00157405
B	UNC50	ENSG00000115446.12:ENST00000357765.7	2:98600068	A	G	-0.990021	1.07595e-06	7.64846e-15
B	UNC50	ENSG00000115446.12:ENST00000409347.5:ENST00000409975.5	2:98600068	A	G	1.00183	1.02778e-06	7.08169e-15
B	STK16	ENSG00000115661.14:ENST00000396738.7:ENST00000409638.7	2:219337640	T	C	-0.865802	7.15452e-07	0.0223388
B	PASK	ENSG00000115687.14:ENST00000403638.7	2:241093461	C	CT	-0.598983	3.44615e-07	0.0115114
B	ORC4	ENSG00000115947.14:ENST00000540442.5	2:148183522	T	TA	0.675407	1.25721e-06	0.00765721
B	SCP2	ENSG00000116171.19:ENST00000371514.8	1:52967114	T	C	-0.713748	7.97398e-07	0.0223582
B	MRPL37	ENSG00000116221.15:ENST00000360840.9	1:54217740	A	T	-1.07267	4.76269e-07	7.41999e-12
B	MRPL37	ENSG00000116221.15:ENST00000605337.5	1:54217740	A	T	0.936404	3.65388e-07	3.35863e-12
B	SCAMP3	ENSG00000116521.11:ENST00000302631.8	1:155375798	CA	C	-1.00071	1.11178e-06	0.000590967
B	SCAMP3	ENSG00000116521.11:ENST00000355379.3	1:155375798	CA	C	1.00586	1.20409e-06	0.00059057
B	LGALS8	ENSG00000116977.19:ENST00000341872.10:ENST00000366584.9:ENST00000526634.5	1:236611541	ATTAAG	A	0.777905	4.73823e-07	0.00448495
B	LGALS8	ENSG00000116977.19:ENST00000352231.6:ENST00000450372.6:ENST00000526589.5:ENST00000527974.5	1:236549987	A	T	-0.963999	4.47972e-07	0.000216461
B	CR2	ENSG00000117322.18:ENST00000367057.8	1:207480099	T	A	-0.847807	5.53666e-07	0.00513878
B	CR2	ENSG00000117322.18:ENST00000367058.7	1:207480099	T	A	0.886844	5.70308e-07	0.00262386
B	SLC19A2	ENSG00000117479.15:ENST00000367804.4	1:170016655	A	G	0.507354	5.18125e-07	0.0284617
B	DCAF4	ENSG00000119599.17:ENST00000553457.1	14:72995513	G	T	0.626152	3.50394e-07	6.91288e-05
B	MLH3	ENSG00000119684.16:ENST00000556257.5	14:74990749	C	CT	-0.920827	6.58614e-07	0.000143418
B	ABCC11	ENSG00000121270.15:ENST00000356608.6:ENST00000394747.5:ENST00000394748.5	16:48513141	C	T	1.24296	5.79719e-08	0.0333107
B	ZNF211	ENSG00000121417.14:ENST00000240731.5	19:57638076	C	T	-1.00772	5.29226e-07	4.29358e-10
B	ZNF211	ENSG00000121417.14:ENST00000254182.11	19:57608396	C	G	0.71798	5.0802e-07	0.0238912
B	GJB6	ENSG00000121742.19:ENST00000241124.11:ENST00000400065.7:ENST00000400066.8:ENST00000636852.1:ENST00000643121.1:ENST00000643211.1:ENST00000644283.1:ENST00000644667.1:ENST00000647029.1:ENST00000647243.1	13:20502976	A	T	-1.91018	8.89178e-07	9.31693e-13
B	LY9	ENSG00000122224.18:ENST00000368039.2	1:160820842	G	GT	0.525675	5.34659e-07	0.0300853
B	SMUG1	ENSG00000123415.15:ENST00000243112.9:ENST00000506595.5:ENST00000513838.5:ENST00000514685.5	12:54185098	C	T	0.794928	6.80124e-07	1.9344e-05
B	SMUG1	ENSG00000123415.15:ENST00000337581.7:ENST00000401977.6:ENST00000508394.6	12:54185098	C	T	-0.780843	6.56048e-07	4.76786e-05
B	BCAS4	ENSG00000124243.17:ENST00000358791.9	20:50877333	G	A	-0.75946	5.11351e-07	4.65468e-09
B	BCAS4	ENSG00000124243.17:ENST00000371608.6	20:50877333	G	A	0.697339	4.60447e-07	3.00165e-12
B	SNRPC	ENSG00000124562.10:ENST00000244520.10	6:34670844	CA	C	0.942579	4.83248e-07	0.00938924
B	SNRPC	ENSG00000124562.10:ENST00000374018.5	6:34670844	CA	C	-0.853937	5.36591e-07	0.0410807
B	NQO2	ENSG00000124588.21:ENST00000338130.6:ENST00000380430.5:ENST00000380455.10	6:3004299	T	C	0.804004	4.41753e-07	0.000336409
B	NQO2	ENSG00000124588.21:ENST00000380441.5:ENST00000380454.8	6:3004299	T	C	-0.779341	4.80192e-07	0.00035344
B	ARMC7	ENSG00000125449.7:ENST00000245543.6	17:75113577	A	C	0.714148	6.64045e-07	0.00207795
B	ARMC7	ENSG00000125449.7:ENST00000582136.5	17:75113577	A	C	-0.856652	6.06437e-07	6.09403e-07
B	NUP85	ENSG00000125450.11:ENST00000245544.9	17:75267185	C	CCAAACCACTTCTT	1.08971	5.69823e-07	0.0127293
B	NUP85	ENSG00000125450.11:ENST00000540768.5	17:75267185	C	CCAAACCACTTCTT	-1.0619	6.16798e-07	0.00326867
B	SNRPD2	ENSG00000125743.10:ENST00000590212.1	19:45696845	G	A	0.773289	4.25656e-07	0.00147385
B	RBCK1	ENSG00000125826.21:ENST00000382181.2:ENST00000640614.1	20:409666	A	T	0.843224	4.77e-07	3.55916e-05
B	RBCK1	ENSG00000125826.21:ENST00000475269.5	20:409666	A	T	-1.18697	5.47192e-07	1.05248e-08
B	ITPA	ENSG00000125877.13:ENST00000380113.8	20:3213527	G	A	-1.41881	3.47176e-07	1.54752e-06
B	ITPA	ENSG00000125877.13:ENST00000399838.3	20:3213527	G	A	1.32375	4.08987e-07	8.62219e-08
B	MAX	ENSG00000125952.20:ENST00000557746.5	14:65075759	A	G	1.11444	5.02883e-07	9.19351e-13
B	TUBGCP3	ENSG00000126216.15:ENST00000464139.5	13:112544182	A	G	1.24402	4.09341e-07	4.70874e-09
B	PCNX4	ENSG00000126773.13:ENST00000391611.6	14:60162436	T	C	-0.60168	5.52526e-07	0.0235363
B	ZBTB1	ENSG00000126804.13:ENST00000358738.3	14:64514181	A	C	-0.609797	4.46063e-07	0.0376982
B	RAB3IP	ENSG00000127328.22:ENST00000247833.12	12:69838518	T	G	0.905114	5.81611e-07	1.53173e-10
B	IRF5	ENSG00000128604.20:ENST00000357234.10:ENST00000489702.6	7:129041243	T	C	-0.797564	7.1483e-07	1.09429e-08
B	IRF5	ENSG00000128604.20:ENST00000477535.5	7:128962813	G	GT	0.566204	8.71847e-07	0.0211785
B	IRF5	ENSG00000128604.20:ENST00000613821.4	7:128923724	G	C	0.597944	6.51964e-07	0.0212367
B	IRF5	ENSG00000128604.20:ENST00000619830.1	7:128959343	C	T	0.914062	6.432e-07	2.68017e-14
B	CCDC32	ENSG00000128891.15:ENST00000558871.1:ENST00000561011.5	15:40544392	T	G	-0.620374	5.71463e-07	8.22533e-05
B	CCDC32	ENSG00000128891.15:ENST00000560305.5	15:40677289	C	T	-0.866967	5.65778e-07	0.014451
B	SERGEF	ENSG00000129158.11:ENST00000265965.10	11:17959500	C	T	0.746967	5.88958e-07	0.000117189
B	SERGEF	ENSG00000129158.11:ENST00000528200.5	11:17959500	C	T	-0.763663	6.10812e-07	2.57368e-05
B	PLD2	ENSG00000129219.14:ENST00000263088.11	17:4819581	G	A	0.981879	3.63924e-07	0.00474599
B	PLD2	ENSG00000129219.14:ENST00000572940.5	17:4819581	G	A	-0.986224	4.2865e-07	0.00311985
B	PARP2	ENSG00000129484.13:ENST00000250416.9	14:20350953	T	A	1.3412	3.14792e-07	4.18478e-22
B	PARP2	ENSG00000129484.13:ENST00000429687.7	14:20345130	G	A	-1.42129	4.65204e-07	2.55416e-17
B	RHBDF2	ENSG00000129667.13:ENST00000313080.8	17:76482910	G	C	-1.04065	4.12777e-07	1.45091e-14
B	RHBDF2	ENSG00000129667.13:ENST00000591885.5:ENST00000675367.1	17:76482910	G	C	1.06435	4.24547e-07	6.67316e-14
B	PGAP6	ENSG00000129925.11:ENST00000250930.7	16:329379	G	A	-0.816282	6.5917e-07	0.0015901
B	PGAP6	ENSG00000129925.11:ENST00000431232.7	16:329379	G	A	0.827487	6.31037e-07	0.000922502
B	TUBGCP2	ENSG00000130640.13:ENST00000252936.7:ENST00000368563.6	10:133280866	CGGG	C	1.086	9.36559e-07	0.00120736
B	TUBGCP2	ENSG00000130640.13:ENST00000368562.5	10:133329392	C	CT	-0.724358	1.08847e-06	0.00085263
B	ATP5IF1	ENSG00000130770.18:ENST00000335514.10	1:28207068	GA	G	0.921678	1.18058e-06	0.000472241
B	DIAPH1	ENSG00000131504.17:ENST00000389054.8	5:141767678	C	T	-0.430658	7.50208e-07	0.0350855
B	DIAPH1	ENSG00000131504.17:ENST00000518047.5	5:141763704	C	T	0.630154	7.5809e-07	0.00278561
B	FCRLA	ENSG00000132185.18:ENST00000236938.12	1:161710468	G	A	1.06065	5.32725e-07	3.64151e-18
B	FCRLA	ENSG00000132185.18:ENST00000367953.7	1:161710468	G	A	-1.22152	5.17084e-07	1.70163e-24
B	FCRLA	ENSG00000132185.18:ENST00000367957.7	1:161716010	G	C	-0.549545	3.7338e-07	0.0334099
B	FCRLA	ENSG00000132185.18:ENST00000367959.6	1:161710468	G	A	-1.06497	4.46343e-07	2.47563e-17
B	TMEM128	ENSG00000132406.12:ENST00000254742.6	4:4255528	C	T	-0.700716	5.13469e-07	0.0219063
B	TMEM128	ENSG00000132406.12:ENST00000382753.5	4:4254106	T	TATAATA	0.697006	4.64496e-07	0.0255754
B	MPRIP	ENSG00000133030.22:ENST00000341712.8	17:17142245	G	C	-0.71103	5.64203e-07	3.21154e-17
B	MPRIP	ENSG00000133030.22:ENST00000395811.9	17:17142245	G	C	0.712782	4.5872e-07	3.29215e-16
B	EPSTI1	ENSG00000133106.14:ENST00000313640.11	13:42906387	T	G	-0.930628	4.71433e-07	0.0259471
B	CEP20	ENSG00000133393.13:ENST00000573968.5	16:15865634	T	C	0.976309	8.16152e-07	2.81189e-05
B	CEP20	ENSG00000133393.13:ENST00000575073.5	16:15869100	T	C	1.02872	7.5089e-07	4.49418e-05
B	LARGE1	ENSG00000133424.21:ENST00000354992.7:ENST00000397394.7:ENST00000413114.6:ENST00000675416.1:ENST00000676070.1:ENST00000676132.1:ENST00000676370.1	22:33221815	T	C	-0.590046	4.44581e-07	0.000526205
B	LARGE1	ENSG00000133424.21:ENST00000609799.6	22:33221815	T	C	0.993392	5.05478e-07	9.21167e-17
B	LARGE1	ENSG00000133424.21:ENST00000676126.1	22:33221815	T	C	-0.655333	4.44973e-07	0.0015844
B	LARS1	ENSG00000133706.19:ENST00000394434.7	5:146138744	G	A	0.730628	8.05575e-07	6.40324e-07
B	LARS1	ENSG00000133706.19:ENST00000510191.5:ENST00000674174.1	5:146264654	TAA	T	-0.72137	7.33167e-07	5.40363e-05
B	GSTM1	ENSG00000134184.13:ENST00000349334.7	1:109689465	C	T	1.41654	4.82469e-07	7.1844e-09
B	ELP2	ENSG00000134759.14:ENST00000358232.11	18:36108153	A	AG	0.534643	7.18218e-07	0.000574265
B	ELP2	ENSG00000134759.14:ENST00000442325.6	18:36154066	CT	C	-0.907112	8.10719e-07	6.47055e-05
B	TPGS2	ENSG00000134779.15:ENST00000334295.9	18:36818920	G	A	1.05818	8.1525e-07	0.0102124
B	TFCP2	ENSG00000135457.10:ENST00000257915.10	12:51094099	T	C	0.549256	6.08746e-07	0.00533934
B	NTPCR	ENSG00000135778.12:ENST00000366627.4	1:232978862	C	T	-0.808647	3.5777e-07	0.00296079
B	NTPCR	ENSG00000135778.12:ENST00000366628.10	1:232978862	C	T	0.819246	3.38352e-07	0.00365918
B	ITM2C	ENSG00000135916.16:ENST00000326427.11	2:230873453	G	A	0.852649	5.65952e-07	8.4491e-06
B	ITM2C	ENSG00000135916.16:ENST00000335005.10	2:230873083	G	A	-0.985946	6.11394e-07	1.12755e-08
B	ANKRD36	ENSG00000135976.20:ENST00000639293.1	2:97433605	T	C	-1.00186	1.20126e-06	0.000203198
B	NEK3	ENSG00000136098.17:ENST00000611833.4	13:52159071	C	G	-0.717958	7.10676e-07	0.00322023
B	RNASEH2B	ENSG00000136104.21:ENST00000611510.5:ENST00000646709.1	13:50868045	A	G	-0.429561	5.47635e-07	0.0345901
B	SETDB2	ENSG00000136169.16:ENST00000317257.12	13:49468639	T	<INS:ME:ALU>	-0.435116	7.07759e-07	0.00254657
B	DBNL	ENSG00000136279.21:ENST00000448521.6	7:44069264	A	T	0.373329	5.25071e-07	0.00439456
B	CALCOCO2	ENSG00000136436.15:ENST00000416445.6	17:48876268	T	G	0.610797	5.74684e-07	0.0143538
B	ABI1	ENSG00000136754.17:ENST00000536334.5	10:26784606	T	G	-0.536164	5.51718e-07	0.00153507
B	MDC1	ENSG00000137337.15:ENST00000376406.8	6:30622561	CAAAAAAAAA	C	-1.0015	1.87939e-07	0.0177309
B	MDC1	ENSG00000137337.15:ENST00000613547.4	6:30622561	CAAAAAAAAA	C	0.961315	2.13636e-07	0.00590162
B	CCDC90B	ENSG00000137500.9:ENST00000529689.5	11:83228953	GT	G	0.650243	8.41551e-07	0.0269653
B	PPIG	ENSG00000138398.16:ENST00000409714.7	2:169499402	C	A	-0.72633	5.46379e-07	3.66661e-05
B	PPIG	ENSG00000138398.16:ENST00000462903.5	2:169593037	A	G	0.860778	4.84702e-07	2.25833e-07
B	FASTKD1	ENSG00000138399.18:ENST00000453153.7	2:169722776	C	G	-0.742816	3.72584e-07	0.0145791
B	FASTKD1	ENSG00000138399.18:ENST00000453929.6	2:169722776	C	G	0.749479	4.46217e-07	0.0131135
B	SENP7	ENSG00000138468.16:ENST00000314261.11	3:101209944	C	A	-0.647524	8.53479e-07	0.0497779
B	PARP9	ENSG00000138496.16:ENST00000360356.6	3:122525359	AT	A	-0.765495	7.5801e-07	0.00406773
B	PARP9	ENSG00000138496.16:ENST00000462315.5	3:122405229	G	A	-0.518568	8.62132e-07	0.00313574
B	PARP9	ENSG00000138496.16:ENST00000471785.5:ENST00000477522.6	3:122439519	G	<INS:ME:ALU>	1.02257	7.54429e-07	0.0420279
B	NAAA	ENSG00000138744.16:ENST00000286733.9	4:75924484	G	A	-0.590463	3.51362e-07	0.00532335
B	NAAA	ENSG00000138744.16:ENST00000507956.5	4:75924484	G	A	0.555205	3.47965e-07	0.0211785
B	TDG	ENSG00000139372.15:ENST00000266775.13	12:103957196	G	C	0.767711	6.03292e-07	7.14335e-06
B	TDG	ENSG00000139372.15:ENST00000544861.5	12:103957196	G	C	-1.04756	5.40089e-07	3.01318e-05
B	KANSL2	ENSG00000139620.13:ENST00000550347.5	12:48688810	C	CT	0.689304	1.09208e-06	0.0341123
B	TCF12	ENSG00000140262.18:ENST00000343827.7	15:57163122	C	T	0.309661	3.62284e-07	0.0225052
B	BCL2A1	ENSG00000140379.8:ENST00000267953.4	15:79981564	T	A	-1.10511	4.25655e-07	2.43043e-07
B	BCL2A1	ENSG00000140379.8:ENST00000335661.6	15:79981564	T	A	1.02215	4.94599e-07	2.82846e-08
B	ULK3	ENSG00000140474.14:ENST00000440863.7	15:74837752	T	C	-1.22793	5.09489e-07	1.1465e-16
B	ULK3	ENSG00000140474.14:ENST00000569437.5	15:74837752	T	C	1.28017	6.36101e-07	2.26267e-21
B	NUDT7	ENSG00000140876.11:ENST00000568787.5	16:77401197	T	C	0.776506	3.1102e-07	0.0347199
B	RPS2	ENSG00000140988.16:ENST00000343262.9	16:1956098	C	T	-0.396633	3.60205e-07	2.34006e-08
B	RPS2	ENSG00000140988.16:ENST00000529806.5	16:1956098	C	T	0.398163	6.20504e-07	4.34812e-07
B	TCF25	ENSG00000141002.20:ENST00000263346.13	16:89783762	C	T	1.10921	6.86244e-07	0.00120736
B	TCF25	ENSG00000141002.20:ENST00000263347.11	16:89908270	T	C	-1.28754	5.28304e-07	0.000685142
B	SAT2	ENSG00000141504.12:ENST00000269298.10	17:7622230	C	G	-1.36	3.38412e-07	2.40626e-12
B	SAT2	ENSG00000141504.12:ENST00000573566.1	17:7622230	C	G	1.30232	3.87476e-07	2.71733e-13
B	TMC6	ENSG00000141524.16:ENST00000589553.5	17:78125237	G	A	-0.446962	1.65868e-07	0.00637243
B	NBPF3	ENSG00000142794.18:ENST00000318249.9	1:21461253	T	A	-0.867704	5.57462e-07	0.000587098
B	FCRL5	ENSG00000143297.19:ENST00000368189.3	1:157570242	A	G	0.586677	6.91325e-07	0.00550413
B	TOR1AIP1	ENSG00000143337.18:ENST00000271583.7	1:179870413	T	A	1.19636	7.48043e-07	8.6932e-15
B	TOR1AIP1	ENSG00000143337.18:ENST00000435319.8	1:179870413	T	A	-1.24869	8.51531e-07	7.81846e-23
B	TOR1AIP1	ENSG00000143337.18:ENST00000528443.6	1:179918546	G	C	-0.964639	8.13367e-07	9.6089e-10
B	ITPKB	ENSG00000143772.9:ENST00000366784.1	1:225878885	T	C	1.05811	5.39757e-07	0.0170468
B	RABL2A	ENSG00000144134.18:ENST00000376439.3:ENST00000409842.5	2:113600631	C	T	0.980218	6.80962e-07	0.0349707
B	POLR2D	ENSG00000144231.11:ENST00000272645.9	2:127857756	C	G	-0.751585	6.61944e-07	0.000822499
B	ANKMY1	ENSG00000144504.15:ENST00000405002.5	2:240521955	T	A	-1.40348	3.58224e-07	3.57652e-10
B	TAMM41	ENSG00000144559.10:ENST00000273037.9	3:11841240	A	G	-0.906573	3.65005e-07	0.000113273
B	TAMM41	ENSG00000144559.10:ENST00000630288.1	3:11841240	A	G	1.07499	5.3953e-07	1.25204e-11
B	EIF2A	ENSG00000144895.12:ENST00000460851.6	3:150543770	GT	G	-1.5935	4.0286e-07	2.56281e-14
B	PDGFC	ENSG00000145431.11:ENST00000422544.2	4:156918946	T	C	1.17415	9.49079e-10	0.0368937
B	MEGF10	ENSG00000145794.17:ENST00000274473.6:ENST00000503335.7	5:127918785	T	G	-1.07917	8.3228e-07	0.0198042
B	SCML4	ENSG00000146285.14:ENST00000369020.8	6:107704212	G	A	-0.748849	5.39854e-07	6.10359e-05
B	SCML4	ENSG00000146285.14:ENST00000369021.7	6:107694466	T	C	0.795551	5.62183e-07	0.00136539
B	MDH2	ENSG00000146701.12:ENST00000461263.2	7:76165242	T	C	0.727881	8.18609e-07	0.0161609
B	TRIM4	ENSG00000146833.15:ENST00000349062.6	7:99909729	GT	G	0.932103	1.07977e-06	5.27994e-09
B	TRIM4	ENSG00000146833.15:ENST00000354241.5	7:99907431	G	A	-0.815591	8.49479e-07	4.00218e-07
B	TRIM4	ENSG00000146833.15:ENST00000355947.6	7:99927618	A	G	-0.652707	9.89493e-07	0.0474478
B	NCAPG2	ENSG00000146918.20:ENST00000356309.8:ENST00000409423.5	7:158637280	A	G	0.919646	4.43319e-07	0.000148431
B	NCAPG2	ENSG00000146918.20:ENST00000409339.3	7:158637280	A	G	-0.797384	3.98789e-07	0.000105536
B	BIN3	ENSG00000147439.13:ENST00000520292.1	8:22612795	A	G	0.693207	4.2205e-07	0.0204794
B	EIF3H	ENSG00000147677.11:ENST00000276682.8	8:116642103	T	A	-0.469933	4.99686e-07	0.000195989
B	EIF3H	ENSG00000147677.11:ENST00000521861.6	8:116644632	C	T	0.674561	9.78646e-07	2.31725e-16
B	ASTN2	ENSG00000148219.16:ENST00000358637.4	9:116568530	T	C	-0.682614	4.33942e-07	0.010552
B	RSU1	ENSG00000148484.18:ENST00000345264.10:ENST00000377921.7	10:16817239	T	TGGGGTAGGGCAGG	0.833936	4.37702e-07	0.00310699
B	RSU1	ENSG00000148484.18:ENST00000602389.1	10:16817239	T	TGGGGTAGGGCAGG	-0.845104	4.35051e-07	0.00296079
B	HERC4	ENSG00000148634.15:ENST00000492996.6	10:67955540	T	G	0.62429	6.36872e-07	0.000331222
B	CYP17A1	ENSG00000148795.7:ENST00000638272.1	10:101929195	C	G	1.04217	3.92108e-10	0.0188266
B	LRRC27	ENSG00000148814.18:ENST00000344079.9	10:132350189	T	G	0.854144	5.71727e-07	1.59319e-06
B	HSD17B12	ENSG00000149084.13:ENST00000395700.4	11:43785096	GT	G	-1.05049	4.7602e-07	5.46092e-07
B	B3GAT3	ENSG00000149541.10:ENST00000265471.10	11:62624757	C	A	1.57385	5.4269e-07	5.03552e-08
B	B3GAT3	ENSG00000149541.10:ENST00000531383.5	11:62624757	C	A	-1.15359	6.24038e-07	0.000900071
B	B3GAT3	ENSG00000149541.10:ENST00000534026.5	11:62624757	C	A	-1.2779	6.52326e-08	9.35623e-07
B	MIA2	ENSG00000150527.17:ENST00000341502.9	14:39376717	C	A	0.618341	6.41576e-07	0.0331872
B	TEX9	ENSG00000151575.14:ENST00000558083.2	15:56251224	T	C	-0.661767	1.80151e-07	0.038289
B	XRCC4	ENSG00000152422.16:ENST00000282268.7:ENST00000396027.9	5:83353158	T	G	1.23211	4.88146e-07	3.91059e-11
B	XRCC4	ENSG00000152422.16:ENST00000338635.10:ENST00000511817.1	5:83354150	A	G	-1.19551	5.76686e-07	4.12876e-14
B	CAST	ENSG00000153113.24:ENST00000325674.11	5:96720655	C	G	1.12362	6.33179e-07	5.351e-06
B	CAST	ENSG00000153113.24:ENST00000341926.7:ENST00000395813.5	5:96736458	AAAAC	A	-0.959834	7.46923e-07	0.00432725
B	CAST	ENSG00000153113.24:ENST00000508608.6	5:96736458	AAAAC	A	1.32198	6.06894e-07	3.29888e-09
B	CAST	ENSG00000153113.24:ENST00000509903.5	5:96728473	GT	G	0.962581	7.63242e-07	1.38415e-09
B	CAST	ENSG00000153113.24:ENST00000510756.6:ENST00000675033.1	5:96720655	C	G	-1.25459	6.36639e-07	0.0160498
B	CAST	ENSG00000153113.24:ENST00000511049.5	5:96722187	C	T	-0.909969	7.64606e-07	0.0298613
B	CAST	ENSG00000153113.24:ENST00000511782.5	5:96727798	A	G	-1.011	8.06011e-07	1.78169e-05
B	CAST	ENSG00000153113.24:ENST00000674984.1	5:96722187	C	T	-0.747471	6.38228e-07	6.51617e-05
B	CC2D1B	ENSG00000154222.14:ENST00000284376.7	1:52208502	CT	C	0.599748	1.1474e-06	0.0426611
B	CC2D1B	ENSG00000154222.14:ENST00000371586.6	1:52208502	CT	C	-0.626227	1.25325e-06	0.0432321
B	DPH3	ENSG00000154813.10:ENST00000383775.4	3:16273384	G	GT	0.616774	5.36694e-07	0.049589
B	DPH3	ENSG00000154813.10:ENST00000488423.2	3:16273384	G	GT	-0.62147	5.97577e-07	0.0262573
B	PTPRN2	ENSG00000155093.19:ENST00000389418.9	7:157569042	T	C	0.222619	4.44862e-08	0.0441349
B	OXA1L	ENSG00000155463.14:ENST00000612549.6	14:22770671	G	A	-0.600762	6.577e-07	6.26169e-06
B	TMBIM4	ENSG00000155957.18:ENST00000358230.8	12:66123130	C	CATTAAT	0.67582	3.1592e-07	0.000214743
B	TMBIM4	ENSG00000155957.18:ENST00000544599.5	12:66119331	C	T	-0.787799	5.09308e-07	3.77919e-05
B	TBC1D31	ENSG00000156787.17:ENST00000327098.9	8:123142457	G	T	1.03284	6.06233e-07	4.00218e-07
B	CPT2	ENSG00000157184.7:ENST00000637252.1	1:53090431	C	G	1.11997	7.55078e-07	0.0288736
B	DHRS4	ENSG00000157326.19:ENST00000543741.6	14:23967497	G	C	-0.771367	5.13021e-07	0.0108587
B	C12orf43	ENSG00000157895.11:ENST00000445832.7	12:121257350	G	A	0.602387	5.81354e-07	0.0309808
B	XKR8	ENSG00000158156.9:ENST00000675575.1	1:27964235	A	G	0.652307	1.28452e-06	0.0146837
B	ALG8	ENSG00000159063.13:ENST00000299626.10	11:78135354	CA	C	-0.750783	8.33989e-07	0.00497095
B	ALG8	ENSG00000159063.13:ENST00000376156.7:ENST00000615266.4	11:78135354	CA	C	0.754935	8.59158e-07	0.00413779
B	IFNAR2	ENSG00000159110.20:ENST00000342136.9	21:33228203	G	T	-0.524591	6.24886e-07	0.0145069
B	NAE1	ENSG00000159593.15:ENST00000379463.6	16:66735100	G	GTT	-0.835853	1.03861e-06	8.6223e-05
B	EFCAB14	ENSG00000159658.13:ENST00000371933.8:ENST00000672422.1	1:46695603	G	A	-0.473001	6.03993e-07	0.00285925
B	EFCAB14	ENSG00000159658.13:ENST00000674435.1	1:46716534	C	T	0.837867	6.77908e-07	2.36055e-05
B	NDUFV3	ENSG00000160194.18:ENST00000340344.4	21:42898094	T	A	-1.19647	3.96091e-07	2.13886e-08
B	NDUFV3	ENSG00000160194.18:ENST00000354250.7	21:42898094	T	A	1.21912	4.02402e-07	2.76267e-08
B	GATD3A	ENSG00000160221.18:ENST00000348499.9	21:44163015	G	A	-1.16202	4.53246e-07	0.000336617
B	GATD3A	ENSG00000160221.18:ENST00000427803.6	21:44163015	G	A	1.29518	3.96004e-07	1.89904e-05
B	ICOSLG	ENSG00000160223.17:ENST00000400377.3	21:44220746	G	A	-1.01631	5.17716e-07	7.44569e-07
B	ICOSLG	ENSG00000160223.17:ENST00000400379.7	21:44227538	T	C	-1.03574	4.43202e-07	4.6513e-07
B	ICOSLG	ENSG00000160223.17:ENST00000407780.7	21:44226127	G	T	-0.685199	4.49787e-07	0.0249679
B	CFAP410	ENSG00000160226.16:ENST00000397956.7	21:44330463	C	A	-0.839333	5.28705e-07	6.09403e-07
B	ITGB2	ENSG00000160255.18:ENST00000355153.8:ENST00000397850.6:ENST00000397852.5:ENST00000397857.5:ENST00000652462.1	21:44908184	T	C	1.662	4.44294e-07	2.27944e-12
B	ITGB2	ENSG00000160255.18:ENST00000397846.7	21:44908184	T	C	-1.1116	3.50375e-07	5.55466e-27
B	PMF1	ENSG00000160783.19:ENST00000368277.3	1:156235592	A	C	-0.823045	1.25642e-06	0.000147328
B	PMF1	ENSG00000160783.19:ENST00000368279.7	1:156236330	G	A	1.10679	1.16282e-06	1.1093e-10
B	SQSTM1	ENSG00000161011.20:ENST00000389805.9	5:179840395	G	A	0.904442	3.64307e-07	0.000907672
B	U2AF1L4	ENSG00000161265.15:ENST00000412391.6	19:35755517	C	G	1.38341	4.1401e-07	1.75372e-06
B	SCIMP	ENSG00000161929.15:ENST00000571800.5	17:5228506	A	G	0.567263	3.62307e-07	0.0011732
B	MYSM1	ENSG00000162601.11:ENST00000655340.1	1:58669219	CA	C	0.754406	6.78316e-07	0.00224202
B	SNX7	ENSG00000162627.17:ENST00000306121.8	1:98852156	G	A	2.172	8.00027e-07	4.58333e-05
B	MRPS18C	ENSG00000163319.11:ENST00000507349.5	4:83534737	CT	C	-0.449597	5.9546e-07	0.0463507
B	FCRL1	ENSG00000163534.15:ENST00000358292.7	1:157779754	C	T	0.568124	4.77122e-07	0.00618103
B	FCRL1	ENSG00000163534.15:ENST00000368176.8	1:157764025	A	G	-0.28942	5.93433e-07	0.00037195
B	RPL22L1	ENSG00000163584.18:ENST00000295830.13	3:170869104	ACT	A	0.810716	7.22553e-07	2.47563e-17
B	RPL22L1	ENSG00000163584.18:ENST00000463836.1	3:170866275	A	C	-0.807705	7.18887e-07	5.50643e-17
B	PPM1K	ENSG00000163644.15:ENST00000295908.11	4:88259265	C	CA	1.02065	4.67724e-07	0.0350401
B	RCHY1	ENSG00000163743.13:ENST00000324439.9	4:75482854	G	C	-0.506985	7.80939e-07	0.00588287
B	MEAF6	ENSG00000163875.16:ENST00000373075.6	1:38214700	G	T	-0.641079	4.14944e-07	0.0344239
B	TASOR	ENSG00000163946.13:ENST00000431842.6	3:56621174	C	A	-0.425134	5.76659e-07	0.000127503
B	TASOR	ENSG00000163946.13:ENST00000493960.6	3:56621174	C	A	0.41136	7.00818e-07	0.0080251
B	ARHGEF3	ENSG00000163947.12:ENST00000495373.5	3:56740041	G	A	1.21435	6.63337e-07	4.18717e-13
B	TMEM161B	ENSG00000164180.14:ENST00000514135.5	5:88218187	G	T	0.666468	4.66248e-07	0.0333107
B	ERAP1	ENSG00000164307.13:ENST00000296754.7	5:96774507	A	T	1.84062	4.93306e-07	2.32867e-11
B	ERAP1	ENSG00000164307.13:ENST00000443439.7	5:96774507	A	T	-1.8335	5.58432e-07	7.99645e-12
B	ERAP2	ENSG00000164308.17:ENST00000379904.8	5:96916728	G	A	0.662959	4.6697e-07	4.76861e-08
B	ERAP2	ENSG00000164308.17:ENST00000437043.8	5:96887303	C	CT	0.747572	3.47966e-07	4.03973e-06
B	INTS4P1	ENSG00000164669.13:ENST00000438455.3	7:65362039	C	T	-0.960935	5.917e-07	0.00694605
B	INTS4P1	ENSG00000164669.13:ENST00000587624.6	7:65362039	C	T	0.695171	6.63627e-07	0.0384181
B	METTL2B	ENSG00000165055.16:ENST00000262432.13	7:128510681	C	A	-1.28318	7.63375e-07	2.71037e-16
B	METTL2B	ENSG00000165055.16:ENST00000480046.5	7:128503563	T	C	1.24009	8.56116e-07	1.96633e-16
B	RPUSD4	ENSG00000165526.9:ENST00000298317.9	11:126239653	A	G	0.971475	7.10374e-07	0.00191251
B	RPUSD4	ENSG00000165526.9:ENST00000533628.5	11:126239653	A	G	-0.984097	5.61596e-07	0.002072
B	ZFYVE19	ENSG00000166140.17:ENST00000299173.14	15:40811095	A	G	-0.889999	7.35354e-07	0.000883637
B	STXBP4	ENSG00000166263.13:ENST00000398391.6	17:54966443	T	C	1.30766	7.04194e-07	0.0406275
B	ATF7IP2	ENSG00000166669.13:ENST00000324570.9:ENST00000396559.5	16:10448989	G	A	0.877075	3.71961e-07	0.000105536
B	ZNF667-AS1	ENSG00000166770.11:ENST00000661902.1	19:56472347	T	C	1.28155	3.25781e-07	0.00710511
B	ZNF667-AS1	ENSG00000166770.11:ENST00000667367.1	19:56436069	A	G	1.22507	3.47627e-07	0.000483918
B	ZNF667-AS1	ENSG00000166770.11:ENST00000670294.1	19:56472347	T	C	-1.24061	3.27068e-07	0.00945497
B	MS4A7	ENSG00000166927.13:ENST00000300184.8	11:60376903	G	A	-1.01912	7.60442e-07	1.37879e-12
B	MS4A7	ENSG00000166927.13:ENST00000358246.5:ENST00000534016.5	11:60396829	C	T	1.12624	6.57239e-07	9.4448e-12
B	SNX20	ENSG00000167208.15:ENST00000300590.7	16:50669105	C	T	-1.0869	6.37298e-07	2.99183e-12
B	SNX20	ENSG00000167208.15:ENST00000330943.9	16:50669105	C	T	1.0817	5.45462e-07	1.65582e-12
B	ZNF180	ENSG00000167384.10:ENST00000592529.5	19:44499990	T	C	0.664715	3.6449e-07	0.0410807
B	NIBAN3	ENSG00000167483.18:ENST00000600871.5	19:17541587	G	T	0.727864	9.80733e-08	1.48198e-05
B	TRAPPC2L	ENSG00000167515.10:ENST00000301021.7	16:88859159	T	G	0.80879	3.48716e-07	5.02915e-07
B	SPATA33	ENSG00000167523.13:ENST00000568929.1	16:89638804	C	G	-0.898975	5.75824e-07	3.01391e-06
B	CORO6	ENSG00000167549.18:ENST00000584969.5	17:29444114	G	GA	-1.54927	9.71743e-07	0.0301835
B	ZNF528	ENSG00000167555.14:ENST00000391788.6	19:52406205	T	G	0.792089	3.38765e-07	7.99397e-05
B	LAIR1	ENSG00000167613.16:ENST00000348231.8	19:54360057	G	C	0.868297	3.77049e-07	0.000876057
B	LAIR1	ENSG00000167613.16:ENST00000391742.7	19:54348466	C	CAG	-0.552913	3.4633e-07	0.00296079
B	LAIR1	ENSG00000167613.16:ENST00000391743.7	19:54358412	T	A	0.620494	2.23482e-07	7.19762e-05
B	LAIR1	ENSG00000167613.16:ENST00000434277.6	19:54361581	G	C	0.716764	2.96739e-07	0.00010917
B	LAIR1	ENSG00000167613.16:ENST00000474878.5	19:54347335	C	CA	-0.522591	2.59122e-07	0.00247221
B	SLC3A2	ENSG00000168003.17:ENST00000377890.6	11:62851734	G	A	-0.64049	6.4822e-07	0.00413779
B	SLC3A2	ENSG00000168003.17:ENST00000535296.5	11:62788676	CA	C	-0.955059	8.12077e-07	0.00909359
B	HINT1	ENSG00000169567.13:ENST00000513012.2	5:131088696	A	C	-0.864063	3.35751e-08	0.0102124
B	C15orf40	ENSG00000169609.14:ENST00000304177.10	15:82997220	A	AT	-0.630894	3.09785e-07	4.28979e-05
B	ELP5	ENSG00000170291.15:ENST00000354429.6:ENST00000396627.6:ENST00000396628.6	17:7247792	A	C	1.11495	3.74497e-07	2.47563e-17
B	ELP5	ENSG00000170291.15:ENST00000356683.6:ENST00000574993.5	17:7238906	C	G	0.836912	4.19953e-07	0.000142617
B	ELP5	ENSG00000170291.15:ENST00000573657.5:ENST00000574255.5	17:7260420	A	G	-1.13476	3.42514e-07	1.92683e-25
B	RPS9	ENSG00000170889.14:ENST00000391751.7	19:54197981	G	A	-0.43832	1.15359e-07	9.09678e-08
B	MORN4	ENSG00000171160.18:ENST00000370635.3	10:97616918	A	G	0.996586	4.64341e-07	9.56103e-06
B	RPS21	ENSG00000171858.18:ENST00000343986.9	20:62388438	C	T	0.584192	3.32327e-07	3.55188e-07
B	RPS21	ENSG00000171858.18:ENST00000450116.6	20:62388438	C	T	-0.586884	2.9028e-07	6.54882e-07
B	IL16	ENSG00000172349.17:ENST00000394652.6	15:81308981	A	G	-0.701164	4.7255e-07	2.09715e-09
B	IL16	ENSG00000172349.17:ENST00000394660.6	15:81308981	A	G	0.763674	4.11565e-07	2.49112e-09
B	PRSS30P	ENSG00000172460.17:ENST00000641773.1	16:1916565	G	C	1.66582	2.10705e-08	0.00945863
B	WASHC2C	ENSG00000172661.19:ENST00000336378.8	10:45851238	G	A	2.02946	9.6899e-07	6.01973e-09
B	WASHC2C	ENSG00000172661.19:ENST00000623400.4	10:45622913	G	A	-1.40755	1.04133e-06	1.16973e-06
B	AHSA2P	ENSG00000173209.23:ENST00000357022.6	2:61558504	C	G	-0.572106	8.68528e-07	0.000457038
B	AHSA2P	ENSG00000173209.23:ENST00000394457.7	2:61186588	A	G	0.680266	6.0239e-07	4.2217e-07
B	SLC2A14	ENSG00000173262.11:ENST00000535295.5:ENST00000542546.5	12:7911893	C	CA	0.951084	4.32034e-07	0.000457038
B	SLC2A14	ENSG00000173262.11:ENST00000539924.5	12:7902409	C	T	0.768428	3.71406e-07	0.00785117
B	SLC2A14	ENSG00000173262.11:ENST00000542505.5	12:7936467	T	A	-0.796991	2.65525e-07	0.000740157
B	HAP1	ENSG00000173805.16:ENST00000310778.5	17:41275676	T	C	0.783909	6.92478e-07	0.0410144
B	RNF213	ENSG00000173821.19:ENST00000582970.5	17:80390719	TTA	T	0.656672	8.11506e-08	7.14335e-06
B	CYB561D1	ENSG00000174151.15:ENST00000310611.8	1:108850215	C	T	-0.674422	6.56984e-07	0.0253265
B	VWC2L	ENSG00000174453.10:ENST00000312504.10	2:215397403	C	T	-0.314634	5.95016e-07	0.0167607
B	MRPL11	ENSG00000174547.13:ENST00000310999.11	11:66561406	G	A	-0.718141	7.10976e-07	0.00296079
B	MRPL11	ENSG00000174547.13:ENST00000430466.6	11:66542909	C	T	0.601873	7.98886e-07	0.000196172
B	ZNF266	ENSG00000174652.19:ENST00000588221.5:ENST00000588933.5:ENST00000590306.5:ENST00000592292.5:ENST00000651268.1	19:9435784	C	T	1.20089	4.28151e-07	1.79866e-18
B	ZNF266	ENSG00000174652.19:ENST00000592904.6	19:9435784	C	T	-1.18804	5.34759e-07	5.62823e-19
B	RPL15	ENSG00000174748.22:ENST00000456530.7	3:23868110	A	T	0.136698	3.36434e-07	0.0432321
B	DHX36	ENSG00000174953.14:ENST00000496811.6	3:154238118	T	A	-0.657325	7.25491e-07	0.000458139
B	LINC00476	ENSG00000175611.12:ENST00000429781.1	9:95867894	C	T	0.693643	6.13082e-07	0.000685142
B	LINC02694	ENSG00000175779.4:ENST00000557946.1	15:39813004	G	A	0.720696	4.66435e-10	0.0117139
B	CTDNEP1	ENSG00000175826.12:ENST00000318988.10:ENST00000573600.5:ENST00000574322.6	17:7281162	T	C	0.384805	3.5168e-07	0.0464034
B	CTDNEP1	ENSG00000175826.12:ENST00000572043.5	17:7281162	T	C	-0.402569	3.58842e-07	0.0326014
B	LRRC37A	ENSG00000176681.14:ENST00000393465.7	17:46676279	C	G	0.959724	1.01812e-06	4.61152e-08
B	LRRC37A	ENSG00000176681.14:ENST00000496930.5	17:46556164	G	C	-1.1006	9.36974e-07	0.00819822
B	MUC20	ENSG00000176945.17:ENST00000320736.10	3:195736228	A	G	0.997769	4.33806e-07	0.002738
B	MUC20	ENSG00000176945.17:ENST00000445522.6	3:195735394	C	A	-1.24285	3.35454e-07	1.10146e-09
B	DLGAP1-AS1	ENSG00000177337.8:ENST00000573355.2	18:3597840	C	T	0.761892	4.42695e-07	0.0445852
B	EFCAB13	ENSG00000178852.16:ENST00000331493.7	17:47536704	CTTTTTTTT	C	0.822777	8.24535e-07	0.00144542
B	EFCAB13	ENSG00000178852.16:ENST00000517484.5	17:47536704	CTTTTTTTT	C	-0.821371	8.69611e-07	0.00219046
B	HLA-DQB1	ENSG00000179344.16:ENST00000374943.8	6:32664382	C	A	1.33554	2.35697e-07	2.28019e-11
B	HLA-DQB1	ENSG00000179344.16:ENST00000399079.7	6:32662310	T	C	-0.981418	2.08332e-07	4.75911e-12
B	HLA-DQB1	ENSG00000179344.16:ENST00000399082.7	6:32654286	G	A	0.964592	1.89032e-07	5.66267e-05
B	HLA-DQB1	ENSG00000179344.16:ENST00000399084.5:ENST00000434651.6	6:32672512	G	A	-1.24793	2.23626e-07	2.97069e-10
B	CIITA	ENSG00000179583.19:ENST00000324288.13	16:10923871	G	C	-0.768015	1.61449e-07	0.0150374
B	CIITA	ENSG00000179583.19:ENST00000618327.4	16:10923871	G	C	0.592869	2.99936e-07	0.0103356
B	PDXDC1	ENSG00000179889.19:ENST00000535621.6	16:15116303	A	C	0.98078	5.04075e-07	0.001802
B	PSMG4	ENSG00000180822.12:ENST00000419065.6	6:3264292	C	T	1.04963	4.98894e-07	7.51354e-15
B	PSMG4	ENSG00000180822.12:ENST00000438998.7	6:3264292	C	T	-1.02298	5.01135e-07	4.14011e-12
B	HLA-V	ENSG00000181126.13:ENST00000429037.2	6:29966332	A	G	0.696191	4.12864e-07	0.0122019
B	HLA-V	ENSG00000181126.13:ENST00000457107.5	6:30026288	A	AC	1.88718	5.5351e-07	3.3754e-07
B	DDX60L	ENSG00000181381.13:ENST00000260184.11:ENST00000511577.5	4:168394875	A	G	1.13392	8.05233e-07	2.43837e-16
B	DDX60L	ENSG00000181381.13:ENST00000505890.5	4:168394875	A	G	-1.09809	8.03534e-07	2.72065e-15
B	PNMA8A	ENSG00000182013.18:ENST00000602246.1	19:46445079	G	A	0.696835	4.30055e-10	0.0283536
B	CHST15	ENSG00000182022.18:ENST00000346248.7:ENST00000435907.6	10:124028578	C	A	-0.520562	4.46617e-07	3.9687e-05
B	CHST15	ENSG00000182022.18:ENST00000628426.1	10:124030434	T	C	0.561435	4.55381e-07	3.47051e-05
B	ARL6IP4	ENSG00000182196.13:ENST00000315580.9	12:122976172	C	G	0.682691	9.15741e-07	3.3686e-06
B	NCF1B	ENSG00000182487.12:ENST00000423083.1	7:73268486	A	G	0.719867	1.01379e-06	0.0050883
B	NCF1B	ENSG00000182487.12:ENST00000432102.5	7:73268486	A	G	-0.731116	9.72628e-07	0.00254144
B	TTC3	ENSG00000182670.13:ENST00000399010.5	21:37075166	C	CT	-0.410397	3.79389e-07	0.0266218
B	CEP63	ENSG00000182923.18:ENST00000337090.7:ENST00000513612.7:ENST00000606977.5:ENST00000675561.1	3:134473627	C	A	-0.509718	6.48523e-07	0.0410144
B	ZNF320	ENSG00000182986.14:ENST00000391781.6:ENST00000595635.5	19:52888427	C	T	0.740036	2.815e-07	0.00572057
B	ZNF320	ENSG00000182986.14:ENST00000673631.1	19:52888427	C	T	-0.727539	2.50564e-07	0.00550413
B	PI4KAP2	ENSG00000183506.17:ENST00000486209.5	22:21455149	G	T	-0.669973	6.7484e-07	0.0497197
B	SMG1P5	ENSG00000183604.14:ENST00000411546.3	16:30363060	C	T	-1.71964	1.58689e-06	5.85031e-09
B	SMG1P5	ENSG00000183604.14:ENST00000529428.5	16:30369982	C	G	1.45917	1.52466e-06	1.30571e-10
B	NPIPA5	ENSG00000183793.14:ENST00000360151.9	16:15087670	T	C	1.02978	1.2855e-07	0.0348387
B	EIF3C	ENSG00000184110.15:ENST00000331666.11:ENST00000395587.5:ENST00000566501.5:ENST00000566866.5	16:28691761	C	T	0.850933	6.59453e-07	0.0169286
B	EIF3C	ENSG00000184110.15:ENST00000564243.5	16:28691761	C	T	-0.845862	7.30131e-07	0.0156511
B	ZNF93	ENSG00000184635.16:ENST00000592160.5	19:19323257	C	T	1.06845	6.51925e-07	0.0152116
B	NUTM2A	ENSG00000184923.12:ENST00000381707.6	10:86977172	C	T	1.31661	3.20587e-07	0.01432
B	CIB1	ENSG00000185043.12:ENST00000328649.11	15:90229910	G	A	-0.806657	6.46871e-07	1.28026e-06
B	CIB1	ENSG00000185043.12:ENST00000612800.1	15:90229910	G	A	0.832326	5.74097e-07	8.78841e-08
B	ARL17A	ENSG00000185829.18:ENST00000336125.6	17:46586417	C	T	-1.31426	1.31216e-06	0.00953418
B	AIDA	ENSG00000186063.13:ENST00000340020.11	1:222622427	G	A	-0.848362	1.2638e-07	1.83855e-05
B	AIDA	ENSG00000186063.13:ENST00000355727.3	1:222622427	G	A	0.840729	9.72731e-08	1.99353e-05
B	POLR1D	ENSG00000186184.19:ENST00000489647.4	13:27656505	AT	A	-0.44775	5.43921e-07	0.0255754
B	BTN3A2	ENSG00000186470.14:ENST00000396934.7	6:26342829	C	G	1.25014	5.38863e-07	1.82512e-07
B	TCL6	ENSG00000187621.15:ENST00000619182.4	14:95670438	C	A	0.871757	4.23544e-07	5.36952e-07
B	C17orf97	ENSG00000187624.9:ENST00000571106.1	17:413596	T	C	0.827312	1.09487e-07	6.608e-06
B	DHRS4L2	ENSG00000187630.17:ENST00000335125.11	14:24292484	C	T	-0.919265	4.8825e-07	0.0176097
B	DHRS4L2	ENSG00000187630.17:ENST00000397071.5	14:23995305	T	A	1.05446	5.95475e-07	5.59308e-08
B	DHRS4L2	ENSG00000187630.17:ENST00000621761.4	14:23995507	C	G	-1.0048	5.63564e-07	3.01506e-09
B	CYHR1	ENSG00000187954.12:ENST00000438911.6	8:144097007	T	C	1.22247	1.0056e-06	0.0374596
B	ZNF626	ENSG00000188171.16:ENST00000291750.6	19:20648380	C	T	-0.713263	8.43413e-07	0.00495855
B	ZNF626	ENSG00000188171.16:ENST00000601440.6	19:20622394	C	T	-0.916017	7.84383e-07	0.00145392
B	ZNF626	ENSG00000188171.16:ENST00000612591.4	19:20618558	A	ATGGC	0.944284	5.90274e-07	0.000109305
B	C22orf34	ENSG00000188511.12:ENST00000343999.1	22:49596753	C	CA	-0.839639	2.13339e-07	0.00232061
B	C22orf34	ENSG00000188511.12:ENST00000405854.5	22:49644640	G	GGGTGGATAATGGAT	1.36513	2.49906e-07	2.307e-23
B	C22orf34	ENSG00000188511.12:ENST00000414287.5	22:49644640	G	GGGTGGATAATGGAT	-1.35073	2.92371e-07	7.81846e-23
B	COL25A1	ENSG00000188517.16:ENST00000399132.6	4:108716093	A	G	-1.03031	3.9314e-07	0.0349707
B	PARVB	ENSG00000188677.15:ENST00000338758.12	22:44170189	T	C	0.561499	3.4145e-07	0.00896761
B	LINC00910	ENSG00000188825.14:ENST00000341011.11	17:43077335	C	CT	-0.86691	1.03927e-06	0.000198066
B	LINC00910	ENSG00000188825.14:ENST00000658096.1	17:43361251	G	A	0.803317	9.15079e-07	0.00624724
B	LINC00910	ENSG00000188825.14:ENST00000662750.1	17:43361330	G	A	1.10321	1.13654e-06	3.75339e-12
B	LINC00910	ENSG00000188825.14:ENST00000666319.1	17:43361330	G	A	-0.948904	9.97565e-07	1.78169e-05
B	PAX8-AS1	ENSG00000189223.15:ENST00000437551.6	2:113277339	C	T	0.92593	7.69679e-07	0.00653533
B	BLOC1S2	ENSG00000196072.12:ENST00000441611.5:ENST00000614731.4	10:100130541	C	G	-0.537774	5.97549e-07	0.0449786
B	RNF216P1	ENSG00000196204.12:ENST00000406608.2	7:5029811	ATTC	A	1.39385	3.79086e-07	6.18667e-05
B	XPNPEP3	ENSG00000196236.13:ENST00000357137.9	22:40841761	CT	C	-1.37676	1.2681e-06	0.00811853
B	XPNPEP3	ENSG00000196236.13:ENST00000614001.1	22:40841761	CT	C	0.751836	9.54714e-07	0.00275463
B	ZNF107	ENSG00000196247.11:ENST00000344930.7:ENST00000395391.1:ENST00000423627.5	7:64674124	GT	G	-0.711856	6.27578e-07	0.00708172
B	ZNF493	ENSG00000196268.12:ENST00000339914.6	19:21534992	CT	C	1.54951	7.43156e-07	1.75552e-09
B	GARS1-DT	ENSG00000196295.12:ENST00000579174.5	7:30523191	G	A	-0.610322	7.44715e-07	9.42962e-05
B	GARS1-DT	ENSG00000196295.12:ENST00000580440.6	7:30572831	T	C	0.686155	7.10322e-07	0.0027381
B	GARS1-DT	ENSG00000196295.12:ENST00000663031.1	7:30655586	C	T	-0.876673	6.47805e-07	1.07493e-05
B	CD55	ENSG00000196352.16:ENST00000367067.8	1:207353248	G	A	0.701935	2.86054e-07	2.59477e-08
B	ZNF765	ENSG00000196417.13:ENST00000396408.8	19:53414234	C	T	0.803178	2.48555e-07	5.18708e-06
B	ZNF765	ENSG00000196417.13:ENST00000594030.2	19:53421219	C	T	-0.832805	2.13109e-07	6.83056e-06
B	ZNF124	ENSG00000196418.12:ENST00000472531.5	1:247088819	A	C	-0.996436	4.78711e-07	0.00985684
B	PDXDC2P-NPIPB14P	ENSG00000196696.13:ENST00000530079.5	16:69995636	G	A	1.08104	9.01464e-07	0.0149438
B	SNHG17	ENSG00000196756.13:ENST00000656023.1	20:38396918	A	AT	0.900596	8.63534e-07	0.034968
B	SNHG17	ENSG00000196756.13:ENST00000658076.1	20:38437497	A	G	1.09203	7.68124e-07	0.00497476
B	SNHG17	ENSG00000196756.13:ENST00000662982.1	20:38422279	C	CA	-1.25675	6.58516e-07	2.26588e-06
B	CTBP1-DT	ENSG00000196810.5:ENST00000507044.1	4:1247771	G	GGGA	0.686823	6.15511e-07	0.0185739
B	CTBP1-DT	ENSG00000196810.5:ENST00000578730.1	4:1250430	G	A	0.631624	5.20264e-07	0.0387145
B	ZNF300P1	ENSG00000197083.11:ENST00000520773.5	5:150949304	T	C	0.672544	4.8327e-07	0.0105682
B	ZNF720	ENSG00000197302.10:ENST00000398696.3	16:31653710	A	T	-0.633008	2.83485e-06	0.00114325
B	IRF1-AS1	ENSG00000197536.11:ENST00000407797.6	5:132448315	C	T	0.512676	8.26493e-07	0.0120405
B	IRF1-AS1	ENSG00000197536.11:ENST00000612967.2	5:132477205	T	TTTTG	-0.843753	7.61621e-07	7.61572e-05
B	ZNF780A	ENSG00000197782.14:ENST00000414720.6	19:39942880	C	T	0.742475	6.78365e-07	0.00247238
B	SPG7	ENSG00000197912.16:ENST00000341316.6	16:89528604	T	A	0.869615	3.8797e-07	4.10031e-06
B	SPG7	ENSG00000197912.16:ENST00000645063.1	16:89550364	G	T	1.12909	4.46453e-07	0.0127293
B	ZNF544	ENSG00000198131.14:ENST00000595981.5	19:58280847	T	C	-0.560377	7.05478e-07	0.00533934
B	ZNF568	ENSG00000198453.13:ENST00000333987.12:ENST00000619231.4	19:36971846	C	CT	-0.863447	8.5509e-07	2.83975e-06
B	ZNF568	ENSG00000198453.13:ENST00000586353.5	19:36895309	C	T	0.924562	6.90737e-07	1.21913e-07
B	ECI2	ENSG00000198721.12:ENST00000361538.6:ENST00000380125.6:ENST00000465828.5	6:4093332	CAA	C	-1.02968	5.70459e-07	0.0474462
B	CR1	ENSG00000203710.11:ENST00000367049.8	1:207504504	T	TTTAG	-0.484457	4.71931e-07	0.00050445
B	CR1	ENSG00000203710.11:ENST00000367051.6	1:207508340	C	T	1.05589	5.56229e-07	1.46461e-11
B	CR1	ENSG00000203710.11:ENST00000367052.6	1:207542395	T	C	1.17587	5.41437e-07	8.37197e-16
B	CR1	ENSG00000203710.11:ENST00000367053.6:ENST00000400960.7	1:207525262	T	C	-1.87628	6.20802e-07	6.09382e-15
B	SNHG5	ENSG00000203875.13:ENST00000369605.9	6:85715430	C	T	-1.20637	6.92341e-07	7.98867e-16
B	SNHG5	ENSG00000203875.13:ENST00000650155.1	6:85715430	C	T	1.27434	7.87218e-07	5.0513e-21
B	SNHG5	ENSG00000203875.13:ENST00000665113.1	6:85693198	G	A	-0.65839	4.20241e-07	1.41576e-05
B	SNHG5	ENSG00000203875.13:ENST00000670094.1	6:85693198	G	A	-0.679731	7.47257e-07	5.98682e-11
B	TAP2	ENSG00000204267.16:ENST00000374897.4	6:32826899	T	C	0.809173	2.15391e-07	8.31848e-05
B	TAP2	ENSG00000204267.16:ENST00000620123.4	6:32840455	A	G	0.681219	2.21243e-07	0.00347832
B	TAP2	ENSG00000204267.16:ENST00000652259.1	6:32776058	C	T	1.37904	2.36039e-07	2.0375e-12
B	HLA-DRA	ENSG00000204287.14:ENST00000374982.5	6:32444502	G	GAACTAACT	-0.517631	1.02804e-07	2.51137e-11
B	HLA-DRA	ENSG00000204287.14:ENST00000395388.7	6:32444502	G	GAACTAACT	0.764317	9.90127e-08	1.35895e-10
B	NCR3	ENSG00000204475.10:ENST00000340027.10	6:31369504	G	A	0.686727	1.91976e-07	0.00522831
B	NCR3	ENSG00000204475.10:ENST00000376072.7	6:31576050	G	A	1.3397	1.96515e-07	1.30646e-15
B	NCR3	ENSG00000204475.10:ENST00000376073.8	6:31588932	A	G	-1.2226	1.64741e-07	1.84792e-10
B	LST1	ENSG00000204482.11:ENST00000376089.6:ENST00000418507.6	6:31544943	G	C	0.799692	1.95405e-07	0.000317424
B	LST1	ENSG00000204482.11:ENST00000438075.7	6:31544943	G	C	-0.76765	1.78567e-07	0.00417023
B	ZNF814	ENSG00000204514.10:ENST00000597832.5	19:57852138	G	A	-0.768398	6.35203e-07	3.66691e-05
B	MICA	ENSG00000204520.14:ENST00000616296.4	6:31394807	A	G	-0.917102	2.0787e-07	7.30161e-08
B	MICA	ENSG00000204520.14:ENST00000674069.1	6:31396511	C	G	0.846175	1.92532e-07	4.07831e-06
B	HLA-C	ENSG00000204525.16:ENST00000376228.9	6:31270140	C	T	-1.57715	1.86886e-07	4.12911e-13
B	HLA-C	ENSG00000204525.16:ENST00000383329.7	6:31270140	C	T	1.31501	2.28235e-07	3.77491e-17
B	HLA-C	ENSG00000204525.16:ENST00000640219.1	6:31257316	C	T	-0.795701	1.33325e-07	0.00434479
B	HLA-J	ENSG00000204622.11:ENST00000494367.1	6:29955414	G	A	0.906249	4.65403e-07	6.19822e-05
B	HLA-J	ENSG00000204622.11:ENST00000495278.5	6:29955414	G	A	-0.803745	4.54111e-07	0.000253791
B	ZNRD1ASP	ENSG00000204623.9:ENST00000448093.5	6:30113331	T	C	-0.63786	3.48245e-07	0.0413798
B	ZNF155	ENSG00000204920.11:ENST00000270014.7:ENST00000590615.5:ENST00000611002.4	19:43987775	G	A	-1.07919	7.99669e-07	0.000984263
B	ZNF155	ENSG00000204920.11:ENST00000407951.6	19:43991401	A	G	0.697086	6.70126e-07	0.00184885
B	HLA-A	ENSG00000206503.13:ENST00000376802.2	6:29943579	G	A	-1.82836	2.8956e-07	4.40654e-09
B	HLA-A	ENSG00000206503.13:ENST00000376806.9	6:29864433	G	A	0.906832	4.32196e-07	5.5258e-10
B	HLA-A	ENSG00000206503.13:ENST00000376809.10:ENST00000396634.5	6:29927137	C	T	-1.40891	3.4807e-07	2.79697e-08
B	AC016747.1	ENSG00000212978.6:ENST00000420918.3	2:61146385	G	A	0.925992	6.28731e-07	5.61517e-05
B	AC016747.1	ENSG00000212978.6:ENST00000422740.1	2:61146385	G	A	-0.731668	8.88985e-07	3.63949e-05
B	GSTM2	ENSG00000213366.13:ENST00000241337.9	1:109699212	A	G	1.19136	6.39323e-07	0.0341123
B	GSTM2	ENSG00000213366.13:ENST00000369831.6	1:109682397	C	<CN0>	-0.895897	6.14285e-07	0.00120981
B	GANC	ENSG00000214013.9:ENST00000440615.6	15:42197382	TA	T	-0.892649	5.21368e-07	0.014272
B	LYRM4	ENSG00000214113.11:ENST00000330636.9	6:5183580	C	T	0.854277	5.18809e-07	0.0247101
B	LYRM4	ENSG00000214113.11:ENST00000500576.4	6:5183580	C	T	-0.889384	5.75828e-07	0.00793429
B	AC005562.1	ENSG00000214719.13:ENST00000583030.1	17:30627884	T	C	-0.897113	1.05042e-07	0.000201407
B	AC005562.1	ENSG00000214719.13:ENST00000667731.1	17:30815976	T	TA	0.850661	1.6744e-08	0.000576808
B	LINC01588	ENSG00000214900.11:ENST00000529902.2	14:50024883	AC	A	-1.35435	7.78574e-07	0.000988594
B	LINC01588	ENSG00000214900.11:ENST00000554129.1	14:50032800	G	A	-0.929002	7.32276e-07	0.0288736
B	SLC35E2A	ENSG00000215790.7:ENST00000355439.7	1:1744652	C	T	0.674289	4.64527e-07	0.00197598
B	SLC35E2A	ENSG00000215790.7:ENST00000643905.1	1:1744652	C	T	-0.685996	3.90342e-07	0.00183069
B	RNASEK	ENSG00000219200.11:ENST00000552039.2:ENST00000570898.1	17:7014474	T	C	-1.13654	3.478e-07	8.4087e-06
B	RNASEK	ENSG00000219200.11:ENST00000593646.5	17:7008745	CA	C	1.27935	3.45759e-07	1.13823e-08
B	LINC01881	ENSG00000220804.8:ENST00000456398.5	2:242059830	T	G	-1.01095	5.72208e-07	2.0513e-07
B	LINC01881	ENSG00000220804.8:ENST00000614114.4	2:241999484	C	A	0.919087	6.18618e-07	6.38376e-06
B	ZNF880	ENSG00000221923.9:ENST00000422689.3	19:52379480	T	C	1.0691	1.1008e-07	1.79893e-20
B	ZNF880	ENSG00000221923.9:ENST00000424032.6:ENST00000600321.5	19:52379480	T	C	-1.15681	2.75805e-07	4.30493e-16
B	NUTM2B-AS1	ENSG00000225484.7:ENST00000619625.4	10:79695724	G	C	-1.53116	4.88987e-07	4.93098e-13
B	NUTM2B-AS1	ENSG00000225484.7:ENST00000658528.1	10:79678724	C	T	-1.25751	5.30459e-07	7.74831e-08
B	NUTM2B-AS1	ENSG00000225484.7:ENST00000665716.1	10:79704958	A	G	1.53649	4.94621e-07	7.53407e-10
B	AC012368.1	ENSG00000225889.9:ENST00000413030.7	2:64250409	G	A	0.751352	6.18338e-07	0.000505284
B	FTCDNL1	ENSG00000226124.7:ENST00000416668.5	2:199763777	G	A	-0.710074	7.61666e-07	0.00258441
B	AC091729.3	ENSG00000229043.3:ENST00000413706.1	7:1172342	C	G	-0.647612	3.98174e-07	0.0352463
B	HLA-DRB6	ENSG00000229391.7:ENST00000411500.5	6:32609269	C	T	0.931086	2.35414e-07	0.039445
B	HLA-DRB6	ENSG00000229391.7:ENST00000437650.2	6:32634256	G	A	0.822844	1.82871e-07	0.0387605
B	AC092683.1	ENSG00000230606.11:ENST00000653793.1	2:97687875	T	C	1.09353	1.18047e-06	0.00153507
B	AC092683.1	ENSG00000230606.11:ENST00000655509.1	2:97619463	C	T	-1.23797	1.11871e-06	0.00257262
B	HCG18	ENSG00000231074.9:ENST00000657247.1	6:30256585	G	A	0.681759	2.08194e-07	0.000268105
B	ZNF826P	ENSG00000231205.11:ENST00000542380.5	19:20374705	C	T	0.806278	6.90094e-07	0.0129156
B	ZNF826P	ENSG00000231205.11:ENST00000597334.1	19:20416999	A	G	-1.09963	6.7526e-07	0.007591
B	ZNF826P	ENSG00000231205.11:ENST00000622273.1	19:20543205	G	A	1.03276	8.58941e-07	0.000200715
B	LINC-PINT	ENSG00000231721.7:ENST00000643855.1	7:131002229	G	A	-0.641344	6.15904e-07	0.00344915
B	HLA-DQB2	ENSG00000232629.9:ENST00000411527.5	6:32661046	G	T	-1.33305	2.11354e-07	1.60092e-08
B	HLA-DQB2	ENSG00000232629.9:ENST00000435145.6	6:32658490	G	T	0.937944	2.58742e-07	0.00159728
B	LINC00665	ENSG00000232677.9:ENST00000438368.7	19:36401060	CTTT	C	0.766289	4.53931e-07	0.0107615
B	LINC00665	ENSG00000232677.9:ENST00000666182.2	19:36310506	C	A	0.796948	3.829e-07	3.66661e-05
B	ITGA6-AS1	ENSG00000232788.1:ENST00000417539.1	2:172467997	C	T	-0.803898	5.06642e-07	0.00191395
B	ITGA6-AS1	ENSG00000232788.1:ENST00000458314.1	2:172468101	C	A	0.928813	5.64074e-07	0.00787265
B	LYRM9	ENSG00000232859.10:ENST00000460380.6:ENST00000503642.1	17:27889371	A	G	-0.744422	1.39033e-06	0.00035344
B	AC093157.1	ENSG00000233184.7:ENST00000666646.1	1:101079926	G	A	1.27222	5.26678e-07	0.0237454
B	LINC01237	ENSG00000233806.7:ENST00000415434.5	2:241908168	C	CT	1.02671	5.35045e-07	0.0230615
B	LINC01237	ENSG00000233806.7:ENST00000430555.5	2:241908168	C	CT	-1.17038	4.37523e-07	0.0410144
B	GAS5	ENSG00000234741.8:ENST00000448718.5	1:173912755	C	T	1.14087	1.85668e-06	3.93937e-13
B	GAS5	ENSG00000234741.8:ENST00000450589.5	1:173912755	C	T	-1.24364	1.86901e-06	9.94218e-16
B	GAS5	ENSG00000234741.8:ENST00000454068.5	1:173419136	G	A	-0.716235	1.67144e-06	0.0311471
B	HLA-B	ENSG00000234745.11:ENST00000412585.7	6:31355111	A	G	-1.36648	1.97027e-07	2.01585e-11
B	HLA-B	ENSG00000234745.11:ENST00000639848.1	6:31358446	A	G	0.533792	3.54673e-08	0.000900071
B	HLA-B	ENSG00000234745.11:ENST00000640094.1	6:31354885	G	A	0.884884	2.62159e-07	6.23869e-09
B	HLA-B	ENSG00000234745.11:ENST00000640615.1	6:31355111	A	G	1.37725	2.14933e-07	2.01585e-11
B	SNHG20	ENSG00000234912.12:ENST00000647734.1	17:77130930	A	C	-0.615256	3.29174e-07	0.0279456
B	CASP4LP	ENSG00000235505.7:ENST00000531091.5	11:104910017	G	A	-0.87137	1.14424e-06	0.0019729
B	AC019197.1	ENSG00000236283.5:ENST00000662281.1	2:164959156	G	A	0.737449	5.23217e-07	0.0283208
B	MAP3K2-DT	ENSG00000236682.2:ENST00000433673.1	2:127389186	G	C	-1.25747	8.15814e-07	2.82218e-14
B	MAP3K2-DT	ENSG00000236682.2:ENST00000654207.1	2:127389186	G	C	1.33539	6.42295e-07	9.50265e-12
B	CECR7	ENSG00000237438.7:ENST00000441006.5	22:17044694	A	G	-0.830171	4.59669e-07	2.26588e-06
B	CECR7	ENSG00000237438.7:ENST00000609932.5	22:17044694	A	G	0.805078	3.94569e-07	1.41576e-05
B	LINC02877	ENSG00000237787.5:ENST00000648073.1	3:153562602	G	C	-0.13115	3.06415e-07	0.0384649
B	CASTOR3	ENSG00000239521.9:ENST00000328453.9	7:100217198	A	G	-0.917765	7.85971e-07	0.00127784
B	CASTOR3	ENSG00000239521.9:ENST00000647868.1	7:100217198	A	G	0.715533	6.04488e-07	3.11528e-05
B	AL157392.3	ENSG00000239665.8:ENST00000610032.1	10:13639519	C	CA	-0.765788	2.66347e-07	0.00210174
B	GHRLOS	ENSG00000240288.8:ENST00000439539.3	3:10298412	T	G	-0.646706	3.31792e-07	0.0360449
B	GHRLOS	ENSG00000240288.8:ENST00000662597.1	3:10298412	T	G	0.625656	2.32271e-07	0.0455146
B	RPL23AP7	ENSG00000240356.6:ENST00000449021.1	2:113627627	T	C	-0.897528	7.54448e-07	0.000545668
B	OR2A1-AS1	ENSG00000244479.7:ENST00000468575.1	7:144382125	G	A	-0.965873	4.09106e-07	4.52156e-05
B	MIATNB	ENSG00000244625.7:ENST00000444388.5	22:26693692	G	T	0.835195	3.11029e-07	3.62651e-06
B	MIATNB	ENSG00000244625.7:ENST00000669899.1	22:26783530	A	G	0.959548	3.24088e-07	0.000117189
B	FCGR2C	ENSG00000244682.7:ENST00000543859.5	1:161680429	CA	C	-1.0879	4.77671e-07	0.00406463
B	FCGR2C	ENSG00000244682.7:ENST00000611236.1	1:161680429	CA	C	0.772181	5.44241e-07	0.00814057
B	AP000866.1	ENSG00000245498.7:ENST00000657666.1	11:124805318	A	G	-0.918209	5.78745e-07	2.04902e-06
B	SCAMP1-AS1	ENSG00000245556.3:ENST00000665502.1	5:78332827	G	T	1.20361	6.7834e-07	0.00130634
B	LINC01184	ENSG00000245937.8:ENST00000499346.7	5:127970458	C	T	0.973127	1.14376e-06	4.23704e-06
B	TMEM161B-AS1	ENSG00000247828.8:ENST00000653918.1	5:88453038	GTAGT	G	1.07725	1.30649e-06	1.63604e-05
B	LINC00926	ENSG00000247982.6:ENST00000501726.1	15:57302735	A	T	0.284518	4.92313e-07	0.0018491
B	LINC00926	ENSG00000247982.6:ENST00000502027.1	15:57302735	A	T	-0.298836	5.2938e-07	0.00131791
B	UBA6-AS1	ENSG00000248049.7:ENST00000660649.1	4:67717633	G	A	-0.839833	8.96025e-07	0.0387605
B	UBA6-AS1	ENSG00000248049.7:ENST00000663060.1	4:67671439	C	CT	1.21057	9.24359e-07	2.40705e-07
B	RRN3P1	ENSG00000248124.8:ENST00000514813.6	16:21760587	A	G	-1.08112	8.97809e-07	1.59731e-10
B	CDK11B	ENSG00000248333.8:ENST00000341832.10	1:1627515	C	T	0.999084	4.81162e-07	0.000140055
B	CDK11B	ENSG00000248333.8:ENST00000407249.7	1:1589418	T	TA	-1.06454	4.22675e-07	0.00126112
B	LY75-CD302	ENSG00000248672.5:ENST00000504764.5	2:159801216	C	CT	-0.935579	7.38709e-07	0.0034253
B	LY75-CD302	ENSG00000248672.5:ENST00000505052.1	2:159801216	C	CT	0.726746	6.84166e-07	0.000659183
B	PDCD6	ENSG00000249915.8:ENST00000505221.5	5:308945	A	C	-0.831129	5.17429e-07	5.07725e-08
B	AC008957.1	ENSG00000250155.2:ENST00000508745.1	5:36704052	A	AAATAAT	0.793567	6.69388e-07	2.32154e-05
B	AC008957.1	ENSG00000250155.2:ENST00000510740.1	5:36697892	GC	G	-0.978757	6.58273e-07	1.13237e-12
B	AC008957.1	ENSG00000250155.2:ENST00000512329.2	5:36697892	GC	G	0.892015	7.98049e-07	3.90642e-09
B	AC008957.1	ENSG00000250155.2:ENST00000659180.1	5:36704052	A	AAATAAT	-0.836772	6.8826e-07	1.76788e-07
B	THAP9-AS1	ENSG00000251022.6:ENST00000504520.6	4:83005296	A	AT	-0.824453	8.2855e-07	1.29092e-06
B	THAP9-AS1	ENSG00000251022.6:ENST00000504792.6	4:83005296	A	AT	0.807108	9.45738e-07	3.17221e-06
B	AC107884.1	ENSG00000251364.7:ENST00000654089.1	11:7433763	C	G	0.889627	4.60001e-07	4.73378e-08
B	AC107884.1	ENSG00000251364.7:ENST00000664943.1	11:7435987	G	GA	-0.881789	4.58931e-07	1.78803e-07
B	AC107223.1	ENSG00000251600.8:ENST00000499587.2	4:143489992	C	T	0.632947	2.30605e-07	0.0455146
B	AC004083.1	ENSG00000254180.2:ENST00000665012.1	8:90501621	A	G	1.37287	2.32981e-07	0.00771863
B	MIR2052HG	ENSG00000254349.6:ENST00000523442.5	8:74609343	C	T	1.46702	1.64019e-08	2.09912e-08
B	AP001636.3	ENSG00000255240.6:ENST00000533954.5	11:59070246	C	T	-1.37526	1.02734e-06	5.27994e-09
B	AP001636.3	ENSG00000255240.6:ENST00000663130.1	11:59070246	C	T	1.37791	9.73435e-07	1.07375e-08
B	IFNG-AS1	ENSG00000255733.6:ENST00000536914.1	12:68026623	G	A	0.84704	5.2005e-07	9.30859e-05
B	IFNG-AS1	ENSG00000255733.6:ENST00000541715.5	12:68033256	G	T	1.3022	5.4559e-07	1.66126e-13
B	IFNG-AS1	ENSG00000255733.6:ENST00000674322.1	12:68033256	G	T	-1.38067	4.87909e-07	7.41346e-18
B	CHURC1	ENSG00000258289.8:ENST00000548752.6	14:64888228	A	G	-0.768341	3.34898e-07	2.415e-06
B	CHURC1	ENSG00000258289.8:ENST00000552002.6	14:64888324	G	A	1.01567	2.59971e-07	2.66191e-06
B	C17orf49	ENSG00000258315.5:ENST00000546760.5	17:6998860	G	A	-0.882968	3.51915e-07	0.00694031
B	AC090825.1	ENSG00000259363.6:ENST00000656644.1	15:99869662	C	T	0.958275	3.14361e-07	8.00176e-08
B	AC090825.1	ENSG00000259363.6:ENST00000670236.1	15:99869662	C	T	-0.984809	3.70745e-07	1.02481e-07
B	PMF1-BGLAP	ENSG00000260238.6:ENST00000368276.8	1:156236330	G	A	0.777366	1.13287e-06	0.00399023
B	ERVK13-1	ENSG00000260565.7:ENST00000667008.1	16:2666141	G	A	-0.945299	4.92834e-07	0.0395032
B	AC007728.2	ENSG00000261644.2:ENST00000567728.1	16:50782525	G	GGT	-1.13867	7.70302e-07	0.0395032
B	NOTCH2NLA	ENSG00000264343.6:ENST00000362074.7	1:146022582	A	T	-1.15144	3.88157e-06	1.78169e-05
B	NOTCH2NLA	ENSG00000264343.6:ENST00000579793.6	1:146022582	A	T	1.05043	4.65819e-06	1.48198e-05
B	DTX2P1-UPK3BP1-PMS2P11	ENSG00000265479.7:ENST00000584900.5	7:76927207	T	TA	-0.987248	8.01662e-07	0.00967558
B	RPL17	ENSG00000265681.7:ENST00000581373.5	18:49495025	C	T	0.895108	4.88417e-07	1.12705e-07
B	AC243960.1	ENSG00000268027.5:ENST00000601116.5	19:41555937	C	T	-0.704113	8.64795e-07	0.000426026
B	NBPF12	ENSG00000268043.7:ENST00000439206.6	1:147297884	T	C	1.27595	7.10504e-07	0.00458939
B	NBPF9	ENSG00000269713.7:ENST00000584027.8:ENST00000615421.4	1:149062643	G	T	-1.27021	8.3057e-06	0.00181115
B	SNHG8	ENSG00000269893.8:ENST00000602414.6	4:118249101	C	T	0.44038	4.6073e-07	0.000919673
B	SNHG8	ENSG00000269893.8:ENST00000654083.1	4:118249101	C	T	-0.46541	4.38985e-07	0.0014001
B	LINC01480	ENSG00000270164.1:ENST00000597199.1	19:41518981	C	CACCCCCTGCCA	0.639377	3.51004e-07	7.14335e-06
B	AC083798.2	ENSG00000272758.6:ENST00000608346.1	3:122406205	G	A	0.570776	6.7344e-07	0.0384181
B	AC083798.2	ENSG00000272758.6:ENST00000608756.5	3:122400549	G	C	1.23756	7.99349e-07	0.00793429
B	AC083798.2	ENSG00000272758.6:ENST00000667395.1	3:122564248	G	A	-0.688802	8.52107e-07	0.0318802
B	ALOX15P1	ENSG00000274114.2:ENST00000621574.1	17:6654816	A	C	-0.81809	2.93706e-07	0.00254144
B	ALOX15P1	ENSG00000274114.2:ENST00000634558.1	17:6654816	A	C	0.761234	3.35478e-07	0.00728581
B	BISPR	ENSG00000282851.2:ENST00000635176.2	19:17417686	G	A	-1.11741	5.54477e-07	3.42188e-06
B	BISPR	ENSG00000282851.2:ENST00000635536.2	19:17417686	G	A	1.10632	4.76332e-07	7.22608e-06
B	FAM238C	ENSG00000283709.1:ENST00000640641.1	10:27661804	G	T	1.05461	1.42665e-07	0.0119216
B	AL162253.2	ENSG00000286162.2:ENST00000650674.1	9:5604895	T	A	0.75592	4.27488e-07	0.0436918
B	AL162253.2	ENSG00000286162.2:ENST00000661858.1	9:5604895	T	A	-0.741879	4.70892e-07	0.01432
B	AC108519.1	ENSG00000288075.1:ENST00000659603.1	4:9383120	C	G	-1.15012	4.42645e-07	3.38335e-05
B	AC010332.3	ENSG00000288253.1:ENST00000594118.5	19:52459648	C	T	-1.25173	2.19392e-07	2.21247e-06
B	AC010332.3	ENSG00000288253.1:ENST00000596674.1	19:52449354	T	TTC	0.743118	2.96003e-07	0.0241429
B	AC010332.3	ENSG00000288253.1:ENST00000602221.5	19:52459648	C	T	0.888746	3.01282e-07	0.000751573
CD4	STPG1	ENSG00000001460.18:ENST00000003583.12	1:24407443	AT	A	1.07846	8.31763e-07	3.6029e-08
CD4	STPG1	ENSG00000001460.18:ENST00000337248.9:ENST00000374409.5	1:24407443	AT	A	-1.11476	9.34002e-07	8.71036e-09
CD4	ALDH3B1	ENSG00000006534.16:ENST00000612297.4	11:67372308	A	T	0.623388	1.66988e-07	0.0249755
CD4	ELAC2	ENSG00000006744.19:ENST00000338034.9	17:12993236	C	T	-0.995604	4.8484e-07	1.8946e-12
CD4	ELAC2	ENSG00000006744.19:ENST00000395962.6	17:12993976	A	C	0.801363	4.61524e-07	3.27326e-05
CD4	ELAC2	ENSG00000006744.19:ENST00000578071.1	17:12993236	C	T	0.632373	4.05985e-07	0.0045391
CD4	PIGQ	ENSG00000007541.17:ENST00000026218.9	16:570709	C	T	0.983002	6.59149e-07	4.51278e-06
CD4	PIGQ	ENSG00000007541.17:ENST00000321878.10:ENST00000409527.6	16:571434	C	CTG	-0.920617	6.23576e-07	5.40896e-05
CD4	CDK11A	ENSG00000008128.23:ENST00000358779.9	1:1720192	T	G	-0.74303	6.0745e-07	0.0324801
CD4	TRAF3IP3	ENSG00000009790.15:ENST00000367023.5	1:209753422	A	ATTACT	0.710516	5.80413e-07	0.00182213
CD4	TRAF3IP3	ENSG00000009790.15:ENST00000367024.5:ENST00000367025.8	1:209763286	G	A	-1.08663	5.96134e-07	1.24244e-07
CD4	TRAF3IP3	ENSG00000009790.15:ENST00000400959.7	1:209779520	C	G	-0.495855	3.8639e-07	8.47344e-07
CD4	ABHD5	ENSG00000011198.10:ENST00000644371.2	3:43720288	G	T	0.579684	1.21051e-06	0.00412502
CD4	MRE11	ENSG00000020922.13:ENST00000540013.5	11:94453355	T	C	0.694251	6.13942e-07	0.0138326
CD4	SH3YL1	ENSG00000035115.22:ENST00000356150.10:ENST00000405430.5	2:264621	A	C	-1.04635	8.76669e-07	4.21357e-08
CD4	SH3YL1	ENSG00000035115.22:ENST00000402632.5	2:239597	C	G	0.887931	5.81656e-07	6.23783e-05
CD4	SH3YL1	ENSG00000035115.22:ENST00000403657.5:ENST00000403658.5	2:242793	G	C	1.00037	8.3236e-07	2.57808e-08
CD4	SH3YL1	ENSG00000035115.22:ENST00000626873.2	2:290003	C	T	0.624478	6.86713e-07	0.00240525
CD4	FAM214A	ENSG00000047346.12:ENST00000562351.2	15:52658572	T	TA	0.894592	6.45547e-07	1.17403e-10
CD4	MAP4	ENSG00000047849.21:ENST00000426837.6	3:48055188	C	G	-0.673121	2.00154e-06	4.95843e-05
CD4	HEBP2	ENSG00000051620.11:ENST00000607197.6	6:138212278	C	T	-1.6317	4.87094e-07	0.0291507
CD4	TRAPPC3	ENSG00000054116.12:ENST00000373162.5:ENST00000373163.5:ENST00000617904.4	1:36158816	AT	A	0.733975	1.13748e-06	0.00184262
CD4	USP36	ENSG00000055483.19:ENST00000312010.10:ENST00000542802.7	17:78665187	A	C	-0.673617	3.88925e-07	0.00090954
CD4	USP36	ENSG00000055483.19:ENST00000449938.6	17:78802073	C	T	0.740633	3.65133e-07	0.00295247
CD4	MRPL43	ENSG00000055950.16:ENST00000299179.9	10:101001239	C	T	1.1351	9.74811e-07	6.31085e-18
CD4	MRPL43	ENSG00000055950.16:ENST00000318325.6	10:100943677	T	C	0.990812	1.07186e-06	1.29726e-15
CD4	MRPL43	ENSG00000055950.16:ENST00000318364.12:ENST00000370236.5	10:100974019	C	T	-0.891651	1.15249e-06	1.7271e-09
CD4	MRPL43	ENSG00000055950.16:ENST00000342071.5	10:100932886	G	A	0.748099	1.10438e-06	6.86127e-05
CD4	MRPL43	ENSG00000055950.16:ENST00000370234.4	10:100955130	C	T	0.852969	1.18415e-06	2.54569e-07
CD4	HAGH	ENSG00000063854.13:ENST00000566709.5	16:1806495	A	ACT	-0.945848	7.98252e-07	4.20759e-08
CD4	CNN2	ENSG00000064666.15:ENST00000263097.9	19:1036019	G	A	-0.679353	3.96144e-07	5.07097e-06
CD4	CNN2	ENSG00000064666.15:ENST00000348419.7	19:1036019	G	A	0.83282	2.73941e-07	2.59322e-09
CD4	TBC1D1	ENSG00000065882.16:ENST00000402522.1	4:37964561	G	C	-0.82123	4.02815e-07	0.0356809
CD4	POLR1A	ENSG00000068654.16:ENST00000263857.11	2:85998305	T	C	-1.5219	7.66934e-07	2.67792e-19
CD4	POLR1A	ENSG00000068654.16:ENST00000409681.1	2:85998305	T	C	1.5235	8.36874e-07	4.7052e-20
CD4	IP6K2	ENSG00000068745.15:ENST00000328631.10	3:48694528	A	G	-0.851913	2.60125e-06	1.45876e-05
CD4	IP6K2	ENSG00000068745.15:ENST00000432678.6	3:48730717	G	A	0.990805	2.27817e-06	1.0252e-06
CD4	RPL31	ENSG00000071082.11:ENST00000409028.8	2:101029897	G	C	-0.635769	1.78395e-07	1.29871e-07
CD4	SNX13	ENSG00000071189.21:ENST00000409604.1	7:18114307	C	T	-0.970031	4.28757e-07	0.0491457
CD4	RPS6KA2	ENSG00000071242.12:ENST00000510118.5	6:166854489	AT	A	-0.63097	4.31253e-07	0.0226367
CD4	AP1M1	ENSG00000072958.9:ENST00000291439.8	19:16236103	T	G	0.775149	3.49845e-07	1.26043e-08
CD4	NLE1	ENSG00000073536.18:ENST00000360831.9	17:35135063	A	AAAAC	1.54603	5.71522e-07	4.16683e-13
CD4	NLE1	ENSG00000073536.18:ENST00000442241.9	17:35135063	A	AAAAC	-1.5512	6.35893e-07	7.17163e-13
CD4	GSDMB	ENSG00000073605.18:ENST00000309481.11:ENST00000394179.5	17:39867492	A	G	1.01707	1.33432e-06	4.26552e-08
CD4	GSDMB	ENSG00000073605.18:ENST00000360317.7:ENST00000418519.5	17:39933464	A	G	0.961179	1.24763e-06	8.03305e-06
CD4	DLG1	ENSG00000075711.21:ENST00000436682.6	3:197280337	TTGTGTG	T	-0.592821	3.70023e-07	0.00759949
CD4	STXBP2	ENSG00000076944.16:ENST00000221283.10	19:7645717	C	G	-0.624544	2.97383e-07	0.0339451
CD4	DYNC1I2	ENSG00000077380.16:ENST00000397119.8:ENST00000409773.5	2:171778204	G	GAAAC	-0.596235	2.41855e-07	5.97776e-09
CD4	CAPZB	ENSG00000077549.19:ENST00000264202.8	1:19485158	C	A	-0.697159	5.70827e-07	0.000353435
CD4	CAPZB	ENSG00000077549.19:ENST00000433834.5	1:19485158	C	A	0.711792	5.44673e-07	0.0003884
CD4	TIGAR	ENSG00000078237.7:ENST00000179259.6	12:4353866	G	T	-0.739057	3.41108e-07	0.000149162
CD4	TIGAR	ENSG00000078237.7:ENST00000635110.1	12:4353866	G	T	0.679323	3.40306e-07	6.78697e-05
CD4	SP140	ENSG00000079263.19:ENST00000343805.10	2:230233269	G	T	-0.684422	6.74033e-07	0.0143163
CD4	SP140	ENSG00000079263.19:ENST00000392045.8	2:230233269	G	T	0.712941	8.23524e-07	0.00537366
CD4	SAR1A	ENSG00000079332.15:ENST00000373236.1	10:69319530	G	A	1.19334	1.70338e-07	0.0229341
CD4	SESN1	ENSG00000080546.13:ENST00000436639.6	6:109081041	C	CA	-1.20498	4.2958e-07	0.0361257
CD4	CLDND1	ENSG00000080822.17:ENST00000341181.11:ENST00000394180.6:ENST00000394185.6:ENST00000503004.5:ENST00000510545.5:ENST00000513287.5	3:98524196	A	G	-0.638664	5.87043e-07	7.44743e-06
CD4	CLDND1	ENSG00000080822.17:ENST00000507874.5	3:98524196	A	G	0.850939	9.2556e-07	3.06974e-07
CD4	ZNF506	ENSG00000081665.14:ENST00000443905.6:ENST00000540806.7	19:19776483	C	T	-0.550391	5.83731e-07	8.47344e-07
CD4	ZNF506	ENSG00000081665.14:ENST00000545006.1	19:19776483	C	T	1.03441	7.53303e-07	3.79477e-20
CD4	EPB41L3	ENSG00000082397.17:ENST00000342933.7	18:5449141	T	G	-0.68996	6.37332e-07	0.0128286
CD4	YTHDC1	ENSG00000083896.13:ENST00000344157.9	4:68369470	G	A	0.461004	5.32302e-07	2.31434e-05
CD4	SIRPG	ENSG00000089012.14:ENST00000303415.7	20:1635313	T	C	1.41629	6.34158e-07	2.93591e-12
CD4	SIRPG	ENSG00000089012.14:ENST00000344103.8	20:1635313	T	C	-1.41843	5.10442e-07	1.87384e-11
CD4	MAPKAPK5	ENSG00000089022.14:ENST00000550735.7	12:112515227	G	A	-0.601648	1.50821e-06	0.000354258
CD4	MAPKAPK5	ENSG00000089022.14:ENST00000551404.6	12:112515227	G	A	0.605542	1.45706e-06	0.000185127
CD4	DZANK1	ENSG00000089091.16:ENST00000357236.8	20:18441344	A	G	0.983349	7.25209e-07	4.12904e-10
CD4	OAS1	ENSG00000089127.14:ENST00000202917.10	12:112927776	C	T	-1.29126	8.71455e-07	3.16479e-17
CD4	OAS1	ENSG00000089127.14:ENST00000445409.6	12:112943944	T	C	0.950286	8.92087e-07	9.45214e-05
CD4	OAS1	ENSG00000089127.14:ENST00000452357.6	12:112927776	C	T	0.846939	9.19975e-07	3.62384e-08
CD4	OAS1	ENSG00000089127.14:ENST00000551241.5	12:112923432	C	T	0.91042	9.36721e-07	5.08173e-06
CD4	OAS1	ENSG00000089127.14:ENST00000675868.1	12:112944151	C	T	0.706318	7.77125e-07	0.0332119
CD4	RPLP0	ENSG00000089157.16:ENST00000228306.8:ENST00000392514.9:ENST00000551150.5	12:120208991	G	A	0.883931	8.91491e-07	3.13111e-26
CD4	RPLP0	ENSG00000089157.16:ENST00000313104.9	12:120208991	G	A	-0.995789	2.32738e-07	3.10347e-12
CD4	RPLP0	ENSG00000089157.16:ENST00000546989.5	12:120233820	A	G	-0.615823	2.79864e-08	0.0434158
CD4	YPEL3	ENSG00000090238.12:ENST00000398841.6	16:29962846	G	A	0.644242	1.88173e-06	0.000472417
CD4	NUP50	ENSG00000093000.19:ENST00000347635.9	22:45188054	A	G	-0.549923	4.4734e-07	0.00104861
CD4	NUP50	ENSG00000093000.19:ENST00000396096.6:ENST00000407019.6	22:45188054	A	G	0.537669	3.99277e-07	0.00133
CD4	IL12RB1	ENSG00000096996.16:ENST00000322153.11	19:18070969	G	A	0.84142	6.3606e-07	0.000396535
CD4	IL12RB1	ENSG00000096996.16:ENST00000593993.7:ENST00000600835.6	19:18059187	A	T	-0.677474	5.43445e-07	0.00034785
CD4	PPIL2	ENSG00000100023.19:ENST00000335025.12:ENST00000398831.8:ENST00000406385.1	22:21692256	T	C	1.31802	1.11268e-06	3.72733e-16
CD4	PPIL2	ENSG00000100023.19:ENST00000626352.2	22:21692256	T	C	-1.31462	1.1458e-06	3.13092e-16
CD4	CRYBB2P1	ENSG00000100058.12:ENST00000382734.9	22:25449888	C	G	-1.46667	7.10084e-07	9.89902e-12
CD4	CRYBB2P1	ENSG00000100058.12:ENST00000415709.5	22:25489221	G	T	1.36696	6.30107e-07	1.50751e-11
CD4	PIK3IP1	ENSG00000100100.13:ENST00000215912.10	22:31154130	T	C	0.615071	7.88262e-07	2.1082e-05
CD4	PIK3IP1	ENSG00000100100.13:ENST00000441972.5	22:31154130	T	C	-0.632554	8.73463e-07	1.77414e-06
CD4	DEPDC5	ENSG00000100150.20:ENST00000400242.8:ENST00000646755.1	22:31786722	A	T	0.803469	7.45745e-07	5.55783e-06
CD4	FAM118A	ENSG00000100376.12:ENST00000216214.7:ENST00000441876.7	22:45335850	G	A	1.68327	4.1495e-07	1.18916e-05
CD4	FAM118A	ENSG00000100376.12:ENST00000405673.5	22:45335850	G	A	-1.70509	4.72969e-07	9.82049e-06
CD4	SDR39U1	ENSG00000100445.17:ENST00000399395.7	14:24447783	A	G	0.830495	5.0196e-07	0.00929979
CD4	SDR39U1	ENSG00000100445.17:ENST00000538105.6	14:24447783	A	G	-1.02268	7.53626e-07	3.85782e-06
CD4	RBM23	ENSG00000100461.18:ENST00000346528.9	14:22990474	CT	C	-1.1642	7.36619e-07	8.33066e-07
CD4	RBM23	ENSG00000100461.18:ENST00000399922.6	14:22990474	CT	C	1.12497	8.76017e-07	1.15186e-05
CD4	KIAA0586	ENSG00000100578.18:ENST00000354386.10	14:58547155	T	TA	0.96757	8.12052e-07	2.19846e-06
CD4	PSME2	ENSG00000100911.16:ENST00000615264.4	14:24122709	G	C	-0.86288	6.89656e-07	3.42915e-09
CD4	GSS	ENSG00000100983.12:ENST00000642498.1	20:34855814	T	TGTGTGTGTGTGTGA	-0.860128	1.72869e-06	3.96298e-07
CD4	GSS	ENSG00000100983.12:ENST00000643188.1:ENST00000644793.1:ENST00000651619.1	20:34855814	T	TGTGTGTGTGTGTGA	0.842093	1.88483e-06	6.82505e-07
CD4	SIRPB1	ENSG00000101307.16:ENST00000279477.11:ENST00000568365.1	20:1621560	A	T	1.16218	3.58171e-07	3.05668e-20
CD4	SIRPB1	ENSG00000101307.16:ENST00000381605.9	20:1622924	C	A	-1.10764	5.33551e-07	1.7087e-09
CD4	RBFA	ENSG00000101546.13:ENST00000262197.7	18:80057487	A	ATTTCT	-0.591166	9.46963e-07	0.000955305
CD4	RBFA	ENSG00000101546.13:ENST00000306735.10	18:80057487	A	ATTTCT	0.625064	9.07703e-07	0.000973102
CD4	USP14	ENSG00000101557.15:ENST00000261601.8	18:249606	G	A	-0.798173	7.58738e-07	0.0047758
CD4	ANKRD12	ENSG00000101745.17:ENST00000262126.9	18:9285894	T	G	-0.794765	4.81078e-07	9.48447e-17
CD4	ANKRD12	ENSG00000101745.17:ENST00000400020.7	18:9285894	T	G	0.790792	5.28319e-07	8.20747e-17
CD4	CMC2	ENSG00000103121.9:ENST00000219400.8:ENST00000564249.5:ENST00000565650.5:ENST00000565914.5	16:81018201	G	A	-0.448854	3.7663e-07	0.00363055
CD4	NOMO3	ENSG00000103226.18:ENST00000399336.9	16:16202631	G	A	0.40822	7.4324e-08	0.0425156
CD4	RPGRIP1L	ENSG00000103494.14:ENST00000563746.5	16:53599169	T	C	-0.670157	3.66706e-07	0.00210397
CD4	RPGRIP1L	ENSG00000103494.14:ENST00000564374.5	16:53622152	C	T	0.728106	6.34124e-07	0.0430631
CD4	NOMO1	ENSG00000103512.15:ENST00000287667.12	16:15104474	C	T	-0.940901	1.03792e-06	0.024606
CD4	NOMO1	ENSG00000103512.15:ENST00000610363.4	16:15104474	C	T	0.96595	9.76372e-07	0.0136776
CD4	ZFAND1	ENSG00000104231.11:ENST00000519523.5	8:81731563	A	T	-0.586165	7.49841e-07	0.00766754
CD4	PPP2CB	ENSG00000104695.13:ENST00000518564.1	8:30732755	G	A	0.233557	4.29387e-07	0.030413
CD4	ERICH1	ENSG00000104714.14:ENST00000262109.8	8:644398	G	C	-1.11483	2.67283e-07	1.17494e-11
CD4	ERICH1	ENSG00000104714.14:ENST00000522706.5	8:644398	G	C	0.979833	3.11997e-07	2.83492e-12
CD4	KLHDC4	ENSG00000104731.14:ENST00000270583.10	16:87730661	A	T	-0.823494	4.11316e-07	0.000131038
CD4	KLHDC4	ENSG00000104731.14:ENST00000347925.9	16:87730661	A	T	0.99108	4.48486e-07	1.40006e-10
CD4	KLHDC4	ENSG00000104731.14:ENST00000446344.3	16:87729887	C	T	1.11057	3.21649e-07	0.00452216
CD4	TLE5	ENSG00000104964.15:ENST00000221561.12	19:3064068	A	G	-0.833542	8.58577e-08	3.39424e-06
CD4	VRK3	ENSG00000105053.11:ENST00000316763.8:ENST00000594948.5:ENST00000599538.5	19:49981681	T	C	1.41777	5.84807e-07	5.00114e-08
CD4	VRK3	ENSG00000105053.11:ENST00000594092.5	19:49982118	G	A	-1.51552	5.52124e-07	3.74101e-10
CD4	ZNF419	ENSG00000105136.21:ENST00000415379.6	19:57482972	T	C	-0.789856	7.31926e-07	0.000955305
CD4	ZNF419	ENSG00000105136.21:ENST00000424930.6	19:57509328	A	G	-0.925226	6.89554e-07	7.6987e-10
CD4	ZNF419	ENSG00000105136.21:ENST00000426954.6	19:57449965	G	A	0.792397	6.56316e-07	8.12373e-06
CD4	RPS16	ENSG00000105193.9:ENST00000599539.5	19:39433489	T	C	0.88434	4.80541e-07	1.76929e-07
CD4	DMAC2	ENSG00000105341.19:ENST00000221943.14	19:41393561	AT	A	-0.883507	1.06362e-06	9.99383e-08
CD4	DMAC2	ENSG00000105341.19:ENST00000301183.15	19:41432706	C	CGT	-0.799951	1.00114e-06	0.000378291
CD4	DMAC2	ENSG00000105341.19:ENST00000438807.7	19:41418534	A	AT	0.864328	1.06221e-06	2.22458e-06
CD4	DMAC2	ENSG00000105341.19:ENST00000589970.5	19:41421637	A	AGGG	0.824765	1.04285e-06	2.90869e-06
CD4	LIG1	ENSG00000105486.14:ENST00000263274.12	19:48156152	G	A	0.690015	6.10824e-07	2.93183e-05
CD4	LIG1	ENSG00000105486.14:ENST00000613670.4	19:48156152	G	A	-0.773566	5.13941e-07	1.14325e-08
CD4	ZC3HAV1	ENSG00000105939.13:ENST00000464606.5	7:139070258	A	G	0.863159	6.2513e-07	2.25198e-05
CD4	OGDH	ENSG00000105953.15:ENST00000443864.6	7:44654298	G	T	-0.616296	6.1252e-07	0.0038959
CD4	NUDT1	ENSG00000106268.15:ENST00000343985.8:ENST00000397048.5	7:2223611	G	A	1.26194	5.52967e-07	0.000727527
CD4	CNTNAP3	ENSG00000106714.17:ENST00000297668.10	9:38660523	T	A	-0.676013	4.0935e-07	0.0351414
CD4	NMRK1	ENSG00000106733.21:ENST00000361092.9	9:75074166	T	G	-0.835114	7.29305e-07	1.98717e-05
CD4	NMRK1	ENSG00000106733.21:ENST00000376808.8	9:75069774	A	C	-0.941042	7.641e-07	2.03205e-10
CD4	NMRK1	ENSG00000106733.21:ENST00000376811.5	9:75075353	GA	G	0.662934	6.14305e-07	0.0126476
CD4	KDM4C	ENSG00000107077.19:ENST00000543771.5	9:7068436	T	C	-0.898263	3.9024e-07	0.00270443
CD4	DOCK8	ENSG00000107099.16:ENST00000432829.7	9:220717	C	CT	0.742204	2.21086e-07	0.00167307
CD4	DDX58	ENSG00000107201.10:ENST00000379868.5	9:32451146	A	G	-0.736699	7.26727e-07	0.000685501
CD4	DDX58	ENSG00000107201.10:ENST00000379883.3	9:32451146	A	G	0.714482	7.46243e-07	0.00122903
CD4	BAG1	ENSG00000107262.25:ENST00000379704.7	9:33366400	C	T	-0.947084	8.94223e-07	0.00861886
CD4	BAG1	ENSG00000107262.25:ENST00000634734.2	9:33366400	C	T	1.08843	8.49416e-07	0.0100199
CD4	SPOCK2	ENSG00000107742.13:ENST00000317376.8:ENST00000373109.7	10:72154649	G	A	0.548231	4.17998e-07	2.46273e-06
CD4	SPOCK2	ENSG00000107742.13:ENST00000412663.5	10:72154649	G	A	-0.525598	4.7857e-07	0.000143511
CD4	BCCIP	ENSG00000107949.17:ENST00000278100.11	10:125882691	C	T	0.904089	2.45005e-07	0.00024753
CD4	BCCIP	ENSG00000107949.17:ENST00000368759.5	10:125860881	T	C	-0.894492	2.17901e-07	8.94576e-05
CD4	TFAM	ENSG00000108064.11:ENST00000373895.7	10:58397851	C	T	-0.56684	8.55878e-07	6.40061e-11
CD4	TFAM	ENSG00000108064.11:ENST00000487519.6	10:58397851	C	T	0.575356	8.38106e-07	1.21254e-10
CD4	GOSR2	ENSG00000108433.17:ENST00000573224.2	17:46946461	CAA	C	0.804435	1.25441e-06	2.91459e-05
CD4	CDK5RAP3	ENSG00000108465.15:ENST00000338399.9	17:48048754	G	A	-1.28825	6.26816e-07	0.0154678
CD4	CDK5RAP3	ENSG00000108465.15:ENST00000536708.6	17:48048754	G	A	0.73883	8.99827e-07	0.0199745
CD4	RNF167	ENSG00000108523.16:ENST00000262482.11:ENST00000571816.5:ENST00000572430.5:ENST00000575111.5	17:4946340	A	G	-0.764922	4.56711e-07	0.00010847
CD4	RNF167	ENSG00000108523.16:ENST00000576229.5	17:4946340	A	G	0.778368	4.88325e-07	8.5862e-05
CD4	LAMTOR3	ENSG00000109270.13:ENST00000226522.8	4:100096860	A	G	0.809752	1.1273e-06	4.12216e-05
CD4	LAMTOR3	ENSG00000109270.13:ENST00000499666.7	4:99957323	CT	C	-0.762787	1.40056e-06	1.21295e-05
CD4	KLHL5	ENSG00000109790.16:ENST00000381930.7	4:39107055	T	TTTTTC	-0.679818	4.89235e-07	0.0168391
CD4	MS4A6A	ENSG00000110077.14:ENST00000530839.5	11:60160949	G	A	0.982569	1.07945e-06	0.0102993
CD4	SELPLG	ENSG00000110876.10:ENST00000388962.4	12:108620980	G	A	1.17495	8.21389e-07	7.01177e-24
CD4	SELPLG	ENSG00000110876.10:ENST00000550948.2	12:108620980	G	A	-1.19259	7.49185e-07	3.20248e-23
CD4	MVK	ENSG00000110921.14:ENST00000539696.5	12:108950357	G	A	0.722206	3.9112e-07	0.0339077
CD4	OAS2	ENSG00000111335.13:ENST00000392583.7	12:112974001	G	A	0.574397	9.18232e-07	0.00505253
CD4	OAS2	ENSG00000111335.13:ENST00000449768.2	12:112974001	G	A	-0.858565	9.3245e-07	3.02582e-09
CD4	NUP107	ENSG00000111581.10:ENST00000229179.9	12:68690002	A	G	0.686364	7.44964e-07	7.58763e-11
CD4	SPSB2	ENSG00000111671.9:ENST00000519357.1	12:6925112	G	A	1.04151	5.41569e-07	0.0398765
CD4	TDP2	ENSG00000111802.14:ENST00000378198.9	6:24651771	G	C	-0.58838	4.63727e-07	0.042277
CD4	MDGA1	ENSG00000112139.16:ENST00000434837.8	6:37707557	G	C	0.91795	5.61681e-07	0.000222393
CD4	MDGA1	ENSG00000112139.16:ENST00000505425.5	6:37707557	G	C	-0.786065	6.33574e-07	0.000508747
CD4	CAP2	ENSG00000112186.12:ENST00000378990.6	6:17432719	C	CCTTG	-0.953023	6.62803e-13	0.0303831
CD4	ASCC3	ENSG00000112249.14:ENST00000369143.2	6:100858626	C	G	0.652924	7.09682e-07	2.34307e-05
CD4	ASCC3	ENSG00000112249.14:ENST00000369162.7	6:100596747	A	G	-0.541846	6.45395e-07	0.0061557
CD4	SMAP1	ENSG00000112305.15:ENST00000370452.7	6:70858714	A	G	0.948913	1.02598e-06	7.73094e-09
CD4	CUTA	ENSG00000112514.18:ENST00000374496.3:ENST00000374500.10:ENST00000440279.7:ENST00000607266.5	6:33489356	G	A	1.42215	2.70112e-07	5.42987e-07
CD4	CUTA	ENSG00000112514.18:ENST00000488034.6	6:33489356	G	A	-1.41712	2.84397e-07	2.3019e-07
CD4	BTN2A1	ENSG00000112763.17:ENST00000469185.5	6:26444710	T	A	0.936882	7.0799e-07	6.59684e-05
CD4	ARMC8	ENSG00000114098.18:ENST00000538260.5	3:139279109	A	G	-0.92374	9.53601e-07	0.0428428
CD4	ADAM23	ENSG00000114948.13:ENST00000264377.8	2:205954447	T	TA	1.57194	3.40466e-07	0.000863311
CD4	ADAM23	ENSG00000114948.13:ENST00000374415.7	2:205954447	T	TA	-1.56013	3.18936e-07	0.000755568
CD4	MOGS	ENSG00000115275.14:ENST00000409065.5	2:74571602	G	A	0.89801	1.23024e-06	0.00150182
CD4	UNC50	ENSG00000115446.12:ENST00000357765.7	2:98548078	G	T	-0.959409	1.33824e-06	3.54781e-11
CD4	UNC50	ENSG00000115446.12:ENST00000409347.5:ENST00000409975.5	2:98548078	G	T	0.960416	1.33953e-06	6.42778e-11
CD4	STK16	ENSG00000115661.14:ENST00000396738.7:ENST00000409638.7	2:219264446	T	G	-0.989605	8.75739e-07	0.0053642
CD4	MRPL37	ENSG00000116221.15:ENST00000360840.9	1:54217740	A	T	-1.03431	5.5192e-07	4.89855e-14
CD4	MRPL37	ENSG00000116221.15:ENST00000605337.5	1:54217740	A	T	1.0454	6.15998e-07	6.41198e-14
CD4	SCAMP3	ENSG00000116521.11:ENST00000302631.8	1:155260914	GT	G	-1.12815	1.3086e-06	2.37428e-09
CD4	SCAMP3	ENSG00000116521.11:ENST00000355379.3	1:155260914	GT	G	1.12115	1.55258e-06	2.75913e-09
CD4	LGALS8	ENSG00000116977.19:ENST00000323938.10	1:236560052	CGACCTCGCTCAGACTCTGTGAGGTGCTGAATAAGCAACA	C	0.820005	4.82487e-07	0.00276967
CD4	LGALS8	ENSG00000116977.19:ENST00000341872.10:ENST00000366584.9:ENST00000526634.5	1:236537086	G	C	1.16635	5.71964e-07	2.30413e-08
CD4	LGALS8	ENSG00000116977.19:ENST00000352231.6:ENST00000450372.6:ENST00000526589.5:ENST00000527974.5	1:236544383	A	AG	-1.18037	5.3289e-07	1.56356e-08
CD4	NSUN4	ENSG00000117481.10:ENST00000498008.5	1:46386389	A	G	-0.872147	9.09533e-07	0.00469128
CD4	RCAN3	ENSG00000117602.12:ENST00000374395.9:ENST00000538532.6:ENST00000610732.4	1:24492009	C	T	-0.391146	8.01595e-07	0.0372868
CD4	MLH3	ENSG00000119684.16:ENST00000556257.5	14:75166939	CT	C	-1.00941	7.93723e-07	0.000285725
CD4	DENND10	ENSG00000119979.18:ENST00000361432.3	10:119119738	A	T	0.624287	4.99206e-07	0.00253043
CD4	SNX19	ENSG00000120451.10:ENST00000528555.5:ENST00000530356.5	11:130889515	G	A	-0.977492	3.87365e-07	0.000346815
CD4	ZNF549	ENSG00000121406.9:ENST00000602149.1	19:57550906	C	T	0.597323	6.96625e-07	0.00328691
CD4	ZNF211	ENSG00000121417.14:ENST00000240731.5	19:57643692	A	G	-0.846391	7.36829e-07	3.88204e-06
CD4	ZNF211	ENSG00000121417.14:ENST00000254182.11	19:57524299	C	T	-0.842148	5.20011e-07	0.0470781
CD4	NAA50	ENSG00000121579.13:ENST00000240922.8	3:113695592	A	G	-0.501169	1.00688e-06	0.000395267
CD4	LY9	ENSG00000122224.18:ENST00000368037.9	1:160825910	C	CA	0.803949	6.64007e-07	1.42527e-05
CD4	LY9	ENSG00000122224.18:ENST00000368039.2	1:160794909	C	T	-0.45362	7.22175e-07	0.0442484
CD4	PMS2	ENSG00000122512.16:ENST00000265849.12	7:5996614	C	T	-0.670846	4.21328e-07	0.00725092
CD4	PKN1	ENSG00000123143.13:ENST00000242783.11	19:15284812	T	A	0.456457	6.11623e-07	0.0215487
CD4	PKN1	ENSG00000123143.13:ENST00000342216.8	19:15284812	T	A	-0.462143	6.75373e-07	0.0182788
CD4	ADGRE5	ENSG00000123146.20:ENST00000242786.6	19:14394375	C	A	2.87444	6.11074e-07	0.00315201
CD4	ARHGAP9	ENSG00000123329.20:ENST00000393797.7	12:57475664	T	C	-0.481905	4.83977e-07	0.00119608
CD4	PDE1B	ENSG00000123360.12:ENST00000550620.1	12:54558958	T	C	-0.74898	9.27787e-07	0.00330776
CD4	SMUG1	ENSG00000123415.15:ENST00000243112.9:ENST00000506595.5:ENST00000513838.5:ENST00000514685.5	12:54182016	C	A	0.612392	7.57405e-07	0.0339451
CD4	BCAS4	ENSG00000124243.17:ENST00000358791.9	20:50877333	G	A	-0.567175	6.86317e-07	0.0142223
CD4	BCAS4	ENSG00000124243.17:ENST00000371608.6	20:50877333	G	A	0.578388	6.41452e-07	0.00675339
CD4	SNRPC	ENSG00000124562.10:ENST00000244520.10	6:34785775	C	T	1.13494	6.93005e-07	2.81429e-09
CD4	SNRPC	ENSG00000124562.10:ENST00000374018.5	6:34785775	C	T	-1.12201	6.83306e-07	2.81429e-09
CD4	NQO2	ENSG00000124588.21:ENST00000338130.6:ENST00000380430.5:ENST00000380455.10	6:3013080	C	T	0.950943	6.5066e-07	4.59842e-09
CD4	NQO2	ENSG00000124588.21:ENST00000380441.5:ENST00000380454.8	6:3013080	C	T	-0.992493	5.58281e-07	2.53456e-10
CD4	SSR1	ENSG00000124783.14:ENST00000244763.9	6:7292351	CCTCA	C	0.63405	6.08913e-07	3.02287e-09
CD4	CNOT1	ENSG00000125107.18:ENST00000441024.6	16:59497466	C	A	-1.0214	4.91053e-07	0.0497962
CD4	ARMC7	ENSG00000125449.7:ENST00000245543.6	17:75114049	G	T	0.810389	8.15145e-07	2.22205e-05
CD4	ARMC7	ENSG00000125449.7:ENST00000582136.5	17:75114049	G	T	-0.755349	6.78089e-07	0.000833512
CD4	NUP85	ENSG00000125450.11:ENST00000540768.5	17:75230044	A	ATT	-1.1126	5.2602e-07	0.0105725
CD4	CLPP	ENSG00000125656.11:ENST00000245816.11	19:6341832	G	T	0.756889	3.69365e-07	1.11246e-07
CD4	CLPP	ENSG00000125656.11:ENST00000596149.5	19:6341832	G	T	-0.712187	4.01893e-07	2.52176e-07
CD4	SNRPD2	ENSG00000125743.10:ENST00000590212.1	19:45697400	TG	T	0.829433	4.23058e-07	0.00010648
CD4	RBCK1	ENSG00000125826.21:ENST00000475269.5	20:405220	C	T	0.809647	7.04232e-07	0.00115917
CD4	ITPA	ENSG00000125877.13:ENST00000380113.8	20:3204477	A	T	-1.43368	4.69646e-07	4.31821e-05
CD4	ITPA	ENSG00000125877.13:ENST00000399838.3	20:3204477	A	T	1.36232	6.30225e-07	1.0386e-08
CD4	MAX	ENSG00000125952.20:ENST00000555667.5	14:65070841	T	A	-0.589895	5.37268e-07	0.00178253
CD4	MAX	ENSG00000125952.20:ENST00000557746.5	14:65070841	T	A	1.22141	6.63089e-07	5.69196e-18
CD4	KLC1	ENSG00000126214.21:ENST00000348520.10	14:103701601	G	A	0.665961	4.0389e-07	0.0166952
CD4	TUBGCP3	ENSG00000126216.15:ENST00000464139.5	13:112553248	C	A	1.09312	5.43337e-07	0.000103615
CD4	IRF3	ENSG00000126456.16:ENST00000442265.2	19:48946586	G	C	-1.60423	6.45472e-09	0.016574
CD4	RAB3IP	ENSG00000127328.22:ENST00000247833.12	12:69782854	A	G	0.791346	6.50638e-07	2.03466e-06
CD4	KLF2	ENSG00000127528.6:ENST00000248071.6	19:16330988	A	G	-0.34885	1.9802e-07	0.0305535
CD4	KLF2	ENSG00000127528.6:ENST00000592003.1	19:16330988	A	G	0.31268	4.69285e-07	0.00439303
CD4	PNKD	ENSG00000127838.14:ENST00000248451.7	2:218326533	T	C	-0.848749	6.77911e-08	0.000310157
CD4	PNKD	ENSG00000127838.14:ENST00000273077.9	2:218308119	CA	C	-0.644846	4.32337e-07	0.0131334
CD4	IRF5	ENSG00000128604.20:ENST00000619830.1	7:129054922	C	T	0.730656	6.56274e-07	2.32844e-06
CD4	ORMDL1	ENSG00000128699.14:ENST00000325795.7:ENST00000392349.9:ENST00000392350.7	2:189835768	G	A	0.68359	1.22203e-06	0.00055418
CD4	ORMDL1	ENSG00000128699.14:ENST00000409519.5	2:189835768	G	A	-0.71915	1.2048e-06	0.000605752
CD4	CCDC32	ENSG00000128891.15:ENST00000558871.1:ENST00000561011.5	15:40586893	CTT	C	-0.565329	8.39403e-07	0.0235298
CD4	PARP2	ENSG00000129484.13:ENST00000250416.9	14:20345130	G	A	1.42714	5.52436e-07	2.0622e-21
CD4	PARP2	ENSG00000129484.13:ENST00000429687.7	14:20351792	T	C	-1.44863	6.36512e-07	3.9777e-21
CD4	PARP2	ENSG00000129484.13:ENST00000527915.5	14:20351792	T	C	0.798332	5.88819e-07	0.024606
CD4	RHBDF2	ENSG00000129667.13:ENST00000313080.8	17:76486678	T	C	-0.713047	5.27971e-07	0.00317154
CD4	RHBDF2	ENSG00000129667.13:ENST00000591885.5:ENST00000675367.1	17:76486395	G	A	0.70566	5.25248e-07	0.0166952
CD4	TUBGCP2	ENSG00000130640.13:ENST00000252936.7:ENST00000368563.6	10:133292479	C	T	1.06407	1.01733e-06	0.0322045
CD4	TUBGCP2	ENSG00000130640.13:ENST00000368562.5	10:133292479	C	T	-1.11159	1.27577e-06	0.000221826
CD4	ZNF141	ENSG00000131127.14:ENST00000240499.8	4:356230	CA	C	0.373534	8.26091e-07	0.00841722
CD4	ZNF141	ENSG00000131127.14:ENST00000512994.5	4:495331	C	CA	-0.3705	7.92762e-07	0.0342525
CD4	GCH1	ENSG00000131979.20:ENST00000543643.6	14:54818442	C	T	0.645176	6.96009e-07	0.00219055
CD4	ENOSF1	ENSG00000132199.20:ENST00000383578.7	18:673086	A	G	-1.17013	5.93879e-07	1.38953e-17
CD4	ENOSF1	ENSG00000132199.20:ENST00000580982.5	18:680520	A	C	0.879631	5.5859e-07	9.32477e-07
CD4	TRIM5	ENSG00000132256.19:ENST00000380034.8	11:5974933	G	T	0.640486	5.01432e-07	0.0211349
CD4	TMEM128	ENSG00000132406.12:ENST00000254742.6	4:4255528	C	T	-0.678289	5.66144e-07	0.0138326
CD4	TMEM128	ENSG00000132406.12:ENST00000382753.5	4:4255528	C	T	0.664507	5.46143e-07	0.0183834
CD4	SCO1	ENSG00000133028.12:ENST00000255390.10	17:10695987	T	C	0.429356	3.52776e-07	0.0351516
CD4	MPRIP	ENSG00000133030.22:ENST00000341712.8	17:17142245	G	C	-0.456919	6.50683e-07	0.00197553
CD4	MPRIP	ENSG00000133030.22:ENST00000395811.9	17:17142245	G	C	0.619803	8.00703e-07	4.9629e-08
CD4	EPSTI1	ENSG00000133106.14:ENST00000313640.11	13:42892013	C	T	-0.99456	5.26646e-07	0.00527802
CD4	CEP20	ENSG00000133393.13:ENST00000575073.5	16:15889896	T	TA	1.13296	9.3654e-07	1.43099e-05
CD4	LARS1	ENSG00000133706.19:ENST00000394434.7	5:146186340	CA	C	0.649578	8.14706e-07	4.01725e-06
CD4	LARS1	ENSG00000133706.19:ENST00000674290.1	5:146262444	T	C	-0.664589	9.939e-07	0.0277501
CD4	DGLUCY	ENSG00000133943.20:ENST00000256324.14:ENST00000412671.6:ENST00000518868.5	14:91166427	G	A	-1.72815	7.68223e-07	0.00298182
CD4	DGLUCY	ENSG00000133943.20:ENST00000428926.6:ENST00000522322.5:ENST00000523771.5:ENST00000523816.5	14:91157189	GGATA	G	1.9997	6.34636e-07	7.68476e-05
CD4	GSTM1	ENSG00000134184.13:ENST00000309851.10	1:109731435	C	G	-0.791612	6.65503e-07	1.67294e-05
CD4	GSTM1	ENSG00000134184.13:ENST00000349334.7	1:109691664	A	G	1.47233	6.39296e-07	1.7087e-09
CD4	GSTM1	ENSG00000134184.13:ENST00000369819.2	1:109691664	A	G	1.18313	2.20216e-07	0.000388343
CD4	GSTM1	ENSG00000134184.13:ENST00000369823.6	1:109701997	C	T	-1.00799	6.58786e-07	4.31775e-05
CD4	GSTM1	ENSG00000134184.13:ENST00000483399.6	1:109722885	G	GA	1.04332	8.42492e-07	0.0172419
CD4	ELP2	ENSG00000134759.14:ENST00000442325.6	18:36154066	CT	C	-0.74942	8.92704e-07	0.0138682
CD4	TPGS2	ENSG00000134779.15:ENST00000334295.9	18:37219563	G	A	1.04323	8.94778e-07	0.00721906
CD4	TESPA1	ENSG00000135426.16:ENST00000316577.12:ENST00000449076.6	12:54950980	C	T	0.797813	1.03449e-06	2.39501e-07
CD4	TESPA1	ENSG00000135426.16:ENST00000524622.5:ENST00000531122.5:ENST00000532804.5	12:54950980	C	T	-0.813128	1.03709e-06	1.99025e-07
CD4	FBXL8	ENSG00000135722.9:ENST00000258200.8:ENST00000519917.5	16:67161939	T	C	-0.859235	1.46448e-06	0.0212142
CD4	NTPCR	ENSG00000135778.12:ENST00000366627.4	1:233005144	C	T	-0.841086	3.29482e-07	7.09994e-05
CD4	NTPCR	ENSG00000135778.12:ENST00000366628.10	1:233005144	C	T	0.843215	4.28714e-07	6.68835e-05
CD4	ITM2C	ENSG00000135916.16:ENST00000335005.10	2:230873083	G	A	-0.797354	7.67556e-07	0.00298182
CD4	ANKRD36	ENSG00000135976.20:ENST00000639293.1	2:97242551	A	G	-1.01426	1.4892e-06	0.000265084
CD4	NEK3	ENSG00000136098.17:ENST00000611833.4	13:52143316	C	CA	-0.849862	8.46087e-07	5.39529e-05
CD4	DBNL	ENSG00000136279.21:ENST00000448521.6	7:44087772	A	G	0.529304	6.18463e-07	0.00183137
CD4	MDC1	ENSG00000137337.15:ENST00000376406.8	6:30718130	A	G	-1.09295	2.52195e-07	0.00187394
CD4	MDC1	ENSG00000137337.15:ENST00000613547.4	6:30718130	A	G	1.00285	2.69772e-07	0.000546053
CD4	ARRB1	ENSG00000137486.17:ENST00000360025.7	11:75264618	G	A	0.793087	9.30631e-07	0.000219542
CD4	ARRB1	ENSG00000137486.17:ENST00000420843.7	11:75264618	G	A	-0.81442	8.53308e-07	0.0001848
CD4	CCDC90B	ENSG00000137500.9:ENST00000529689.5	11:83284472	A	G	0.907843	1.0832e-06	1.51043e-05
CD4	ITGA11	ENSG00000137809.17:ENST00000315757.9	15:68325480	T	C	1.15433	8.91073e-09	0.0464436
CD4	PPIG	ENSG00000138398.16:ENST00000409714.7	2:169600865	T	G	-0.514715	6.19768e-07	7.14372e-06
CD4	PPIG	ENSG00000138398.16:ENST00000462903.5	2:169646669	G	A	0.938965	6.73647e-07	9.23521e-08
CD4	FASTKD1	ENSG00000138399.18:ENST00000453153.7	2:169529784	G	A	-0.895373	4.15948e-07	0.000107066
CD4	FASTKD1	ENSG00000138399.18:ENST00000453929.6	2:169529784	G	A	0.912168	4.20504e-07	0.000102984
CD4	SENP7	ENSG00000138468.16:ENST00000314261.11	3:101370418	T	C	-0.646327	6.87069e-07	0.047726
CD4	SENP7	ENSG00000138468.16:ENST00000394094.6	3:101219017	C	A	0.610821	1.13984e-06	0.0130771
CD4	PARP9	ENSG00000138496.16:ENST00000360356.6	3:122525359	AT	A	-1.0397	9.517e-07	5.31929e-08
CD4	PARP9	ENSG00000138496.16:ENST00000462315.5	3:122542532	T	C	-0.654664	7.63503e-07	2.3145e-06
CD4	PARP9	ENSG00000138496.16:ENST00000471785.5:ENST00000477522.6	3:122525359	AT	A	0.994753	9.63756e-07	1.06016e-07
CD4	NAAA	ENSG00000138744.16:ENST00000286733.9	4:75919627	C	T	-0.549261	4.87494e-07	0.000125277
CD4	NAAA	ENSG00000138744.16:ENST00000507956.5	4:75919627	C	T	0.600023	7.05469e-07	8.1939e-06
CD4	CNOT6L	ENSG00000138767.13:ENST00000512485.6:ENST00000649644.1	4:77782509	A	AT	0.674618	4.96307e-07	0.00900385
CD4	CNOT6L	ENSG00000138767.13:ENST00000515506.6	4:77782509	A	AT	-0.57882	7.34465e-07	0.00259419
CD4	LGR5	ENSG00000139292.13:ENST00000536515.5	12:71802236	T	G	1.34007	2.6683e-07	0.00447325
CD4	TDG	ENSG00000139372.15:ENST00000266775.13	12:103973037	G	A	0.810014	6.47464e-07	1.3977e-07
CD4	TDG	ENSG00000139372.15:ENST00000544861.5	12:103957196	G	C	-1.09829	5.9472e-07	1.01678e-06
CD4	GIT2	ENSG00000139436.21:ENST00000320063.10	12:110055417	A	G	-0.736843	6.90529e-07	0.0281009
CD4	GIT2	ENSG00000139436.21:ENST00000361006.9	12:110055417	A	G	0.934311	6.66527e-07	0.0192189
CD4	CUL4A	ENSG00000139842.15:ENST00000375440.9	13:113277635	A	C	-0.637823	7.83163e-08	0.0434158
CD4	BCL2A1	ENSG00000140379.8:ENST00000267953.4	15:79980818	G	A	-0.881253	5.09666e-07	2.01116e-06
CD4	BCL2A1	ENSG00000140379.8:ENST00000335661.6	15:79980818	G	A	0.823222	5.87683e-07	3.29373e-07
CD4	DNAJA4	ENSG00000140403.12:ENST00000343789.7:ENST00000394852.7	15:78300921	A	T	0.641472	6.32135e-07	0.0175825
CD4	ULK3	ENSG00000140474.14:ENST00000440863.7	15:74837752	T	C	-1.28457	8.27375e-07	6.56542e-19
CD4	ULK3	ENSG00000140474.14:ENST00000569437.5	15:74837752	T	C	1.31905	7.77396e-07	3.05683e-24
CD4	HAPLN3	ENSG00000140511.12:ENST00000359595.8	15:88890901	T	G	0.981156	4.86676e-07	2.05451e-09
CD4	HAPLN3	ENSG00000140511.12:ENST00000562889.5	15:88890901	T	G	-0.910119	7.16704e-07	2.0032e-10
CD4	CRTC3	ENSG00000140577.16:ENST00000560098.5	15:90601853	C	T	0.648714	5.49818e-07	0.00030733
CD4	RPS2	ENSG00000140988.16:ENST00000343262.9	16:1964978	G	T	-0.30419	5.02383e-07	7.68476e-05
CD4	RPS2	ENSG00000140988.16:ENST00000529806.5	16:1955828	T	C	0.31106	5.63048e-07	2.73327e-05
CD4	OSBPL1A	ENSG00000141447.18:ENST00000399441.4	18:24356874	G	C	-1.02232	5.74467e-07	2.17384e-11
CD4	SAT2	ENSG00000141504.12:ENST00000269298.10	17:7626953	C	T	-1.22827	5.04369e-07	1.01661e-07
CD4	SAT2	ENSG00000141504.12:ENST00000573566.1	17:7626953	C	T	1.16738	5.16164e-07	8.71036e-09
CD4	TMC6	ENSG00000141524.16:ENST00000589553.5	17:78125237	G	A	-0.38429	3.68844e-07	0.0106319
CD4	TBCD	ENSG00000141556.21:ENST00000355528.9	17:82926249	A	G	-0.803942	9.83199e-07	7.21822e-05
CD4	TBCD	ENSG00000141556.21:ENST00000539345.6	17:82926249	A	G	0.728145	8.47614e-07	0.000235963
CD4	RNF157	ENSG00000141576.16:ENST00000592271.1	17:76210945	T	C	-0.833137	6.1839e-07	3.86362e-05
CD4	DUS3L	ENSG00000141994.16:ENST00000309061.12	19:5788651	AT	A	-0.802203	4.97535e-07	0.000931687
CD4	DUS3L	ENSG00000141994.16:ENST00000320699.12	19:5788651	AT	A	0.718218	4.97038e-07	0.000556687
CD4	PGGHG	ENSG00000142102.16:ENST00000409548.7	11:295808	A	G	-0.675578	7.51488e-07	0.00740749
CD4	ERVK3-1	ENSG00000142396.10:ENST00000413518.5	19:58315168	A	G	0.577574	9.08894e-07	0.00932349
CD4	ERVK3-1	ENSG00000142396.10:ENST00000427361.5	19:58315168	A	G	-0.550364	9.4154e-07	0.0140547
CD4	NBPF3	ENSG00000142794.18:ENST00000318249.9	1:21466259	T	C	-1.14524	6.90311e-07	1.24981e-12
CD4	NBPF3	ENSG00000142794.18:ENST00000619554.1	1:21466260	C	T	1.16633	6.91969e-07	1.26146e-10
CD4	TOR1AIP1	ENSG00000143337.18:ENST00000271583.7	1:179870413	T	A	1.1969	1.00302e-06	1.7882e-15
CD4	TOR1AIP1	ENSG00000143337.18:ENST00000435319.8	1:179870413	T	A	-1.25739	9.18848e-07	5.68506e-25
CD4	TOR1AIP1	ENSG00000143337.18:ENST00000528443.6	1:179924866	T	C	-1.04787	1.04354e-06	2.18937e-09
CD4	SRP9	ENSG00000143742.14:ENST00000366839.8:ENST00000619790.4	1:225784285	C	T	-0.503512	3.1819e-07	0.000117443
CD4	SNRPG	ENSG00000143977.14:ENST00000272348.7	2:70020069	C	G	0.677941	6.11031e-07	0.0491387
CD4	SNRPG	ENSG00000143977.14:ENST00000413456.6	2:70037651	C	T	-0.755578	6.47449e-07	0.0447284
CD4	ANKRD53	ENSG00000144031.12:ENST00000272421.10	2:71763103	G	A	1.93701	2.40761e-07	0.025137
CD4	RABL2A	ENSG00000144134.18:ENST00000393166.7:ENST00000393167.7	2:113670120	A	AT	-0.768107	8.93643e-07	0.0184156
CD4	POLR2D	ENSG00000144231.11:ENST00000272645.9	2:127857816	G	T	-0.691707	9.70264e-07	0.0105049
CD4	SCRN3	ENSG00000144306.15:ENST00000272732.11	2:174389096	A	C	0.512816	1.10729e-06	7.20594e-05
CD4	SCRN3	ENSG00000144306.15:ENST00000409673.7	2:174389096	A	C	-0.50036	9.63151e-07	0.000110759
CD4	ANKMY1	ENSG00000144504.15:ENST00000361678.8	2:240528247	C	T	1.0402	4.43858e-07	0.00183636
CD4	ANKMY1	ENSG00000144504.15:ENST00000405002.5	2:240524036	C	A	-1.42709	4.10002e-07	1.53098e-10
CD4	TAMM41	ENSG00000144559.10:ENST00000630288.1	3:11846517	C	G	0.757558	5.95286e-07	0.000109339
CD4	SLC25A26	ENSG00000144741.17:ENST00000336733.10	3:66371945	A	G	-0.881598	3.52686e-07	0.0379434
CD4	EIF2A	ENSG00000144895.12:ENST00000460851.6	3:150547596	T	C	-1.78153	4.60773e-07	3.34197e-14
CD4	PAM	ENSG00000145730.20:ENST00000438793.7	5:103216088	C	CTTTAAGTTGAACTTAAATGCTCACAGAG	0.744578	9.52666e-07	0.000251923
CD4	MEGF10	ENSG00000145794.17:ENST00000418761.6:ENST00000508365.5	5:127658366	T	A	1.4235	3.1356e-08	0.0375185
CD4	SCML4	ENSG00000146285.14:ENST00000369020.8	6:107721009	G	A	-1.16899	5.74963e-07	2.19846e-06
CD4	SCML4	ENSG00000146285.14:ENST00000369021.7	6:107704212	G	A	0.831566	7.53548e-07	9.44195e-05
CD4	MDH2	ENSG00000146701.12:ENST00000315758.10	7:76036649	A	AT	0.49186	7.91315e-07	0.0444859
CD4	MDH2	ENSG00000146701.12:ENST00000461263.2	7:76207064	A	T	0.605593	1.0508e-06	5.96152e-05
CD4	TRIM4	ENSG00000146833.15:ENST00000349062.6	7:99927071	A	G	1.01532	1.53901e-06	9.83787e-13
CD4	TRIM4	ENSG00000146833.15:ENST00000354241.5	7:99907431	G	A	-0.792486	1.27734e-06	2.54569e-07
CD4	TRIM4	ENSG00000146833.15:ENST00000355947.6	7:99900929	C	CTCAGGGTTTCT	-1.1	1.30004e-06	1.78066e-07
CD4	EIF3H	ENSG00000147677.11:ENST00000276682.8	8:116647180	G	A	-0.527913	8.37535e-07	4.90152e-05
CD4	EIF3H	ENSG00000147677.11:ENST00000521861.6	8:116644632	C	T	0.645167	1.18266e-06	6.10125e-19
CD4	RSU1	ENSG00000148484.18:ENST00000345264.10:ENST00000377921.7	10:16817239	T	TGGGGTAGGGCAGG	0.990776	5.49545e-07	6.15748e-07
CD4	RSU1	ENSG00000148484.18:ENST00000602389.1	10:16817239	T	TGGGGTAGGGCAGG	-1.02352	5.48379e-07	4.09259e-07
CD4	HERC4	ENSG00000148634.15:ENST00000492996.6	10:68095406	T	A	0.606417	9.85051e-07	0.00915851
CD4	LRRC27	ENSG00000148814.18:ENST00000344079.9	10:132331634	C	G	0.807045	6.06135e-07	1.18916e-05
CD4	HSD17B12	ENSG00000149084.13:ENST00000395700.4	11:43777576	C	T	-1.07826	5.35439e-07	2.40513e-07
CD4	CCDC82	ENSG00000149231.15:ENST00000530106.2	11:96354441	G	A	-0.635364	6.44569e-07	0.00511178
CD4	B3GAT3	ENSG00000149541.10:ENST00000265471.10	11:62624757	C	A	1.5396	7.26176e-07	3.62344e-09
CD4	B3GAT3	ENSG00000149541.10:ENST00000531383.5	11:62624757	C	A	-1.36444	7.81628e-07	3.25386e-07
CD4	B3GAT3	ENSG00000149541.10:ENST00000534026.5	11:62624501	G	A	1.43826	4.20761e-08	2.30688e-13
CD4	AKR1C2	ENSG00000151632.17:ENST00000455190.2	10:4998159	T	C	-1.96512	1.19663e-10	1.04747e-11
CD4	XRCC4	ENSG00000152422.16:ENST00000282268.7:ENST00000396027.9	5:83353158	T	G	1.28557	5.60511e-07	9.94516e-11
CD4	XRCC4	ENSG00000152422.16:ENST00000338635.10:ENST00000511817.1	5:83353158	T	G	-1.18456	7.31855e-07	2.53636e-12
CD4	CAST	ENSG00000153113.24:ENST00000325674.11	5:96722187	C	T	0.848969	1.08382e-06	0.0282411
CD4	CAST	ENSG00000153113.24:ENST00000341926.7:ENST00000395813.5	5:96746729	T	C	-1.23444	6.26727e-07	2.19846e-06
CD4	CAST	ENSG00000153113.24:ENST00000504465.5	5:96727798	A	G	-0.959988	8.56271e-07	0.0031004
CD4	CAST	ENSG00000153113.24:ENST00000508608.6	5:96722187	C	T	1.26401	7.81036e-07	4.78354e-07
CD4	CAST	ENSG00000153113.24:ENST00000509903.5	5:96736458	AAAAC	A	0.990672	8.9407e-07	1.50751e-11
CD4	CAST	ENSG00000153113.24:ENST00000511782.5	5:96736453	A	T	-0.917715	9.87487e-07	0.00880089
CD4	CAST	ENSG00000153113.24:ENST00000674587.1	5:96720655	C	G	1.0999	5.73882e-07	0.00376973
CD4	CAST	ENSG00000153113.24:ENST00000674984.1	5:96746729	T	C	-0.762452	5.74298e-07	0.00267579
CD4	CC2D1B	ENSG00000154222.14:ENST00000284376.7	1:52305311	G	C	0.641278	1.02871e-06	0.000705741
CD4	CC2D1B	ENSG00000154222.14:ENST00000371586.6	1:52305311	G	C	-0.677722	1.14203e-06	0.000617247
CD4	DPH3	ENSG00000154813.10:ENST00000383775.4	3:16274167	TA	T	-0.709009	7.68544e-07	0.000158992
CD4	DPH3	ENSG00000154813.10:ENST00000488423.2	3:16274167	TA	T	0.690819	8.94809e-07	0.000376739
CD4	PTPRN2	ENSG00000155093.19:ENST00000389413.7	7:157569042	T	C	0.335691	2.00099e-07	0.000455107
CD4	TTC39B	ENSG00000155158.20:ENST00000512701.6	9:15305969	C	G	-0.570574	4.20184e-07	2.91459e-05
CD4	OXA1L	ENSG00000155463.14:ENST00000612549.6	14:22754910	C	G	0.894158	6.79788e-07	0.00350908
CD4	TMBIM4	ENSG00000155957.18:ENST00000544599.5	12:66151819	T	C	-0.700168	4.39093e-07	0.0202356
CD4	TBC1D31	ENSG00000156787.17:ENST00000287380.6	8:123141944	T	G	-0.885842	6.61428e-07	4.23719e-05
CD4	TBC1D31	ENSG00000156787.17:ENST00000327098.9	8:123142457	G	T	1.25032	6.15108e-07	1.55881e-12
CD4	SUSD3	ENSG00000157303.11:ENST00000617293.4	9:93078949	G	A	-0.958649	5.72991e-07	0.000980672
CD4	DHRS4	ENSG00000157326.19:ENST00000313250.10	14:24006832	GC	G	-1.30951	7.56837e-07	0.00117948
CD4	WIPI2	ENSG00000157954.15:ENST00000288828.9	7:5232546	C	T	0.700328	4.31142e-07	0.000118725
CD4	GRHL3	ENSG00000158055.16:ENST00000350501.9	1:24638995	CA	C	-0.580351	5.14033e-13	0.031685
CD4	XKR8	ENSG00000158156.9:ENST00000675575.1	1:27964235	A	G	0.844326	1.69818e-06	1.53696e-05
CD4	ALG8	ENSG00000159063.13:ENST00000299626.10	11:78105648	T	TA	-0.91915	9.97203e-07	2.15326e-05
CD4	ALG8	ENSG00000159063.13:ENST00000376156.7:ENST00000615266.4	11:78105648	T	TA	0.900892	1.01133e-06	3.0552e-05
CD4	NAE1	ENSG00000159593.15:ENST00000379463.6	16:66860429	T	A	-0.87285	1.31537e-06	3.78636e-05
CD4	EFCAB14	ENSG00000159658.13:ENST00000371933.8:ENST00000672422.1	1:46674665	G	A	-0.534676	8.61604e-07	8.0926e-06
CD4	EFCAB14	ENSG00000159658.13:ENST00000674435.1	1:46674665	G	A	0.930464	8.89778e-07	1.12795e-07
CD4	ZFYVE28	ENSG00000159733.14:ENST00000290974.7	4:2365368	TC	T	-0.846566	7.64346e-07	0.000705741
CD4	ZNF890P	ENSG00000159904.11:ENST00000422060.2	7:5841501	T	C	-0.696875	3.84218e-07	0.00709192
CD4	NDUFV3	ENSG00000160194.18:ENST00000340344.4	21:42935632	A	C	-1.07064	4.83209e-07	9.54844e-06
CD4	NDUFV3	ENSG00000160194.18:ENST00000354250.7	21:42935632	A	C	1.0453	5.66727e-07	1.05622e-05
CD4	GATD3A	ENSG00000160221.18:ENST00000348499.9	21:44047567	C	T	-1.12224	6.45525e-07	0.000631303
CD4	GATD3A	ENSG00000160221.18:ENST00000427803.6	21:44009383	C	T	1.22735	4.51799e-07	7.96603e-05
CD4	GATD3A	ENSG00000160221.18:ENST00000644251.1	21:44060275	CT	C	0.6954	3.65886e-07	0.00390001
CD4	ICOSLG	ENSG00000160223.17:ENST00000400379.7	21:44227538	T	C	-0.826026	6.08529e-07	0.00318677
CD4	CFAP410	ENSG00000160226.16:ENST00000397956.7	21:44330463	C	A	-0.911955	6.0871e-07	4.09974e-10
CD4	ITGB2	ENSG00000160255.18:ENST00000355153.8:ENST00000397850.6:ENST00000397852.5:ENST00000397857.5:ENST00000652462.1	21:44908184	T	C	1.14246	2.15307e-07	1.11329e-10
CD4	ITGB2	ENSG00000160255.18:ENST00000397846.7	21:44908184	T	C	-1.05997	5.77513e-07	3.9777e-21
CD4	LSS	ENSG00000160285.15:ENST00000522411.5	21:46008016	GT	G	-1.9598	9.88838e-07	0.0463552
CD4	IL6R	ENSG00000160712.13:ENST00000344086.8	1:154448962	T	C	0.274619	1.11362e-06	0.0171141
CD4	IL6R	ENSG00000160712.13:ENST00000368485.8	1:154449591	T	C	-0.272535	1.13694e-06	0.00689562
CD4	PMF1	ENSG00000160783.19:ENST00000368277.3	1:156236330	G	A	-1.00296	1.40437e-06	2.01948e-05
CD4	PMF1	ENSG00000160783.19:ENST00000368279.7	1:156236330	G	A	1.14224	1.22723e-06	4.31378e-12
CD4	U2AF1L4	ENSG00000161265.15:ENST00000378975.8	19:35763526	C	T	-1.296	6.50365e-07	0.000337011
CD4	U2AF1L4	ENSG00000161265.15:ENST00000412391.6	19:35749713	G	A	1.488	4.93051e-07	1.43233e-06
CD4	PLXDC1	ENSG00000161381.14:ENST00000315392.9	17:39033470	G	A	0.860381	1.0918e-06	0.000455107
CD4	PLXDC1	ENSG00000161381.14:ENST00000444911.6	17:39033470	G	A	-0.848074	9.40961e-07	0.000502608
CD4	FAAP20	ENSG00000162585.17:ENST00000378546.9	1:2189679	C	T	-0.795276	4.37131e-07	0.00249919
CD4	FAAP20	ENSG00000162585.17:ENST00000400919.7	1:2189679	C	T	0.836055	4.47015e-07	0.00228003
CD4	MYSM1	ENSG00000162601.11:ENST00000655340.1	1:58640271	G	T	0.878768	7.74636e-07	4.06038e-05
CD4	MAPKAPK2	ENSG00000162889.11:ENST00000294981.8	1:206722016	G	T	1.09579	1.30788e-06	0.0212209
CD4	MAPKAPK2	ENSG00000162889.11:ENST00000367103.4	1:206722016	G	T	-1.07979	1.12247e-06	0.00801184
CD4	PYHIN1	ENSG00000163564.15:ENST00000368135.4	1:158939374	C	A	1.01413	8.82199e-07	5.25001e-07
CD4	RPL22L1	ENSG00000163584.18:ENST00000295830.13	3:170866275	A	C	0.774223	9.06172e-07	2.67743e-14
CD4	RPL22L1	ENSG00000163584.18:ENST00000463836.1	3:170866275	A	C	-0.771491	1.03191e-06	3.10473e-15
CD4	NEPRO	ENSG00000163608.15:ENST00000383675.6	3:113164693	TA	T	-0.982132	6.26883e-07	0.0356809
CD4	PSMD6	ENSG00000163636.11:ENST00000492933.5	3:64568045	T	C	-0.722582	3.91606e-07	0.0117826
CD4	RCHY1	ENSG00000163743.13:ENST00000324439.9	4:75456098	A	G	-0.679739	7.89467e-07	4.58651e-07
CD4	IFT122	ENSG00000163913.12:ENST00000504021.5	3:129492134	G	C	-0.700818	8.68442e-07	0.0100265
CD4	TASOR	ENSG00000163946.13:ENST00000431842.6	3:56693092	GACTGGAAGAAAA	G	-0.395916	7.34037e-07	0.000145319
CD4	TASOR	ENSG00000163946.13:ENST00000493960.6	3:56630987	A	T	0.360947	2.75847e-07	0.0402758
CD4	ARHGEF3	ENSG00000163947.12:ENST00000495373.5	3:56727687	G	A	0.95225	6.64511e-07	1.49998e-11
CD4	ERAP1	ENSG00000164307.13:ENST00000296754.7	5:96774507	A	T	1.88497	5.47305e-07	5.97078e-12
CD4	ERAP1	ENSG00000164307.13:ENST00000443439.7	5:96774507	A	T	-1.87539	4.67177e-07	7.3688e-13
CD4	ERAP2	ENSG00000164308.17:ENST00000379904.8	5:96911882	G	A	-0.59222	2.47514e-07	0.000236342
CD4	ERAP2	ENSG00000164308.17:ENST00000437043.8	5:96911882	G	A	0.437831	3.47385e-07	0.0434855
CD4	INTS4P1	ENSG00000164669.13:ENST00000438455.3	7:65142724	TA	T	1.14097	8.34868e-07	0.000168796
CD4	INTS4P1	ENSG00000164669.13:ENST00000587624.6	7:65622842	T	TCATACACA	0.943274	7.93219e-07	0.000546053
CD4	METTL2B	ENSG00000165055.16:ENST00000262432.13	7:128510681	C	A	-1.44373	1.01754e-06	6.10125e-19
CD4	METTL2B	ENSG00000165055.16:ENST00000480046.5	7:128510681	C	A	1.39126	9.36617e-07	7.20154e-21
CD4	VSTM4	ENSG00000165633.13:ENST00000298454.3	10:49136238	C	G	0.84508	2.18046e-07	6.54414e-06
CD4	ARHGAP42	ENSG00000165895.19:ENST00000303130.4	11:100662214	G	A	-0.88422	1.05731e-11	0.00215267
CD4	ZFYVE19	ENSG00000166140.17:ENST00000299173.14	15:40806312	G	A	-0.790576	8.21659e-07	0.0209942
CD4	AKIP1	ENSG00000166452.12:ENST00000309357.8	11:8900459	TGTGTTGGC	T	1.0271	7.0795e-07	0.00550469
CD4	ATF7IP2	ENSG00000166669.13:ENST00000324570.9:ENST00000396559.5	16:10448989	G	A	0.853146	4.62907e-07	0.000343728
CD4	LDHC	ENSG00000166796.12:ENST00000536880.5	11:18452997	C	G	0.653277	4.95009e-07	0.0339077
CD4	SNX20	ENSG00000167208.15:ENST00000300590.7	16:50669105	C	T	-1.22782	4.86703e-07	6.9059e-18
CD4	SNX20	ENSG00000167208.15:ENST00000330943.9	16:50669105	C	T	1.20868	3.77286e-07	1.39518e-18
CD4	ENGASE	ENSG00000167280.17:ENST00000579016.6	17:79085068	C	T	-0.573826	3.82304e-07	0.0411363
CD4	ACAA2	ENSG00000167315.18:ENST00000285093.15	18:49766007	C	T	-1.12497	5.84423e-07	6.81621e-08
CD4	ACAA2	ENSG00000167315.18:ENST00000587994.5	18:49766007	C	T	1.02595	5.89923e-07	7.76687e-07
CD4	ZNF180	ENSG00000167384.10:ENST00000592529.5	19:44460859	CA	C	0.614912	6.96285e-07	0.0339451
CD4	TRAPPC2L	ENSG00000167515.10:ENST00000301021.7	16:88861882	A	G	0.968297	4.53922e-07	1.55881e-12
CD4	SPATA33	ENSG00000167523.13:ENST00000301031.8	16:89647155	C	G	0.805291	4.2025e-07	1.24472e-05
CD4	SPATA33	ENSG00000167523.13:ENST00000568929.1	16:89657905	C	G	-1.00623	6.05528e-07	4.54769e-12
CD4	RPL13	ENSG00000167526.14:ENST00000311528.10:ENST00000393099.3:ENST00000567815.5	16:89565257	T	C	-0.574843	5.72425e-07	0.00238498
CD4	RPL13	ENSG00000167526.14:ENST00000452368.7	16:89565257	T	C	0.643676	6.05328e-07	0.000240051
CD4	ZNF528	ENSG00000167555.14:ENST00000391788.6	19:52406736	A	G	0.656739	3.91376e-07	0.0216888
CD4	LAIR1	ENSG00000167613.16:ENST00000348231.8	19:54361581	G	C	-0.723326	4.29288e-07	0.0056639
CD4	LAIR1	ENSG00000167613.16:ENST00000391742.7	19:54348466	C	CAG	-0.788333	4.46177e-07	8.33512e-06
CD4	LAIR1	ENSG00000167613.16:ENST00000434277.6	19:54361581	G	C	0.762533	3.87618e-07	0.000423926
CD4	LAIR1	ENSG00000167613.16:ENST00000474878.5	19:54360778	A	G	1.12256	3.8844e-07	0.000314831
CD4	SLC3A2	ENSG00000168003.17:ENST00000377890.6	11:62824727	GGAT	G	-0.744466	9.24892e-07	1.35446e-05
CD4	ADAM29	ENSG00000168594.15:ENST00000359240.7:ENST00000404450.8:ENST00000445694.5:ENST00000514159.1:ENST00000615367.4:ENST00000618444.1	4:175533716	G	T	-0.85644	4.96926e-07	0.0429964
CD4	ZSWIM1	ENSG00000168612.4:ENST00000372520.1:ENST00000372523.1	20:45901758	C	T	-2.47987	2.79586e-08	0.00272324
CD4	IL7R	ENSG00000168685.15:ENST00000506850.5	5:35883632	T	C	-0.535247	5.46909e-07	0.0320313
CD4	HINT1	ENSG00000169567.13:ENST00000513012.2	5:131165058	A	C	-0.798207	8.41019e-09	6.71199e-06
CD4	C15orf40	ENSG00000169609.14:ENST00000304177.10	15:82965769	T	C	-0.655953	9.31511e-07	5.50423e-06
CD4	ZNF35	ENSG00000169981.11:ENST00000296092.7:ENST00000399560.2:ENST00000453164.1	3:43694069	G	C	-1.07644	1.04284e-06	0.0458583
CD4	ELP5	ENSG00000170291.15:ENST00000354429.6:ENST00000396627.6:ENST00000396628.6	17:7265674	T	C	1.04049	5.03265e-07	4.73788e-16
CD4	ELP5	ENSG00000170291.15:ENST00000356683.6:ENST00000574993.5	17:7269312	C	T	0.684314	5.05848e-07	0.000118173
CD4	ELP5	ENSG00000170291.15:ENST00000573657.5:ENST00000574255.5	17:7254884	T	G	-1.10855	3.887e-07	3.9777e-21
CD4	TCAF2	ENSG00000170379.20:ENST00000441159.7	7:143737311	G	C	-0.677324	6.31322e-07	0.0147874
CD4	GPRC5C	ENSG00000170412.18:ENST00000392627.7:ENST00000392629.3	17:75275979	T	A	-1.72509	7.41546e-08	0.0370348
CD4	EMB	ENSG00000170571.12:ENST00000508934.5	5:50145767	G	T	-0.564507	7.42652e-07	0.0286783
CD4	ACYP2	ENSG00000170634.13:ENST00000607452.6	2:54805938	T	C	0.732294	6.27238e-07	0.0160039
CD4	RPS9	ENSG00000170889.14:ENST00000391751.7	19:54207722	C	CACTTCAGGGTGAT	-0.382165	2.45078e-07	2.57808e-08
CD4	MORN4	ENSG00000171160.18:ENST00000370635.3	10:97613624	T	TCAA	0.962185	6.10521e-07	0.000158992
CD4	RPS21	ENSG00000171858.18:ENST00000343986.9	20:62388438	C	T	0.493362	4.36631e-07	2.03735e-07
CD4	RPS21	ENSG00000171858.18:ENST00000450116.6	20:62388438	C	T	-0.506984	3.59992e-07	9.82201e-07
CD4	SRGAP2C	ENSG00000171943.12:ENST00000304465.7	1:121396239	T	C	-1.11916	0.000122847	0.0010178
CD4	SRGAP2C	ENSG00000171943.12:ENST00000367123.8	1:121396239	T	C	1.52363	0.000124549	0.0016213
CD4	IL16	ENSG00000172349.17:ENST00000394652.6	15:81308981	A	G	-0.620177	5.21621e-07	6.99918e-07
CD4	IL16	ENSG00000172349.17:ENST00000394660.6	15:81308981	A	G	0.683049	5.65005e-07	1.76167e-07
CD4	AFF1	ENSG00000172493.21:ENST00000307808.10	4:86939360	T	C	1.00276	7.89593e-07	0.0159137
CD4	WASHC2C	ENSG00000172661.19:ENST00000336378.8	10:45701058	A	G	1.56968	1.13533e-06	6.83555e-07
CD4	WASHC2C	ENSG00000172661.19:ENST00000623400.4	10:45825559	A	C	-1.30711	1.07195e-06	0.00407193
CD4	CFL1	ENSG00000172757.13:ENST00000308162.10:ENST00000525451.6	11:65876892	A	G	-0.646771	8.48109e-07	0.00532144
CD4	CFL1	ENSG00000172757.13:ENST00000524553.5:ENST00000527344.5:ENST00000531407.5:ENST00000531413.5	11:65876892	A	G	0.628816	9.08068e-07	0.00610625
CD4	AHSA2P	ENSG00000173209.23:ENST00000357022.6	2:61579864	C	T	-0.861165	1.16344e-06	9.22962e-10
CD4	AHSA2P	ENSG00000173209.23:ENST00000394457.7	2:61584538	AAAAATAAAAT	A	0.903284	8.46199e-07	1.6712e-10
CD4	SLC2A14	ENSG00000173262.11:ENST00000535295.5:ENST00000542546.5	12:7905391	T	A	0.889666	5.71904e-07	0.00167606
CD4	SLC2A14	ENSG00000173262.11:ENST00000539924.5	12:7902409	C	T	0.803899	5.37581e-07	0.00739266
CD4	SLC2A14	ENSG00000173262.11:ENST00000542505.5	12:7894383	T	C	-0.839347	4.38347e-07	0.00218911
CD4	RNF213	ENSG00000173821.19:ENST00000508628.6	17:80319389	A	T	0.391715	4.95409e-07	0.0147822
CD4	RNF213	ENSG00000173821.19:ENST00000582970.5	17:80390719	TTA	T	0.694532	2.99592e-07	5.1723e-13
CD4	GCSAM	ENSG00000174500.13:ENST00000460387.6	3:111671278	C	T	0.855809	4.94504e-07	0.0141324
CD4	MRPL11	ENSG00000174547.13:ENST00000310999.11	11:66471676	C	T	-0.741764	8.51855e-07	0.000409313
CD4	MRPL11	ENSG00000174547.13:ENST00000430466.6	11:66537926	C	CAAATA	0.650667	7.20898e-07	0.000472302
CD4	ZNF266	ENSG00000174652.19:ENST00000588221.5:ENST00000588933.5:ENST00000590306.5:ENST00000592292.5:ENST00000651268.1	19:9400286	T	C	1.02676	7.61531e-07	1.6548e-17
CD4	ZNF266	ENSG00000174652.19:ENST00000592904.6	19:9324630	A	C	-1.06011	7.65596e-07	1.10262e-17
CD4	SNHG29	ENSG00000175061.18:ENST00000583400.7	17:16451633	T	A	-0.412402	5.46138e-07	0.0339451
CD4	TVP23C	ENSG00000175106.16:ENST00000518321.5	17:15540420	A	G	-0.844872	5.12001e-07	0.00384657
CD4	DCTN2	ENSG00000175203.16:ENST00000434715.7	12:57213365	CA	C	1.0143	1.02746e-06	0.00746715
CD4	LINC00476	ENSG00000175611.12:ENST00000429781.1	9:95850331	G	GAAAATTTTAAACATTTTA	0.73198	7.82296e-07	0.000508973
CD4	DLEU1	ENSG00000176124.15:ENST00000469754.3	13:50270876	A	G	0.702474	5.10968e-07	0.0119358
CD4	DLEU1	ENSG00000176124.15:ENST00000671384.1	13:50718901	T	C	0.774659	5.98897e-07	0.00196635
CD4	SLCO3A1	ENSG00000176463.14:ENST00000318445.11	15:92179493	A	C	-0.729265	4.85955e-07	0.000152685
CD4	SLCO3A1	ENSG00000176463.14:ENST00000424469.2	15:92179493	A	C	0.731473	4.4399e-07	4.0441e-05
CD4	LRRC37A	ENSG00000176681.14:ENST00000393465.7	17:46553266	C	T	1.37117	1.26982e-06	8.84479e-09
CD4	LRRC37A	ENSG00000176681.14:ENST00000496930.5	17:46784776	TC	T	0.875458	1.37897e-06	0.00287789
CD4	ANKLE2	ENSG00000176915.15:ENST00000357997.10	12:132730358	CCCCAGCAACAGCAA	C	-0.716039	4.03857e-07	0.013772
CD4	ANKLE2	ENSG00000176915.15:ENST00000542282.5:ENST00000542657.5	12:132730358	CCCCAGCAACAGCAA	C	0.74157	4.3121e-07	0.0044952
CD4	MUC20	ENSG00000176945.17:ENST00000320736.10	3:195720280	CAA	C	0.972396	4.60605e-07	0.00432158
CD4	MUC20	ENSG00000176945.17:ENST00000445522.6	3:195720280	CAA	C	-1.2728	5.33064e-07	6.96105e-07
CD4	DLGAP1-AS1	ENSG00000177337.8:ENST00000317114.2	18:3597156	CTCTG	C	-0.922634	4.27666e-07	0.00234643
CD4	DLGAP1-AS1	ENSG00000177337.8:ENST00000573355.2	18:3597156	CTCTG	C	0.910199	3.97403e-07	0.00141987
CD4	IL17RA	ENSG00000177663.14:ENST00000612619.1	22:17105693	C	G	0.788303	5.42731e-07	0.0305535
CD4	MPI	ENSG00000178802.18:ENST00000352410.9	15:74886012	C	T	-0.908357	4.00809e-07	0.0021517
CD4	MPI	ENSG00000178802.18:ENST00000565576.5	15:74887801	T	A	1.08135	6.88552e-07	0.0370348
CD4	HLA-DQB1	ENSG00000179344.16:ENST00000374943.8	6:32686397	C	T	0.942387	2.89651e-07	4.06038e-05
CD4	HLA-DQB1	ENSG00000179344.16:ENST00000399084.5:ENST00000434651.6	6:32672512	G	A	-1.05941	2.93886e-07	7.88921e-05
CD4	PDXDC1	ENSG00000179889.19:ENST00000535621.6	16:15116303	A	C	1.01851	6.677e-07	0.00293549
CD4	SMG1P3	ENSG00000180747.15:ENST00000522841.6	16:21595788	A	AT	-0.755896	9.89355e-07	0.00742954
CD4	PSMG4	ENSG00000180822.12:ENST00000419065.6	6:3264292	C	T	1.08768	5.69667e-07	4.41429e-19
CD4	PSMG4	ENSG00000180822.12:ENST00000438998.7	6:3264292	C	T	-1.05468	5.75329e-07	8.78549e-14
CD4	HLA-V	ENSG00000181126.13:ENST00000429037.2	6:29883801	T	C	-0.963543	4.47535e-07	0.00332863
CD4	HLA-V	ENSG00000181126.13:ENST00000446817.1	6:30000403	C	G	-0.923004	5.45374e-07	0.0357998
CD4	HLA-V	ENSG00000181126.13:ENST00000457107.5	6:30000403	C	G	2.00864	5.97061e-07	4.91357e-08
CD4	DDX60L	ENSG00000181381.13:ENST00000260184.11:ENST00000511577.5	4:168393176	T	C	1.17146	9.07763e-07	8.7045e-18
CD4	DDX60L	ENSG00000181381.13:ENST00000505890.5	4:168393176	T	C	-1.17894	8.21898e-07	2.20733e-18
CD4	ZBTB20	ENSG00000181722.17:ENST00000357258.8:ENST00000393785.6:ENST00000462705.5:ENST00000464560.5:ENST00000471418.5:ENST00000481632.5	3:115145504	ACAAGTAAATGC	A	-0.74286	7.84877e-07	0.00126797
CD4	ZBTB20	ENSG00000181722.17:ENST00000474710.5:ENST00000675478.1:ENST00000676079.1	3:115145504	ACAAGTAAATGC	A	0.757385	8.36967e-07	0.000694869
CD4	RTKN2	ENSG00000182010.11:ENST00000315289.6	10:62189852	C	CT	-0.965863	7.72486e-07	5.39529e-05
CD4	RTKN2	ENSG00000182010.11:ENST00000373789.8	10:62189852	C	CT	0.934345	1.04385e-06	0.00415121
CD4	PNMA8A	ENSG00000182013.18:ENST00000602246.1	19:46450394	C	T	0.731118	1.61845e-09	0.00680924
CD4	IST1	ENSG00000182149.21:ENST00000535424.5	16:71556026	A	G	0.815157	7.35583e-07	0.00336574
CD4	ARL6IP4	ENSG00000182196.13:ENST00000315580.9	12:123007565	C	T	0.894462	1.19326e-06	2.11151e-09
CD4	CLN8	ENSG00000182372.10:ENST00000520991.3	8:1771929	A	ATATTTATT	-0.703977	2.89952e-07	0.0234687
CD4	LYSMD4	ENSG00000183060.15:ENST00000378904.4	15:99731048	C	T	0.712552	4.74109e-07	3.97847e-05
CD4	BEGAIN	ENSG00000183092.16:ENST00000637646.1	14:100549043	T	C	0.591284	3.45624e-07	0.000557872
CD4	DAZAP2	ENSG00000183283.16:ENST00000425012.6	12:51262276	T	C	-0.36946	6.65002e-07	0.00415121
CD4	PI4KAP2	ENSG00000183506.17:ENST00000360806.9	22:21465221	A	G	1.12628	8.16675e-07	8.92074e-05
CD4	PI4KAP2	ENSG00000183506.17:ENST00000486209.5	22:21465221	A	G	-1.20334	7.6004e-07	1.23735e-05
CD4	SMG1P5	ENSG00000183604.14:ENST00000411546.3	16:30420782	C	T	1.5946	2.50143e-06	5.555e-08
CD4	SMG1P5	ENSG00000183604.14:ENST00000529428.5	16:30420782	C	T	-1.35098	2.09194e-06	6.88035e-09
CD4	SLC35F3	ENSG00000183780.13:ENST00000366617.3	1:234311686	G	C	0.66623	3.77728e-07	0.000158121
CD4	SLC35F3	ENSG00000183780.13:ENST00000366618.8	1:234311686	G	C	-0.33601	2.65343e-07	0.00975832
CD4	NPIPA5	ENSG00000183793.14:ENST00000360151.9	16:15087670	T	C	1.17273	2.12063e-07	0.00146424
CD4	STING1	ENSG00000184584.13:ENST00000330794.9:ENST00000651699.1:ENST00000652271.1	5:139478340	C	G	-1.13767	1.62632e-06	3.05683e-24
CD4	STING1	ENSG00000184584.13:ENST00000510817.2:ENST00000652110.1	5:139478340	C	G	1.00821	1.55209e-06	8.46753e-15
CD4	STING1	ENSG00000184584.13:ENST00000652543.1	5:139481019	C	T	0.82902	1.7749e-06	7.13093e-08
CD4	CIB1	ENSG00000185043.12:ENST00000328649.11	15:90232687	T	A	-0.577322	6.76561e-07	0.00792638
CD4	CIB1	ENSG00000185043.12:ENST00000612800.1	15:90232687	T	A	0.668343	7.71695e-07	5.30013e-05
CD4	RPS27L	ENSG00000185088.14:ENST00000330964.10	15:63147390	AT	A	-0.330981	6.18491e-07	6.41066e-05
CD4	MUC1	ENSG00000185499.16:ENST00000612778.4	1:155227477	T	C	-1.11804	1.40454e-06	0.00407093
CD4	ARL17A	ENSG00000185829.18:ENST00000336125.6	17:46610045	T	C	-1.51628	1.32813e-06	0.00218994
CD4	ARL17A	ENSG00000185829.18:ENST00000445552.6	17:46779103	A	C	0.884876	1.51022e-06	0.000223944
CD4	AIDA	ENSG00000186063.13:ENST00000340020.11	1:222664874	C	T	-0.746956	1.91166e-07	0.0190527
CD4	AIDA	ENSG00000186063.13:ENST00000355727.3	1:222664874	C	T	0.745729	1.98638e-07	0.0126051
CD4	POLR1D	ENSG00000186184.19:ENST00000302979.5	13:27623961	C	T	1.29752	7.29212e-07	0.000259144
CD4	POLR1D	ENSG00000186184.19:ENST00000399697.7	13:27623961	C	T	-1.24595	7.40083e-07	0.00413479
CD4	BTN3A2	ENSG00000186470.14:ENST00000356386.6:ENST00000377708.7:ENST00000396948.5:ENST00000527422.5	6:26341332	T	C	-1.0401	1.07845e-06	0.0125795
CD4	BTN3A2	ENSG00000186470.14:ENST00000396934.7	6:26357670	C	CT	1.33115	8.96616e-07	4.91788e-10
CD4	BTN3A2	ENSG00000186470.14:ENST00000508906.6	6:26341332	T	C	-1.18793	8.8914e-07	0.00664425
CD4	BCR	ENSG00000186716.21:ENST00000305877.13	22:23318737	C	T	0.883986	9.47299e-07	0.0430631
CD4	EMID1	ENSG00000186998.16:ENST00000334018.11	22:29791237	C	T	1.18028	2.70552e-07	0.00801184
CD4	ZNF286A	ENSG00000187607.16:ENST00000593105.5	17:15709284	A	G	0.79297	6.48816e-07	0.00293549
CD4	DHRS4L2	ENSG00000187630.17:ENST00000335125.11	14:23991924	C	T	0.679081	6.87752e-07	0.0382301
CD4	DHRS4L2	ENSG00000187630.17:ENST00000397071.5	14:24019028	GA	G	0.899532	6.75696e-07	3.76536e-06
CD4	DHRS4L2	ENSG00000187630.17:ENST00000621761.4	14:23972516	T	C	-0.89119	7.38957e-07	1.18916e-05
CD4	NHEJ1	ENSG00000187736.13:ENST00000356853.10	2:219039001	C	T	0.514274	9.26589e-07	0.0138682
CD4	NHEJ1	ENSG00000187736.13:ENST00000409720.5	2:219039001	C	T	-0.477208	7.74437e-07	0.0219085
CD4	ZNF626	ENSG00000188171.16:ENST00000291750.6	19:20630360	G	C	-0.848404	1.13518e-06	0.000431207
CD4	ZNF626	ENSG00000188171.16:ENST00000601440.6	19:20574677	A	G	-1.00965	6.16336e-07	5.13602e-05
CD4	ZNF626	ENSG00000188171.16:ENST00000612591.4	19:20624632	A	G	1.15169	9.09359e-07	7.82198e-07
CD4	C22orf34	ENSG00000188511.12:ENST00000343999.1	22:49657900	T	G	-0.771255	3.12221e-07	0.000124819
CD4	C22orf34	ENSG00000188511.12:ENST00000405854.5	22:49644640	G	GGGTGGATAATGGAT	1.32853	3.17762e-07	1.20615e-20
CD4	C22orf34	ENSG00000188511.12:ENST00000414287.5	22:49639224	G	A	-1.24891	3.21037e-07	1.77157e-17
CD4	SRSF10	ENSG00000188529.15:ENST00000492112.3	1:23981490	GAA	G	0.3292	1.06648e-06	0.0136335
CD4	ASAH2	ENSG00000188611.15:ENST00000395526.9:ENST00000656090.1	10:50756404	C	T	2.13314	4.35331e-07	0.0452467
CD4	FAM221A	ENSG00000188732.11:ENST00000409192.7	7:23642034	G	C	0.61669	3.34472e-07	0.0452745
CD4	LINC00910	ENSG00000188825.14:ENST00000586231.1	17:43315255	CA	C	-0.676993	1.21562e-06	0.0113579
CD4	LINC00910	ENSG00000188825.14:ENST00000658096.1	17:43360867	GTAACCTTTAACTCAA	G	0.959082	1.35018e-06	3.96224e-06
CD4	LINC00910	ENSG00000188825.14:ENST00000662750.1	17:43052883	T	G	1.02158	1.51405e-06	1.36733e-08
CD4	LINC00910	ENSG00000188825.14:ENST00000666319.1	17:43127993	C	T	-1.14164	1.30296e-06	7.74276e-08
CD4	PAX8-AS1	ENSG00000189223.15:ENST00000437551.6	2:113277339	C	T	0.993244	8.8669e-07	0.00110631
CD4	SLC35E2B	ENSG00000189339.12:ENST00000611123.1:ENST00000617444.5	1:1732685	T	C	-0.950808	9.64457e-08	3.02164e-05
CD4	SLC35E2B	ENSG00000189339.12:ENST00000614300.4	1:1732685	T	C	0.840681	1.52373e-07	2.46273e-06
CD4	RNF216P1	ENSG00000196204.12:ENST00000406608.2	7:4984909	G	A	1.51856	4.30139e-07	1.79037e-07
CD4	RNF216P1	ENSG00000196204.12:ENST00000471244.1	7:5002431	T	TG	-0.83719	3.10586e-07	0.038572
CD4	ZNF493	ENSG00000196268.12:ENST00000339914.6	19:21248616	GT	G	0.821091	1.15616e-06	4.97691e-07
CD4	ZNF493	ENSG00000196268.12:ENST00000355504.4	19:21282908	AT	A	-0.493228	1.20275e-06	0.000421342
CD4	ZNF493	ENSG00000196268.12:ENST00000599461.1	19:21393788	TTTTG	T	0.666742	1.19901e-06	0.00272221
CD4	GARS1-DT	ENSG00000196295.12:ENST00000579174.5	7:30659288	G	A	-0.530194	9.10578e-07	0.000348908
CD4	GARS1-DT	ENSG00000196295.12:ENST00000581665.6	7:30587132	A	G	0.577742	7.65441e-07	0.00250148
CD4	GARS1-DT	ENSG00000196295.12:ENST00000582145.5	7:30654159	C	T	-0.653933	6.02172e-07	0.00198654
CD4	GARS1-DT	ENSG00000196295.12:ENST00000663031.1	7:30654159	C	T	0.708797	8.15975e-07	1.38448e-05
CD4	CD55	ENSG00000196352.16:ENST00000367067.8	1:207353248	G	A	0.635259	4.31866e-07	0.000718754
CD4	ZNF765	ENSG00000196417.13:ENST00000396408.8	19:53421219	C	T	0.849889	8.39935e-08	0.000230196
CD4	ZNF765	ENSG00000196417.13:ENST00000594030.2	19:53421219	C	T	-0.915151	9.74486e-08	3.13549e-05
CD4	ZNF124	ENSG00000196418.12:ENST00000472531.5	1:247111597	A	G	-1.02835	4.39522e-07	0.00121607
CD4	MRTFA	ENSG00000196588.19:ENST00000355630.9	22:40269126	C	CT	-0.64657	1.28942e-06	0.0211349
CD4	PDXDC2P-NPIPB14P	ENSG00000196696.13:ENST00000530079.5	16:69954357	G	A	1.19349	1.19684e-06	0.0356809
CD4	PDXDC2P-NPIPB14P	ENSG00000196696.13:ENST00000531894.5	16:70055718	CAA	C	1.41308	1.32811e-06	0.000236342
CD4	SNHG17	ENSG00000196756.13:ENST00000658076.1	20:38422279	C	CA	-1.17315	8.76807e-07	0.00249919
CD4	SNHG17	ENSG00000196756.13:ENST00000661252.1	20:38480321	CT	C	1.22191	8.91756e-07	0.00110653
CD4	SNHG17	ENSG00000196756.13:ENST00000662982.1	20:38480321	CT	C	-1.38579	8.46658e-07	5.10514e-06
CD4	CTBP1-DT	ENSG00000196810.5:ENST00000507044.1	4:1242524	C	T	0.759606	5.69277e-07	0.000436491
CD4	CTBP1-DT	ENSG00000196810.5:ENST00000514984.1	4:1318255	A	G	0.855372	5.34457e-07	0.0329505
CD4	CTBP1-DT	ENSG00000196810.5:ENST00000578730.1	4:1112987	C	G	-0.845109	6.85808e-07	0.00165165
CD4	ENTPD4	ENSG00000197217.13:ENST00000358689.9	8:23407658	TA	T	-0.567902	2.37279e-07	0.0227771
CD4	ZNF720	ENSG00000197302.10:ENST00000398696.3	16:31838797	CA	C	0.730933	3.51077e-06	0.000706749
CD4	ZNF720	ENSG00000197302.10:ENST00000534369.1	16:31711093	C	T	0.833753	3.73676e-06	0.000310227
CD4	IRF1-AS1	ENSG00000197536.11:ENST00000612967.2	5:132477205	T	TTTTG	-0.995148	8.55991e-07	7.45481e-10
CD4	ZNF780A	ENSG00000197782.14:ENST00000414720.6	19:40085964	A	G	0.872289	6.27302e-07	3.29413e-05
CD4	ZNF780A	ENSG00000197782.14:ENST00000450241.6	19:40036910	C	CT	-0.696882	2.49335e-07	0.031587
CD4	SPG7	ENSG00000197912.16:ENST00000341316.6	16:89528323	C	T	1.07817	6.18461e-07	7.67851e-10
CD4	SPG7	ENSG00000197912.16:ENST00000645063.1	16:89546715	A	G	1.227	4.57038e-07	0.000209989
CD4	SFI1	ENSG00000198089.16:ENST00000400289.5	22:30602727	T	C	-0.933656	6.69851e-07	0.0188738
CD4	OR2L3	ENSG00000198128.4:ENST00000359959.4:ENST00000641161.1:ENST00000641649.1	1:248667697	G	A	0.733158	2.33339e-07	0.037827
CD4	ZNF544	ENSG00000198131.14:ENST00000595981.5	19:58279887	TA	T	-0.611353	1.1809e-06	0.00180496
CD4	ZNF544	ENSG00000198131.14:ENST00000596929.5	19:58275521	G	GA	-0.569179	1.18954e-06	0.0197185
CD4	WWP2	ENSG00000198373.12:ENST00000568684.1	16:69503803	A	C	0.810349	2.5989e-07	0.00258184
CD4	ZNF568	ENSG00000198453.13:ENST00000333987.12:ENST00000619231.4	19:36947293	T	C	-0.564486	7.87737e-07	0.0147965
CD4	ZNF568	ENSG00000198453.13:ENST00000586353.5	19:36905433	AT	A	1.07848	1.2385e-06	1.04311e-06
CD4	FLVCR1-DT	ENSG00000198468.9:ENST00000356684.8	1:212904972	CA	C	0.806944	6.77067e-07	0.000895513
CD4	FLVCR1-DT	ENSG00000198468.9:ENST00000651970.1	1:212904972	CA	C	-0.761524	7.61559e-07	0.000792309
CD4	RCSD1	ENSG00000198771.11:ENST00000367854.8	1:167710052	T	TA	-0.526362	4.84286e-07	0.00126797
CD4	RCSD1	ENSG00000198771.11:ENST00000537350.5	1:167710052	T	TA	0.499172	4.68053e-07	0.000761377
CD4	CR1	ENSG00000203710.11:ENST00000367051.6	1:207581354	A	G	0.892805	8.03262e-07	8.36446e-07
CD4	CR1	ENSG00000203710.11:ENST00000367052.6	1:207526414	G	A	0.978465	8.17493e-07	4.52309e-06
CD4	CR1	ENSG00000203710.11:ENST00000367053.6:ENST00000400960.7	1:207511014	T	G	-1.14702	6.60825e-07	4.40734e-10
CD4	SNHG5	ENSG00000203875.13:ENST00000369605.9	6:85702219	GCCTCCCTC	G	-1.22008	1.01588e-06	4.0492e-20
CD4	SNHG5	ENSG00000203875.13:ENST00000650155.1	6:85702219	GCCTCCCTC	G	1.26399	1.01104e-06	4.65497e-24
CD4	SNHG5	ENSG00000203875.13:ENST00000658077.1	6:85693198	G	A	-0.505925	9.68841e-07	1.53098e-10
CD4	SNHG5	ENSG00000203875.13:ENST00000665113.1	6:85678505	C	T	-0.542209	9.01493e-07	5.72625e-11
CD4	SNHG5	ENSG00000203875.13:ENST00000670094.1	6:85711696	T	C	-0.730126	1.19516e-06	1.4017e-16
CD4	SNHG5	ENSG00000203875.13:ENST00000670410.1	6:85678505	C	T	-0.5657	2.20602e-07	0.00189603
CD4	AGAP6	ENSG00000204149.12:ENST00000374056.10	10:49848812	C	T	-1.08256	8.74454e-07	0.0266601
CD4	AGAP6	ENSG00000204149.12:ENST00000412531.5	10:49848812	C	T	1.06226	8.19317e-07	0.0319841
CD4	TAP2	ENSG00000204267.16:ENST00000652259.1	6:32789520	C	T	-0.603886	1.5535e-07	0.000332764
CD4	NCR3	ENSG00000204475.10:ENST00000376072.7	6:31601927	G	A	0.89	2.52371e-07	0.00124964
CD4	NCR3	ENSG00000204475.10:ENST00000376073.8	6:31595463	C	A	-0.874404	2.57133e-07	0.00477385
CD4	LST1	ENSG00000204482.11:ENST00000376096.5	6:31544943	G	C	0.765005	2.32223e-07	0.00216304
CD4	LST1	ENSG00000204482.11:ENST00000438075.7	6:31566233	CTT	C	-0.789187	2.3941e-07	0.00106343
CD4	ZNF814	ENSG00000204514.10:ENST00000597832.5	19:57852143	AT	A	-0.748025	7.01961e-07	0.000483822
CD4	MICA	ENSG00000204520.14:ENST00000616296.4	6:31394807	A	G	-0.870769	2.6957e-07	1.29569e-07
CD4	MICA	ENSG00000204520.14:ENST00000674069.1	6:31379497	C	G	0.953226	2.30314e-07	2.06999e-08
CD4	HLA-C	ENSG00000204525.16:ENST00000376228.9	6:31269031	C	G	-1.55393	2.84023e-07	1.30523e-14
CD4	HLA-C	ENSG00000204525.16:ENST00000383329.7	6:31270140	C	T	1.3494	2.80533e-07	1.01429e-18
CD4	CCHCR1	ENSG00000204536.14:ENST00000396268.7	6:31162816	G	A	0.746073	2.79188e-07	4.56397e-05
CD4	HLA-J	ENSG00000204622.11:ENST00000469281.5	6:30393581	G	A	-0.668868	5.44126e-07	0.00200981
CD4	HLA-J	ENSG00000204622.11:ENST00000494367.1	6:29943000	G	T	0.972527	5.60161e-07	3.0581e-06
CD4	HLA-J	ENSG00000204622.11:ENST00000495278.5	6:29955414	G	A	-0.731962	7.07867e-07	0.00363796
CD4	ZNRD1ASP	ENSG00000204623.9:ENST00000425604.5	6:29957680	G	A	1.14595	5.34148e-07	0.0443864
CD4	ZNRD1ASP	ENSG00000204623.9:ENST00000448093.5	6:30010092	C	T	1.06967	4.68403e-07	0.00293549
CD4	FAM153CP	ENSG00000204677.13:ENST00000511819.6	5:177693683	T	G	0.907404	6.20654e-07	0.0432567
CD4	FAM153CP	ENSG00000204677.13:ENST00000651496.2	5:177610758	T	C	0.676529	4.18093e-07	0.02263
CD4	FAM153CP	ENSG00000204677.13:ENST00000668044.1	5:177695371	A	G	1.09378	4.91309e-07	0.00216968
CD4	CHKB-DT	ENSG00000205559.5:ENST00000652967.1	22:50580713	G	T	-1.02261	7.88054e-07	0.0115789
CD4	HLA-A	ENSG00000206503.13:ENST00000376802.2	6:29943579	G	A	-1.77885	4.3465e-07	3.23178e-08
CD4	HLA-A	ENSG00000206503.13:ENST00000376806.9	6:29928514	T	C	1.75946	2.49281e-07	5.99156e-12
CD4	HLA-A	ENSG00000206503.13:ENST00000376809.10:ENST00000396634.5	6:29934712	T	G	-1.50733	1.99298e-07	3.96163e-09
CD4	HLA-A	ENSG00000206503.13:ENST00000638375.1	6:29882937	G	A	-0.729337	9.2614e-08	9.52006e-05
CD4	AC016747.1	ENSG00000212978.6:ENST00000420918.3	2:61277237	CT	C	-1.11761	4.68651e-07	0.01138
CD4	AC016747.1	ENSG00000212978.6:ENST00000422740.1	2:61277237	CT	C	0.842442	9.06743e-07	0.00240525
CD4	GANC	ENSG00000214013.9:ENST00000440615.6	15:42401485	C	T	-0.913893	1.20425e-06	0.0147874
CD4	PLEKHM1P1	ENSG00000214176.9:ENST00000578036.5	17:64832399	T	A	-1.96467	1.16948e-06	0.000965212
CD4	PLEKHM1P1	ENSG00000214176.9:ENST00000582201.5	17:64815246	A	C	1.78139	1.41076e-06	0.00408975
CD4	AC005562.1	ENSG00000214719.13:ENST00000583030.1	17:30638532	G	T	0.799728	8.08489e-08	0.0277016
CD4	AC005562.1	ENSG00000214719.13:ENST00000667731.1	17:30616046	T	G	0.689653	9.26117e-08	0.00119426
CD4	AC138409.2	ENSG00000215158.9:ENST00000507274.1	5:34119742	G	A	-0.72022	6.08822e-07	0.0179283
CD4	AC138409.2	ENSG00000215158.9:ENST00000514048.5	5:34195613	G	A	-1.12645	5.94884e-07	0.00106343
CD4	SLC35E2A	ENSG00000215790.7:ENST00000355439.7	1:1744652	C	T	0.609625	5.67309e-07	0.0190971
CD4	SLC35E2A	ENSG00000215790.7:ENST00000643905.1	1:1744652	C	T	-0.629949	5.67681e-07	0.0184501
CD4	CCDC7	ENSG00000216937.13:ENST00000639629.1	10:32585077	AT	A	-0.863939	5.6693e-07	0.000715469
CD4	CKLF	ENSG00000217555.13:ENST00000264001.9	16:67119645	C	T	1.1327	5.57393e-07	0.002095
CD4	CKLF	ENSG00000217555.13:ENST00000345436.8	16:66582389	A	T	-0.974668	1.20882e-06	0.000349705
CD4	RNASEK	ENSG00000219200.11:ENST00000552039.2:ENST00000570898.1	17:7014474	T	C	-1.38084	4.99258e-07	1.08042e-07
CD4	RNASEK	ENSG00000219200.11:ENST00000593646.5	17:7028450	G	GTGTGGGGGATTCTGTATCTGGATTCCGTATCACTCCAACTGGAGGCTGTGGA	1.42926	4.83385e-07	2.69989e-08
CD4	LINC01881	ENSG00000220804.8:ENST00000456398.5	2:242113305	T	C	-1.12248	8.75752e-07	0.00407652
CD4	ZNF880	ENSG00000221923.9:ENST00000422689.3	19:52379870	T	C	1.00469	1.94302e-07	1.4017e-16
CD4	ZNF880	ENSG00000221923.9:ENST00000424032.6:ENST00000600321.5	19:52379480	T	C	-1.01791	2.94384e-07	2.71278e-09
CD4	TH2LCRR	ENSG00000223442.1:ENST00000435042.1	5:132419007	C	T	1.07448	2.21715e-09	0.0497962
CD4	NUTM2B-AS1	ENSG00000225484.7:ENST00000619625.4	10:79677447	GCAA	G	-1.25136	6.89507e-07	2.79482e-10
CD4	NUTM2B-AS1	ENSG00000225484.7:ENST00000658528.1	10:79793308	AT	A	-1.34533	5.58397e-07	0.000187945
CD4	NUTM2B-AS1	ENSG00000225484.7:ENST00000665716.1	10:79769119	T	C	1.4904	5.93292e-07	1.15394e-10
CD4	TMEM30A-DT	ENSG00000225793.3:ENST00000661161.1	6:75312366	A	G	-0.67524	1.28478e-06	0.00335931
CD4	FTCDNL1	ENSG00000226124.7:ENST00000416668.5	2:199765666	C	T	-0.806179	9.57968e-07	4.8414e-05
CD4	FTCDNL1	ENSG00000226124.7:ENST00000622774.1	2:199756040	T	C	1.05341	7.25847e-07	1.56863e-06
CD4	AL022100.1	ENSG00000227722.2:ENST00000421214.1	1:169074715	CA	C	1.22595	3.43407e-10	0.0272599
CD4	AL022100.1	ENSG00000227722.2:ENST00000636624.1	1:169074715	CA	C	-2.02913	3.31095e-10	0.0477038
CD4	POLR2J2	ENSG00000228049.7:ENST00000333432.8	7:102748026	C	T	-0.927503	5.65212e-07	0.0152729
CD4	POLR2J2	ENSG00000228049.7:ENST00000358438.6	7:102747020	G	T	-1.73266	2.80417e-07	0.00751144
CD4	LINC00954	ENSG00000228784.9:ENST00000433669.2	2:19875143	G	A	-0.8155	7.24567e-07	2.34434e-06
CD4	LINC00954	ENSG00000228784.9:ENST00000607100.5	2:19870982	G	A	0.656809	6.77174e-07	0.00867225
CD4	GOLGA6L5P	ENSG00000230373.8:ENST00000414190.6	15:84543318	C	T	-0.911468	7.26849e-07	2.69559e-06
CD4	GOLGA6L5P	ENSG00000230373.8:ENST00000515341.6	15:84543318	C	T	1.17443	8.22558e-07	4.52467e-05
CD4	PSMG3-AS1	ENSG00000230487.8:ENST00000437621.6	7:1588547	T	C	0.734989	5.38945e-07	0.0282959
CD4	AC092683.1	ENSG00000230606.11:ENST00000653793.1	2:97417192	TCA	T	1.37376	1.17854e-06	1.41694e-09
CD4	AC092683.1	ENSG00000230606.11:ENST00000655509.1	2:97393951	G	A	-0.888567	1.40872e-06	0.0140175
CD4	LINC-PINT	ENSG00000231721.7:ENST00000643855.1	7:131002229	G	A	-0.589422	8.27767e-07	0.0103415
CD4	ITGA6-AS1	ENSG00000232788.1:ENST00000417539.1	2:172606740	A	T	-0.941646	4.37987e-07	0.0182496
CD4	ITGA6-AS1	ENSG00000232788.1:ENST00000458314.1	2:172606740	A	T	1.40565	6.72521e-07	0.00959904
CD4	LYRM9	ENSG00000232859.10:ENST00000379102.8:ENST00000379103.7	17:27931421	G	A	-0.684948	1.4237e-06	0.0326153
CD4	LYRM9	ENSG00000232859.10:ENST00000460380.6:ENST00000503642.1	17:27853845	C	G	-0.670191	1.4434e-06	0.0403396
CD4	AC016876.2	ENSG00000233223.3:ENST00000573187.1	17:7609979	CATATAT	C	-1.03	5.83353e-07	8.31589e-05
CD4	AC016876.2	ENSG00000233223.3:ENST00000655859.1	17:7609979	CATATAT	C	1.02601	5.71065e-07	0.000123223
CD4	CCT6P3	ENSG00000234585.6:ENST00000452026.1	7:65160375	T	A	-0.674453	9.98827e-07	0.0423119
CD4	GAS5	ENSG00000234741.8:ENST00000414075.5	1:174054514	CTT	C	0.446093	9.13195e-07	0.045071
CD4	GAS5	ENSG00000234741.8:ENST00000448718.5	1:173912755	C	T	1.2831	2.72113e-06	3.13092e-16
CD4	GAS5	ENSG00000234741.8:ENST00000449289.5	1:173929079	C	G	0.982446	1.20366e-06	8.94858e-05
CD4	GAS5	ENSG00000234741.8:ENST00000450589.5	1:173912755	C	T	-1.31439	2.27026e-06	1.64997e-17
CD4	HLA-B	ENSG00000234745.11:ENST00000412585.7	6:31355111	A	G	-1.37128	2.93323e-07	2.17384e-11
CD4	HLA-B	ENSG00000234745.11:ENST00000640094.1	6:31355243	T	C	0.825084	1.74671e-07	7.82198e-07
CD4	HLA-B	ENSG00000234745.11:ENST00000640615.1	6:31355111	A	G	1.38252	2.50057e-07	7.30115e-11
CD4	MAP3K2-DT	ENSG00000236682.2:ENST00000433673.1	2:127388886	T	A	-1.23383	8.32434e-07	8.25943e-14
CD4	MAP3K2-DT	ENSG00000236682.2:ENST00000654207.1	2:127388886	T	A	1.44811	8.77106e-07	4.18788e-10
CD4	CBR3-AS1	ENSG00000236830.7:ENST00000427491.1	21:36160134	T	A	-0.633237	9.68241e-07	0.0267581
CD4	PRKCQ-AS1	ENSG00000237943.7:ENST00000615210.5	10:6611151	G	A	-0.869013	2.14901e-07	0.00415121
CD4	MYLK-AS1	ENSG00000239523.6:ENST00000662316.1	3:124051228	G	A	1.58324	3.28732e-07	0.01138
CD4	AL157392.3	ENSG00000239665.8:ENST00000610032.1	10:13639519	C	CA	-0.910127	3.03373e-07	5.64344e-07
CD4	RPL23AP7	ENSG00000240356.6:ENST00000449021.1	2:113634418	GC	G	-0.801431	8.54834e-07	0.0129806
CD4	AC093627.4	ENSG00000240859.3:ENST00000484550.1	7:167778	C	G	-0.873318	5.34348e-07	0.0077418
CD4	LINC02614	ENSG00000241288.8:ENST00000628476.1	3:126115763	C	T	0.663408	5.66337e-07	0.0105372
CD4	MUC20-OT1	ENSG00000242086.8:ENST00000445707.3	3:195752385	T	C	0.717075	2.46898e-07	0.0284623
CD4	MUC20-OT1	ENSG00000242086.8:ENST00000453324.5	3:196007054	C	T	-0.724734	4.04505e-07	0.0169316
CD4	MUC20-OT1	ENSG00000242086.8:ENST00000625632.2	3:196047774	T	C	0.851761	4.21946e-07	0.0186406
CD4	MUC20-OT1	ENSG00000242086.8:ENST00000627609.1	3:195725009	A	G	-1.1214	2.62723e-07	0.000985028
CD4	AC093627.5	ENSG00000242474.3:ENST00000660888.1	7:154721	A	T	-0.712143	6.46122e-07	0.0341738
CD4	OR2A1-AS1	ENSG00000244479.7:ENST00000468575.1	7:144382125	G	A	-0.876667	5.07626e-07	0.000741061
CD4	MIATNB	ENSG00000244625.7:ENST00000417083.1	22:26693692	G	T	-0.693089	4.25016e-07	0.0218283
CD4	MIATNB	ENSG00000244625.7:ENST00000444388.5	22:26693692	G	T	1.09231	3.50826e-07	1.12081e-16
CD4	MIATNB	ENSG00000244625.7:ENST00000449017.6	22:26693692	G	T	-0.671007	4.41331e-07	0.0255996
CD4	MIATNB	ENSG00000244625.7:ENST00000669899.1	22:26779075	C	T	0.804858	3.80585e-07	0.00162425
CD4	AP000866.1	ENSG00000245498.7:ENST00000657666.1	11:124808045	C	T	-0.880779	6.12595e-07	6.77068e-06
CD4	NEAT1	ENSG00000245532.9:ENST00000501122.2	11:65409968	G	A	-0.225994	3.70691e-07	0.0284623
CD4	NEAT1	ENSG00000245532.9:ENST00000601801.3	11:65895514	A	G	-1.3154	5.51668e-07	0.000725076
CD4	SCAMP1-AS1	ENSG00000245556.3:ENST00000513755.1	5:78343706	A	G	-0.797622	7.39611e-07	2.40495e-06
CD4	SCAMP1-AS1	ENSG00000245556.3:ENST00000665502.1	5:78332910	A	G	1.41364	8.97653e-07	6.54414e-06
CD4	CRNDE	ENSG00000245694.10:ENST00000557792.2	16:55856486	G	C	0.98847	5.42819e-07	0.0491648
CD4	LINC01184	ENSG00000245937.8:ENST00000499346.7	5:127961846	G	A	0.908117	1.63678e-06	0.000124431
CD4	LINC01184	ENSG00000245937.8:ENST00000501652.5	5:127959647	G	C	-0.606048	1.36209e-06	1.76167e-07
CD4	LINC02325	ENSG00000246084.5:ENST00000653473.1	14:98526321	G	A	0.746779	4.49409e-07	0.0442406
CD4	LINC01550	ENSG00000246223.9:ENST00000502187.5	14:97976162	C	T	-0.786286	6.89272e-07	2.36667e-05
CD4	LINC01550	ENSG00000246223.9:ENST00000556462.1	14:97976162	C	T	0.804987	5.24812e-07	6.86799e-05
CD4	AL359220.1	ENSG00000247287.3:ENST00000500036.2	14:61326315	T	C	0.538342	7.70401e-07	0.0146413
CD4	AL359220.1	ENSG00000247287.3:ENST00000661303.1	14:61329316	A	G	-0.582656	6.11452e-07	0.0213339
CD4	PCED1B-AS1	ENSG00000247774.7:ENST00000548222.5	12:47202972	C	CT	0.7684	7.01605e-07	1.98717e-05
CD4	TMEM161B-AS1	ENSG00000247828.8:ENST00000653918.1	5:88453038	GTAGT	G	1.17718	1.70731e-06	8.33308e-08
CD4	TMEM161B-AS1	ENSG00000247828.8:ENST00000661377.1	5:88314921	C	CA	-0.528421	1.20352e-06	0.00784871
CD4	TMEM161B-AS1	ENSG00000247828.8:ENST00000667511.1	5:88335780	C	T	-0.79997	1.56903e-06	0.000748625
CD4	UBA6-AS1	ENSG00000248049.7:ENST00000663060.1	4:67671439	C	CT	1.18993	9.66519e-07	2.3145e-06
CD4	UBA6-AS1	ENSG00000248049.7:ENST00000665498.1	4:67614216	C	T	1.13271	1.01863e-06	1.14288e-05
CD4	RRN3P1	ENSG00000248124.8:ENST00000514813.6	16:21811406	A	G	-1.18629	1.15287e-06	1.87384e-11
CD4	RRN3P1	ENSG00000248124.8:ENST00000551681.1	16:21805396	GT	G	1.04137	1.23486e-06	0.000109339
CD4	RRN3P1	ENSG00000248124.8:ENST00000551901.6	16:21810665	A	AAC	0.959419	1.07218e-06	2.15326e-05
CD4	CDK11B	ENSG00000248333.8:ENST00000341832.10	1:1627515	C	T	0.993788	5.29729e-07	0.00147814
CD4	LY75-CD302	ENSG00000248672.5:ENST00000504764.5	2:159805547	T	C	-0.900571	7.62928e-07	3.14313e-05
CD4	LY75-CD302	ENSG00000248672.5:ENST00000505052.1	2:159808767	C	T	0.73988	6.68276e-07	6.85131e-05
CD4	PVT1	ENSG00000249859.12:ENST00000658840.1	8:127997568	C	T	0.678026	4.76598e-07	9.82201e-07
CD4	PVT1	ENSG00000249859.12:ENST00000670204.1	8:127994961	A	G	-0.79063	4.52251e-07	0.00270909
CD4	AC008957.1	ENSG00000250155.2:ENST00000508745.1	5:36704052	A	AAATAAT	0.729729	6.71501e-07	3.76451e-05
CD4	AC008957.1	ENSG00000250155.2:ENST00000510740.1	5:36702762	C	A	-0.745478	6.10712e-07	1.33361e-05
CD4	THAP9-AS1	ENSG00000251022.6:ENST00000504520.6	4:82906136	C	CA	-0.8994	1.10973e-06	2.71014e-06
CD4	THAP9-AS1	ENSG00000251022.6:ENST00000504792.6	4:82906136	C	CA	0.887321	8.93154e-07	6.94814e-06
CD4	AC107223.1	ENSG00000251600.8:ENST00000499587.2	4:143571222	T	C	0.641245	7.01973e-07	0.0179542
CD4	AC107223.1	ENSG00000251600.8:ENST00000653310.1	4:144216142	C	T	0.569689	5.41242e-07	0.0382769
CD4	MINCR	ENSG00000253716.6:ENST00000517411.2	8:143274272	C	G	-0.926847	6.42091e-07	3.26089e-07
CD4	OTUD6B-AS1	ENSG00000253738.2:ENST00000522817.2	8:91106970	T	A	0.586574	1.06763e-06	0.00729121
CD4	OTUD6B-AS1	ENSG00000253738.2:ENST00000524003.1	8:91061586	G	A	-0.498056	1.06256e-06	0.0198856
CD4	CD8B2	ENSG00000254126.8:ENST00000416057.2	2:107447358	CAAA	C	-1.64553	1.20903e-07	0.0410943
CD4	CD8B2	ENSG00000254126.8:ENST00000643224.2	2:107447358	CAAA	C	2.48384	2.81671e-07	0.0399516
CD4	MIR2052HG	ENSG00000254349.6:ENST00000523442.5	8:74609343	C	T	1.25521	1.3093e-08	5.49838e-05
CD4	MIR2052HG	ENSG00000254349.6:ENST00000666796.1	8:74609343	C	T	-2.43202	2.80043e-08	0.000755568
CD4	IFNG-AS1	ENSG00000255733.6:ENST00000541715.5	12:68019898	G	A	1.33064	5.99482e-07	1.66651e-14
CD4	IFNG-AS1	ENSG00000255733.6:ENST00000674322.1	12:68022865	G	A	-1.16036	6.34691e-07	8.07488e-12
CD4	GOLGA2P10	ENSG00000255769.7:ENST00000618004.4	15:82668120	C	T	1.18889	9.09763e-07	0.0355032
CD4	CHURC1	ENSG00000258289.8:ENST00000548752.6	14:64939957	A	AGGAG	-0.740247	1.14004e-07	7.3692e-08
CD4	CHURC1	ENSG00000258289.8:ENST00000552002.6	14:64934027	C	CA	1.19611	3.7359e-07	7.56173e-12
CD4	C17orf49	ENSG00000258315.5:ENST00000546760.5	17:7026233	T	C	1.26052	4.7809e-07	6.96105e-07
CD4	AC090825.1	ENSG00000259363.6:ENST00000656644.1	15:99883231	G	A	0.736437	4.72272e-07	0.00250148
CD4	AC090825.1	ENSG00000259363.6:ENST00000670236.1	15:99885244	A	G	-0.85044	4.50276e-07	1.15279e-05
CD4	AC105036.3	ENSG00000260269.5:ENST00000565138.5	15:75401294	G	C	0.663951	9.90126e-07	0.027118
CD4	AC105036.3	ENSG00000260269.5:ENST00000568707.1	15:75503287	T	C	-1.07463	9.90618e-07	0.00551659
CD4	CEROX1	ENSG00000260807.7:ENST00000563863.5	16:980002	G	A	0.80135	5.35687e-07	0.000486844
CD4	CEROX1	ENSG00000260807.7:ENST00000568394.1	16:970343	A	G	-0.749406	5.28179e-07	0.000705741
CD4	LOXL1-AS1	ENSG00000261801.6:ENST00000565689.5	15:73919207	C	T	-0.741617	9.43047e-07	0.000346815
CD4	ZNF213-AS1	ENSG00000263072.8:ENST00000653667.1	16:3103199	A	C	0.755688	7.71335e-07	0.00101474
CD4	ZNF213-AS1	ENSG00000263072.8:ENST00000658602.1	16:3157127	A	AT	-0.73374	6.91914e-07	0.000796723
CD4	LINC00667	ENSG00000263753.8:ENST00000665442.1	18:5244174	C	T	0.861438	5.86221e-07	0.031587
CD4	LINC00667	ENSG00000263753.8:ENST00000666552.1	18:5257864	C	T	0.450572	6.08614e-07	1.76929e-07
CD4	NOTCH2NLA	ENSG00000264343.6:ENST00000362074.7	1:146022582	A	T	-0.816087	4.47825e-06	0.0460687
CD4	NOTCH2NLA	ENSG00000264343.6:ENST00000579793.6	1:146022582	A	T	0.81795	4.74075e-06	0.0322045
CD4	RPL17	ENSG00000265681.7:ENST00000581373.5	18:49498947	C	CA	0.670578	2.36118e-07	4.86864e-06
CD4	ZNF460-AS1	ENSG00000267871.6:ENST00000671172.1	19:56594358	G	A	0.797183	5.31245e-07	0.0264588
CD4	AC243960.1	ENSG00000268027.5:ENST00000595649.5	19:41553945	ATTC	A	0.632319	9.96902e-07	0.00258184
CD4	AC243960.1	ENSG00000268027.5:ENST00000601116.5	19:41553945	ATTC	A	-0.680772	9.80966e-07	0.00387816
CD4	AC092070.2	ENSG00000269001.2:ENST00000597550.5	19:53210343	G	T	-0.644047	1.67376e-07	0.0211276
CD4	AC092070.2	ENSG00000269001.2:ENST00000598377.2	19:53210343	G	T	0.662222	1.85908e-07	0.0157537
CD4	NBPF9	ENSG00000269713.7:ENST00000584027.8:ENST00000615421.4	1:148975227	C	A	-1.3772	9.40603e-06	1.0497e-06
CD4	SNHG8	ENSG00000269893.8:ENST00000602414.6	4:118190902	A	C	0.593596	3.42551e-07	3.11756e-10
CD4	SNHG8	ENSG00000269893.8:ENST00000654083.1	4:118190902	A	C	-0.614937	4.58773e-07	1.37738e-10
CD4	NBPF8	ENSG00000270231.4:ENST00000652355.1	1:121377355	A	G	1.01748	3.28609e-06	0.0199234
CD4	PKD1P6-NPIPP1	ENSG00000270580.5:ENST00000340301.5	16:14990011	A	C	1.20001	9.67771e-07	0.000129699
CD4	PKD1P6-NPIPP1	ENSG00000270580.5:ENST00000605794.5	16:14990011	A	C	-1.34875	9.11412e-07	0.000200668
CD4	AC083798.2	ENSG00000272758.6:ENST00000608346.1	3:122411560	CT	C	0.968101	1.05772e-06	4.11017e-08
CD4	AC083798.2	ENSG00000272758.6:ENST00000608756.5	3:122400549	G	C	1.34703	1.08784e-06	0.000184599
CD4	AC083798.2	ENSG00000272758.6:ENST00000667395.1	3:122408745	A	G	-0.901513	1.00611e-06	2.68532e-07
CD4	FAM106A	ENSG00000273018.7:ENST00000581595.5	17:19416061	T	C	-0.757245	1.04338e-06	0.0103817
CD4	ALOX15P1	ENSG00000274114.2:ENST00000621574.1	17:6635643	T	A	0.789892	4.16184e-07	0.00737933
CD4	ALOX15P1	ENSG00000274114.2:ENST00000634558.1	17:6626408	T	A	0.758988	4.20792e-07	0.00337148
CD4	TRG-AS1	ENSG00000281103.2:ENST00000668633.1	7:38340886	C	T	-0.972811	6.16854e-07	6.16498e-05
CD4	BISPR	ENSG00000282851.2:ENST00000635176.2	19:17406017	A	AGGGCCTGGGTCTGGGGGCG	-1.30062	7.06097e-07	0.0144778
CD4	BISPR	ENSG00000282851.2:ENST00000635536.2	19:17406017	A	AGGGCCTGGGTCTGGGGGCG	1.2919	6.61231e-07	0.0142234
CD4	AC004817.5	ENSG00000286423.1:ENST00000663930.1	14:71847613	A	G	1.54716	7.08159e-07	0.0407325
CD4	AC108519.1	ENSG00000288075.1:ENST00000659603.1	4:9375495	A	G	-1.08254	4.8403e-07	5.17498e-07
CD4	AC108519.1	ENSG00000288075.1:ENST00000664986.1	4:9403797	G	A	1.25855	4.65406e-07	0.00592884
CD4	AC010332.3	ENSG00000288253.1:ENST00000594118.5	19:52447494	C	T	-1.22736	2.38718e-07	5.97111e-06
CD4	AC010332.3	ENSG00000288253.1:ENST00000602221.5	19:52447494	C	T	0.940712	4.00968e-07	2.46026e-05
CD8	STPG1	ENSG00000001460.18:ENST00000003583.12	1:24400745	C	T	0.776827	7.96401e-07	2.11681e-05
CD8	STPG1	ENSG00000001460.18:ENST00000337248.9:ENST00000374409.5	1:24400745	C	T	-0.827735	6.5153e-07	0.000930925
CD8	ELAC2	ENSG00000006744.19:ENST00000338034.9	17:12993976	A	C	-0.870784	3.76925e-07	3.53495e-07
CD8	ELAC2	ENSG00000006744.19:ENST00000395962.6	17:12992498	C	T	0.648456	4.13478e-07	0.0205807
CD8	ELAC2	ENSG00000006744.19:ENST00000578071.1	17:12993976	A	C	0.563637	3.38208e-07	0.0229611
CD8	PIGQ	ENSG00000007541.17:ENST00000026218.9	16:566701	G	A	0.84712	5.16979e-07	0.00139233
CD8	PIGQ	ENSG00000007541.17:ENST00000321878.10:ENST00000409527.6	16:566701	G	A	-0.732943	5.93277e-07	0.0310796
CD8	TRAF3IP3	ENSG00000009790.15:ENST00000367023.5	1:209769090	G	C	0.941902	5.29607e-07	0.000871268
CD8	TRAF3IP3	ENSG00000009790.15:ENST00000367024.5:ENST00000367025.8	1:209758008	C	A	-1.13794	4.21395e-07	5.07424e-10
CD8	SLAMF7	ENSG00000026751.17:ENST00000368042.7	1:160965764	A	G	1.44743	5.64474e-07	0.0200771
CD8	SLAMF7	ENSG00000026751.17:ENST00000368043.8	1:160965764	A	G	-1.381	4.85762e-07	0.0174551
CD8	SH3YL1	ENSG00000035115.22:ENST00000356150.10:ENST00000405430.5	2:264621	A	C	-1.2103	7.78338e-07	2.57446e-14
CD8	SH3YL1	ENSG00000035115.22:ENST00000402632.5	2:254215	G	A	0.899375	6.24355e-07	3.47533e-10
CD8	SH3YL1	ENSG00000035115.22:ENST00000403657.5:ENST00000403658.5	2:254215	G	A	0.824492	7.11264e-07	3.09902e-05
CD8	TBC1D23	ENSG00000036054.13:ENST00000344949.9	3:100222990	A	AT	0.741841	7.80713e-07	0.00556875
CD8	MYOM2	ENSG00000036448.10:ENST00000523438.1	8:2140312	GC	G	-1.43795	3.40073e-07	0.0459966
CD8	JADE2	ENSG00000043143.20:ENST00000395003.5	5:134916929	C	G	-0.323009	6.45852e-07	0.0229958
CD8	FAM214A	ENSG00000047346.12:ENST00000261844.11:ENST00000619572.4	15:52656160	T	C	-0.79276	5.26886e-07	0.00234388
CD8	FAM214A	ENSG00000047346.12:ENST00000562351.2	15:52656160	T	C	0.935072	4.51868e-07	1.21589e-10
CD8	MAP4	ENSG00000047849.21:ENST00000426837.6	3:47750899	AT	A	-0.761535	1.08168e-06	7.53129e-06
CD8	PTGER3	ENSG00000050628.20:ENST00000354608.9	1:71252228	T	C	0.927763	1.11147e-08	0.028317
CD8	PTGER3	ENSG00000050628.20:ENST00000356595.8	1:71252228	T	C	1.00396	1.04631e-08	0.00486549
CD8	PTGER3	ENSG00000050628.20:ENST00000370932.6	1:71252228	T	C	0.931679	1.20875e-08	0.0379405
CD8	PTGER3	ENSG00000050628.20:ENST00000628037.2	1:71252228	T	C	0.931679	1.3007e-08	0.0367122
CD8	HEBP2	ENSG00000051620.11:ENST00000607197.6	6:138377460	T	A	-1.5988	4.89239e-07	0.0376012
CD8	MRPL43	ENSG00000055950.16:ENST00000299179.9	10:101001239	C	T	1.03233	9.26044e-07	1.10368e-13
CD8	MRPL43	ENSG00000055950.16:ENST00000318325.6	10:100943677	T	C	0.856825	8.49721e-07	1.14789e-11
CD8	MRPL43	ENSG00000055950.16:ENST00000318364.12:ENST00000370236.5	10:100945301	A	AT	-0.835953	9.64163e-07	1.46795e-07
CD8	MRPL43	ENSG00000055950.16:ENST00000342071.5	10:100945301	A	AT	0.782675	8.96225e-07	1.41134e-05
CD8	MRPL43	ENSG00000055950.16:ENST00000370234.4	10:100896894	AT	A	0.804111	9.83018e-07	5.81983e-07
CD8	HAGH	ENSG00000063854.13:ENST00000397353.6	16:1808393	T	C	0.589623	6.70938e-07	0.0259293
CD8	HAGH	ENSG00000063854.13:ENST00000566709.5	16:1813519	T	C	0.681336	6.05074e-07	0.0454587
CD8	TSPAN32	ENSG00000064201.16:ENST00000451520.6	11:2305921	T	C	0.612415	4.05086e-07	0.0177094
CD8	CNN2	ENSG00000064666.15:ENST00000263097.9	19:1036019	G	A	-0.550646	3.23351e-07	0.00244191
CD8	CNN2	ENSG00000064666.15:ENST00000348419.7	19:1036019	G	A	0.691625	8.76664e-08	0.000733133
CD8	TBC1D1	ENSG00000065882.16:ENST00000402522.1	4:37940910	G	T	-0.821703	3.3307e-07	0.0159677
CD8	TNFRSF1A	ENSG00000067182.8:ENST00000162749.7	12:6343645	C	CTGGGCTGCTAGAAATGCAGGCAG	-0.945801	3.46084e-07	0.000426374
CD8	TNFRSF1A	ENSG00000067182.8:ENST00000366159.8	12:6337611	G	A	0.962853	4.15391e-07	4.66706e-05
CD8	POLR1A	ENSG00000068654.16:ENST00000263857.11	2:86146365	TATATA	T	-1.46577	7.84887e-07	2.59255e-17
CD8	POLR1A	ENSG00000068654.16:ENST00000409681.1	2:86146365	TATATA	T	1.46931	8.00042e-07	5.85149e-18
CD8	IP6K2	ENSG00000068745.15:ENST00000328631.10	3:48694528	A	G	-1.0048	2.36815e-06	3.78521e-09
CD8	IP6K2	ENSG00000068745.15:ENST00000432678.6	3:48694528	A	G	0.839814	1.98398e-06	6.29998e-05
CD8	ERLEC1	ENSG00000068912.14:ENST00000378239.5	2:54081860	G	A	1.15553	4.88058e-07	0.0337707
CD8	CLEC2D	ENSG00000069493.15:ENST00000261339.10	12:9670544	G	A	0.357969	6.77632e-07	0.014199
CD8	CLEC2D	ENSG00000069493.15:ENST00000290855.11	12:9671542	T	G	0.533587	4.77149e-07	0.0153245
CD8	AP3M2	ENSG00000070718.12:ENST00000174653.3:ENST00000396926.8:ENST00000518421.5	8:42193636	G	C	0.816823	1.085e-06	0.0289207
CD8	RPL31	ENSG00000071082.11:ENST00000409028.8	2:101019076	C	T	-0.667311	9.34128e-08	1.58213e-08
CD8	AP1M1	ENSG00000072958.9:ENST00000291439.8	19:16248279	A	G	0.510641	4.70836e-07	0.00506714
CD8	NLE1	ENSG00000073536.18:ENST00000360831.9	17:35135063	A	AAAAC	1.46705	4.92407e-07	2.76624e-13
CD8	NLE1	ENSG00000073536.18:ENST00000442241.9	17:35135063	A	AAAAC	-1.39013	5.73697e-07	1.34989e-11
CD8	GSDMB	ENSG00000073605.18:ENST00000309481.11:ENST00000394179.5	17:39924612	A	G	-0.710087	7.70852e-07	0.01551
CD8	GSDMB	ENSG00000073605.18:ENST00000360317.7:ENST00000418519.5	17:39850080	C	T	-0.933331	9.67026e-07	5.36621e-06
CD8	ARHGEF1	ENSG00000076928.18:ENST00000599846.5	19:41622845	T	G	-0.351515	1.01639e-06	0.0489462
CD8	STXBP2	ENSG00000076944.16:ENST00000602355.1	19:7637689	G	A	0.696858	2.42395e-07	0.0264105
CD8	DYNC1I2	ENSG00000077380.16:ENST00000397119.8:ENST00000409773.5	2:171993303	C	T	-0.43967	5.40729e-07	0.000735165
CD8	FAM76B	ENSG00000077458.13:ENST00000358780.10	11:95861137	G	A	-0.393965	4.31359e-07	0.0181647
CD8	FAM76B	ENSG00000077458.13:ENST00000536839.1	11:95861137	G	A	0.397593	4.1459e-07	0.0174741
CD8	CAPZB	ENSG00000077549.19:ENST00000264202.8	1:19484316	G	GC	-0.564175	4.60273e-07	0.0368092
CD8	SP140	ENSG00000079263.19:ENST00000392045.8	2:230233269	G	T	0.656403	7.20222e-07	0.0158101
CD8	CLDND1	ENSG00000080822.17:ENST00000341181.11:ENST00000394180.6:ENST00000394185.6:ENST00000503004.5:ENST00000510545.5:ENST00000513287.5	3:98504835	G	A	-0.532228	6.51677e-07	0.0166379
CD8	CLDND1	ENSG00000080822.17:ENST00000507874.5	3:98507451	G	T	0.575143	6.96649e-07	0.0400417
CD8	PKP1	ENSG00000081277.13:ENST00000263946.7:ENST00000352845.3	1:202194133	G	A	1.33409	2.35878e-12	0.0422833
CD8	ZNF506	ENSG00000081665.14:ENST00000443905.6:ENST00000540806.7	19:19810103	T	C	-0.537094	2.74e-07	0.00219994
CD8	ZNF506	ENSG00000081665.14:ENST00000545006.1	19:19810158	C	A	1.08216	6.4748e-07	2.0515e-19
CD8	TUT7	ENSG00000083223.18:ENST00000375960.6	9:85889839	T	A	1.17579	6.15587e-07	0.010842
CD8	RPS5	ENSG00000083845.9:ENST00000196551.8:ENST00000596046.1:ENST00000601521.5	19:58384583	C	G	0.412818	2.52552e-08	0.0345561
CD8	YTHDC1	ENSG00000083896.13:ENST00000344157.9	4:68310432	T	C	0.604311	5.55249e-07	3.69965e-08
CD8	PPIE	ENSG00000084072.17:ENST00000372830.5	1:39749272	A	G	0.734912	6.53469e-07	0.034631
CD8	NSFL1C	ENSG00000088833.17:ENST00000353088.6	20:2332413	T	G	-0.670653	4.84876e-07	0.0209794
CD8	SIRPG	ENSG00000089012.14:ENST00000303415.7	20:1635015	T	C	1.35431	4.32224e-07	3.20644e-10
CD8	SIRPG	ENSG00000089012.14:ENST00000344103.8	20:1635015	T	C	-1.36251	4.85504e-07	7.00882e-10
CD8	DZANK1	ENSG00000089091.16:ENST00000357236.8	20:18410618	C	A	0.985092	5.98856e-07	3.42698e-10
CD8	OAS1	ENSG00000089127.14:ENST00000202917.10	12:112927776	C	T	-1.19538	7.54304e-07	2.53382e-12
CD8	OAS1	ENSG00000089127.14:ENST00000445409.6	12:112927776	C	T	0.828172	7.7617e-07	0.00892988
CD8	OAS1	ENSG00000089127.14:ENST00000452357.6	12:112927776	C	T	0.704014	6.38333e-07	3.78713e-05
CD8	OAS1	ENSG00000089127.14:ENST00000551241.5	12:112944151	C	T	0.906323	8.97491e-07	5.90321e-05
CD8	RPLP0	ENSG00000089157.16:ENST00000228306.8:ENST00000392514.9:ENST00000551150.5	12:120198746	C	A	0.833194	1.70597e-07	2.24891e-15
CD8	RPLP0	ENSG00000089157.16:ENST00000313104.9	12:120208991	G	A	-0.970921	1.33131e-07	2.68607e-11
CD8	RPLP0	ENSG00000089157.16:ENST00000546989.5	12:120234544	C	G	-0.700688	1.37476e-07	0.00261366
CD8	OTUB2	ENSG00000089723.10:ENST00000203664.10	14:94803675	G	A	-1.75495	1.63942e-10	0.00735592
CD8	YPEL3	ENSG00000090238.12:ENST00000398841.6	16:29956113	A	G	0.573122	1.44677e-06	0.010709
CD8	HNRNPM	ENSG00000099783.12:ENST00000325495.9	19:8421461	T	C	-0.590771	3.63373e-07	0.026043
CD8	HNRNPM	ENSG00000099783.12:ENST00000348943.7	19:8421461	T	C	0.631402	3.75636e-07	0.0160345
CD8	PPIL2	ENSG00000100023.19:ENST00000335025.12:ENST00000398831.8:ENST00000406385.1	22:21698223	C	CA	1.01749	1.03792e-06	9.59714e-14
CD8	PPIL2	ENSG00000100023.19:ENST00000626352.2	22:21698223	C	CA	-1.01243	1.11321e-06	7.36432e-14
CD8	CRYBB2P1	ENSG00000100058.12:ENST00000382734.9	22:25491694	TTTC	T	-1.37302	4.78352e-07	4.6313e-09
CD8	CRYBB2P1	ENSG00000100058.12:ENST00000415709.5	22:25493322	G	C	1.39225	4.56543e-07	3.23254e-09
CD8	PIK3IP1	ENSG00000100100.13:ENST00000215912.10	22:31199266	C	T	0.759507	7.60487e-07	1.18264e-08
CD8	PIK3IP1	ENSG00000100100.13:ENST00000441972.5	22:31199266	C	T	-0.78237	3.44359e-07	1.7175e-07
CD8	DEPDC5	ENSG00000100150.20:ENST00000400242.8:ENST00000646755.1	22:31726047	A	G	0.664037	6.77233e-07	0.0142679
CD8	POLDIP3	ENSG00000100227.18:ENST00000348657.6	22:43250703	A	C	-0.895474	4.38585e-07	0.0483859
CD8	KIAA0930	ENSG00000100364.18:ENST00000251993.11	22:45249907	T	C	-0.158605	1.79954e-07	0.00256627
CD8	FAM118A	ENSG00000100376.12:ENST00000216214.7:ENST00000441876.7	22:45335850	G	A	1.61624	3.82137e-07	2.99364e-05
CD8	FAM118A	ENSG00000100376.12:ENST00000405673.5	22:45335850	G	A	-1.62885	3.79625e-07	3.04308e-05
CD8	GZMB	ENSG00000100453.13:ENST00000382540.5:ENST00000382542.5	14:24632850	G	C	0.871229	6.23557e-07	0.00797867
CD8	RBM23	ENSG00000100461.18:ENST00000346528.9	14:22915496	CT	C	1.19207	7.25917e-07	1.0296e-07
CD8	RBM23	ENSG00000100461.18:ENST00000399922.6	14:22927271	T	G	-1.14067	5.55403e-07	2.26162e-07
CD8	KIAA0586	ENSG00000100578.18:ENST00000354386.10	14:58258099	C	T	0.668547	5.86157e-07	0.0435302
CD8	GSS	ENSG00000100983.12:ENST00000642498.1	20:35059896	TGAAGAAGACGAAGAC	T	0.83204	1.41877e-06	2.72591e-07
CD8	GSS	ENSG00000100983.12:ENST00000643188.1:ENST00000644793.1:ENST00000651619.1	20:34819912	G	C	0.72819	1.26288e-06	2.2399e-05
CD8	SIRPB1	ENSG00000101307.16:ENST00000279477.11:ENST00000568365.1	20:1580093	T	<CN0>	-1.13954	2.03539e-07	1.54816e-18
CD8	SIRPB1	ENSG00000101307.16:ENST00000381605.9	20:1563516	C	A	1.0917	5.02746e-07	1.18921e-10
CD8	WFDC2	ENSG00000101443.18:ENST00000339946.7	20:45814148	A	C	1.40857	4.23063e-07	0.0459966
CD8	RBFA	ENSG00000101546.13:ENST00000262197.7	18:80048745	A	G	-0.539706	8.50693e-07	0.0279912
CD8	RBFA	ENSG00000101546.13:ENST00000306735.10	18:80048745	A	G	0.57364	7.47565e-07	0.0251631
CD8	ANKRD12	ENSG00000101745.17:ENST00000262126.9	18:9285894	T	G	-0.705451	4.35666e-07	4.95285e-12
CD8	ANKRD12	ENSG00000101745.17:ENST00000400020.7	18:9285894	T	G	0.71264	4.23934e-07	2.6161e-12
CD8	ERICH1	ENSG00000104714.14:ENST00000262109.8	8:644398	G	C	-1.01676	2.82367e-07	4.75509e-09
CD8	ERICH1	ENSG00000104714.14:ENST00000522706.5	8:644398	G	C	0.921759	3.10864e-07	9.13229e-10
CD8	KLHDC4	ENSG00000104731.14:ENST00000270583.10	16:87730661	A	T	-0.921871	3.32706e-07	1.97752e-08
CD8	KLHDC4	ENSG00000104731.14:ENST00000347925.9	16:87730661	A	T	1.13769	3.2215e-07	6.65544e-18
CD8	KLHDC4	ENSG00000104731.14:ENST00000446344.3	16:87707562	C	T	1.09606	3.39388e-07	0.000930925
CD8	TLE5	ENSG00000104964.15:ENST00000221561.12	19:3064709	C	T	-0.67731	1.38815e-07	0.000831616
CD8	VRK3	ENSG00000105053.11:ENST00000316763.8:ENST00000594948.5:ENST00000599538.5	19:50037827	T	G	1.42915	4.28166e-07	8.66922e-10
CD8	VRK3	ENSG00000105053.11:ENST00000594092.5	19:50029861	T	C	-1.46092	4.24009e-07	3.93418e-11
CD8	ZNF419	ENSG00000105136.21:ENST00000424930.6	19:57507480	A	G	-0.953618	4.90746e-07	8.66922e-10
CD8	ZNF419	ENSG00000105136.21:ENST00000426954.6	19:57505712	GT	G	0.986666	4.91654e-07	1.36532e-06
CD8	RPS16	ENSG00000105193.9:ENST00000599539.5	19:39442350	T	A	0.940254	4.10908e-07	5.82479e-08
CD8	DMAC2	ENSG00000105341.19:ENST00000221943.14	19:41396617	CTTTT	C	-0.876195	8.47537e-07	1.16041e-05
CD8	DMAC2	ENSG00000105341.19:ENST00000301183.15	19:41376807	A	G	0.840021	8.92078e-07	0.000125181
CD8	DMAC2	ENSG00000105341.19:ENST00000438807.7	19:41396617	CTTTT	C	0.92812	7.47979e-07	1.26038e-06
CD8	DMAC2	ENSG00000105341.19:ENST00000589970.5	19:41426707	C	T	0.856815	8.52918e-07	4.72965e-07
CD8	LIG1	ENSG00000105486.14:ENST00000263274.12	19:48120183	G	A	0.687843	4.31326e-07	6.25013e-05
CD8	LIG1	ENSG00000105486.14:ENST00000613670.4	19:48117246	G	A	-0.78572	2.5802e-07	7.18972e-08
CD8	ZNF85	ENSG00000105750.15:ENST00000300540.7	19:20933192	CA	C	0.732836	8.598e-07	0.018553
CD8	ZC3HAV1	ENSG00000105939.13:ENST00000464606.5	7:139070099	AT	A	0.684412	6.48286e-07	0.00159455
CD8	H2AZ2	ENSG00000105968.19:ENST00000222690.10	7:44834201	T	C	-0.565339	8.9821e-07	0.0434802
CD8	H2AZ2	ENSG00000105968.19:ENST00000308153.9	7:44800738	G	A	-0.544797	6.87189e-07	0.00326888
CD8	NUDT1	ENSG00000106268.15:ENST00000339737.6:ENST00000356714.5:ENST00000397046.5:ENST00000397049.2	7:2243610	TA	T	-1.52348	4.50488e-07	8.59358e-08
CD8	NUDT1	ENSG00000106268.15:ENST00000343985.8:ENST00000397048.5	7:2243610	TA	T	1.52115	4.62438e-07	7.49205e-07
CD8	POLD2	ENSG00000106628.10:ENST00000406581.6:ENST00000452185.5	7:44122210	A	G	-0.685072	7.86342e-07	0.0182946
CD8	POLD2	ENSG00000106628.10:ENST00000610533.4	7:44122210	A	G	0.684724	6.24272e-07	0.0199115
CD8	NMRK1	ENSG00000106733.21:ENST00000361092.9	9:75081442	T	A	-0.905631	5.42381e-07	0.000571523
CD8	NMRK1	ENSG00000106733.21:ENST00000376808.8	9:75069774	A	C	-0.832181	5.8892e-07	5.83715e-07
CD8	DDX58	ENSG00000107201.10:ENST00000379868.5	9:32451146	A	G	-0.628332	6.13843e-07	0.0134492
CD8	DDX58	ENSG00000107201.10:ENST00000379883.3	9:32451146	A	G	0.639438	5.42687e-07	0.00551712
CD8	BAG1	ENSG00000107262.25:ENST00000379704.7	9:33372398	A	G	-0.997937	5.55406e-07	0.00469445
CD8	BAG1	ENSG00000107262.25:ENST00000634734.2	9:33238222	G	A	0.972818	5.91776e-07	0.00422211
CD8	SPOCK2	ENSG00000107742.13:ENST00000317376.8:ENST00000373109.7	10:72131391	G	A	0.550231	6.75028e-07	6.12633e-06
CD8	SPOCK2	ENSG00000107742.13:ENST00000412663.5	10:72082931	G	GAGAAAAGCGTAA	-0.469832	6.48988e-07	8.4709e-05
CD8	BCCIP	ENSG00000107949.17:ENST00000278100.11	10:125969097	T	C	0.629731	3.6644e-07	0.0291408
CD8	BCCIP	ENSG00000107949.17:ENST00000368759.5	10:125956196	A	AT	-0.577441	3.60544e-07	0.0432191
CD8	TFAM	ENSG00000108064.11:ENST00000373895.7	10:58400877	C	T	-0.592768	9.13798e-07	3.49781e-08
CD8	TFAM	ENSG00000108064.11:ENST00000487519.6	10:58400877	C	T	0.598364	8.97205e-07	2.41699e-08
CD8	GOSR2	ENSG00000108433.17:ENST00000573224.2	17:46946461	CAA	C	0.712867	1.10737e-06	0.000324378
CD8	CAMTA2	ENSG00000108509.21:ENST00000361571.9	17:5020689	G	T	0.770545	4.10251e-07	0.0493691
CD8	RNF167	ENSG00000108523.16:ENST00000262482.11:ENST00000571816.5:ENST00000572430.5:ENST00000575111.5	17:4973825	G	A	-0.62298	4.40877e-07	0.0145726
CD8	RNF167	ENSG00000108523.16:ENST00000576229.5	17:4973825	G	A	0.639264	4.01467e-07	0.0117857
CD8	MLX	ENSG00000108788.11:ENST00000346833.8	17:42733032	CAA	C	-0.824033	1.26856e-06	0.0245713
CD8	LAMTOR3	ENSG00000109270.13:ENST00000226522.8	4:99940458	G	A	0.715129	5.31674e-07	0.0223152
CD8	LAMTOR3	ENSG00000109270.13:ENST00000499666.7	4:99940458	G	A	-0.706388	3.84471e-07	0.0177318
CD8	CARS1	ENSG00000110619.18:ENST00000278224.13	11:3068832	C	A	0.778411	4.80392e-07	0.00518902
CD8	CARS1	ENSG00000110619.18:ENST00000397111.9	11:2987753	C	T	-0.698392	4.64197e-07	0.0433506
CD8	SELPLG	ENSG00000110876.10:ENST00000388962.4	12:108620180	G	A	1.15711	7.02089e-07	5.94393e-23
CD8	SELPLG	ENSG00000110876.10:ENST00000550948.2	12:108620980	G	A	-1.19822	6.61686e-07	1.37182e-21
CD8	OAS2	ENSG00000111335.13:ENST00000392583.7	12:112974001	G	A	0.598824	7.27068e-07	0.0150641
CD8	OAS2	ENSG00000111335.13:ENST00000449768.2	12:112974001	G	A	-0.715354	6.58484e-07	6.5063e-05
CD8	NUP107	ENSG00000111581.10:ENST00000229179.9	12:68692590	CA	C	-0.689837	1.98079e-07	0.000713173
CD8	ASCC3	ENSG00000112249.14:ENST00000369143.2	6:100617561	T	C	0.463594	5.501e-07	0.0401475
CD8	ASCC3	ENSG00000112249.14:ENST00000369162.7	6:100595601	T	G	-0.491658	6.27492e-07	0.0207535
CD8	SMAP1	ENSG00000112305.15:ENST00000370452.7	6:70859387	T	C	0.811483	7.28397e-07	1.68847e-05
CD8	CUTA	ENSG00000112514.18:ENST00000374496.3:ENST00000374500.10:ENST00000440279.7:ENST00000607266.5	6:33374646	CT	C	1.33163	2.16151e-07	2.88663e-05
CD8	CUTA	ENSG00000112514.18:ENST00000488034.6	6:33374646	CT	C	-1.35058	2.24179e-07	1.01957e-05
CD8	BTN2A1	ENSG00000112763.17:ENST00000469185.5	6:26526766	G	A	0.863742	6.87295e-07	0.00151267
CD8	RNF130	ENSG00000113269.14:ENST00000521389.6	5:179217900	A	G	1.71056	1.89384e-07	0.0077714
CD8	MAPKAPK3	ENSG00000114738.11:ENST00000357955.6:ENST00000446044.5:ENST00000621469.5	3:50386751	G	T	-0.558504	1.78014e-06	0.0299904
CD8	MOGS	ENSG00000115275.14:ENST00000409065.5	2:74669798	T	A	0.902264	8.32249e-07	0.00107235
CD8	UNC50	ENSG00000115446.12:ENST00000357765.7	2:98600068	A	G	-0.96706	1.05832e-06	2.59965e-10
CD8	UNC50	ENSG00000115446.12:ENST00000409347.5:ENST00000409975.5	2:98600068	A	G	0.968438	1.09391e-06	2.45883e-10
CD8	IL18RAP	ENSG00000115607.9:ENST00000264260.6	2:102603313	T	C	-0.684398	6.18204e-07	0.0121178
CD8	IL18RAP	ENSG00000115607.9:ENST00000409369.1	2:102603313	T	C	0.663349	6.70255e-07	0.00674563
CD8	MRPL37	ENSG00000116221.15:ENST00000360840.9	1:54224092	C	G	-0.892349	4.69666e-07	8.30192e-07
CD8	MRPL37	ENSG00000116221.15:ENST00000605337.5	1:54224092	C	G	0.869325	4.7382e-07	7.09139e-07
CD8	QSOX1	ENSG00000116260.17:ENST00000367600.5	1:180195001	G	T	-0.462665	5.85584e-07	0.0181647
CD8	QSOX1	ENSG00000116260.17:ENST00000367602.8	1:180195001	G	T	0.521303	6.63325e-07	0.00335137
CD8	LGALS8	ENSG00000116977.19:ENST00000341872.10:ENST00000366584.9:ENST00000526634.5	1:236560089	A	T	0.985115	4.36658e-07	0.000116374
CD8	LGALS8	ENSG00000116977.19:ENST00000352231.6:ENST00000450372.6:ENST00000526589.5:ENST00000527974.5	1:236544383	A	AG	-1.07949	3.93671e-07	7.72306e-07
CD8	MLH3	ENSG00000119684.16:ENST00000556257.5	14:75067224	C	T	0.920458	8.27439e-07	0.0140547
CD8	SNX19	ENSG00000120451.10:ENST00000426933.6	11:130895589	T	C	0.660984	4.85978e-07	0.00977272
CD8	MASTL	ENSG00000120539.15:ENST00000375946.8	10:27328600	C	A	-0.666792	5.42651e-07	0.0211456
CD8	ZNF549	ENSG00000121406.9:ENST00000602149.1	19:57557533	A	G	0.534655	5.2224e-07	0.0334969
CD8	ZNF211	ENSG00000121417.14:ENST00000240731.5	19:57643457	A	G	-0.774876	5.47545e-07	0.000151845
CD8	LIAS	ENSG00000121897.15:ENST00000640888.2	4:40294456	A	G	-1.21118	1.84991e-07	0.0410846
CD8	PMS2	ENSG00000122512.16:ENST00000265849.12	7:6007856	ATTT	A	-0.878701	4.26758e-07	0.000433835
CD8	MED13L	ENSG00000123066.9:ENST00000281928.9	12:115707426	G	A	-0.618296	4.38608e-07	0.0230155
CD8	SMUG1	ENSG00000123415.15:ENST00000243112.9:ENST00000506595.5:ENST00000513838.5:ENST00000514685.5	12:54185098	C	T	0.695754	6.58019e-07	0.00190065
CD8	SMUG1	ENSG00000123415.15:ENST00000337581.7:ENST00000401977.6:ENST00000508394.6	12:54185098	C	T	-0.749027	6.80071e-07	0.000274576
CD8	BCAS4	ENSG00000124243.17:ENST00000358791.9	20:50874351	T	C	-0.69101	3.67649e-07	0.00396295
CD8	BCAS4	ENSG00000124243.17:ENST00000371608.6	20:50877333	G	A	0.695123	5.41712e-07	1.85564e-10
CD8	SNRPC	ENSG00000124562.10:ENST00000244520.10	6:34755484	C	CA	1.21266	5.84123e-07	0.0040261
CD8	SNRPC	ENSG00000124562.10:ENST00000374018.5	6:34755484	C	CA	-1.20203	5.85702e-07	0.00332673
CD8	NQO2	ENSG00000124588.21:ENST00000338130.6:ENST00000380430.5:ENST00000380455.10	6:3010915	C	T	0.821559	5.42988e-07	7.09189e-06
CD8	NQO2	ENSG00000124588.21:ENST00000380441.5:ENST00000380454.8	6:3018540	G	C	-0.846127	5.79992e-07	2.96036e-06
CD8	SSR1	ENSG00000124783.14:ENST00000244763.9	6:7281328	CT	C	0.638474	3.59971e-07	6.84544e-07
CD8	NUP85	ENSG00000125450.11:ENST00000540768.5	17:75198892	G	A	-1.01727	6.0918e-07	0.0404035
CD8	MIF4GD	ENSG00000125457.14:ENST00000245551.9	17:74941510	G	A	-0.732421	6.00395e-07	0.0156294
CD8	CLPP	ENSG00000125656.11:ENST00000245816.11	19:6370259	C	T	0.841587	3.58769e-07	3.10403e-08
CD8	CLPP	ENSG00000125656.11:ENST00000596149.5	19:6370259	C	T	-0.783912	3.82803e-07	2.27616e-08
CD8	RBCK1	ENSG00000125826.21:ENST00000382181.2:ENST00000640614.1	20:412130	A	G	0.841963	5.06475e-07	0.0004781
CD8	RBCK1	ENSG00000125826.21:ENST00000475269.5	20:409666	A	T	-0.945535	5.15081e-07	0.000881646
CD8	ITPA	ENSG00000125877.13:ENST00000380113.8	20:3223585	G	A	-1.18325	1.80085e-07	4.67852e-05
CD8	ITPA	ENSG00000125877.13:ENST00000399838.3	20:3223585	G	A	1.17993	3.57787e-07	4.48159e-07
CD8	MAX	ENSG00000125952.20:ENST00000555667.5	14:65074663	G	A	-0.611914	4.80578e-07	0.00506194
CD8	MAX	ENSG00000125952.20:ENST00000557746.5	14:65060404	C	T	1.15407	6.05551e-07	8.96234e-13
CD8	TUBGCP3	ENSG00000126216.15:ENST00000464139.5	13:112511671	CA	C	0.971858	4.27735e-07	0.00170489
CD8	PCNX4	ENSG00000126773.13:ENST00000391611.6	14:60055745	A	C	0.647344	8.07537e-07	0.00532601
CD8	RAB3IP	ENSG00000127328.22:ENST00000247833.12	12:69790675	C	T	0.740645	5.19165e-07	1.25495e-05
CD8	BAIAP2L2	ENSG00000128298.17:ENST00000332536.9	22:38078689	A	G	-0.842459	4.23647e-07	0.00819623
CD8	BAIAP2L2	ENSG00000128298.17:ENST00000381669.8	22:38078689	A	G	0.839906	6.41563e-07	0.022065
CD8	ORMDL1	ENSG00000128699.14:ENST00000325795.7:ENST00000392349.9:ENST00000392350.7	2:189747977	C	T	-0.756433	8.15617e-07	0.000918603
CD8	ORMDL1	ENSG00000128699.14:ENST00000409519.5	2:189661498	C	T	0.736104	8.91362e-07	0.000531994
CD8	SUMF2	ENSG00000129103.19:ENST00000413756.5	7:56079044	G	A	-0.695398	6.10245e-07	0.000342845
CD8	PARP2	ENSG00000129484.13:ENST00000250416.9	14:20351874	AAG	A	1.33383	3.89135e-07	6.18446e-20
CD8	PARP2	ENSG00000129484.13:ENST00000429687.7	14:20353227	GTT	G	-1.41923	4.76269e-07	1.10485e-19
CD8	PARP2	ENSG00000129484.13:ENST00000527915.5	14:20345130	G	A	0.80342	4.08032e-07	0.000711002
CD8	RHBDF2	ENSG00000129667.13:ENST00000313080.8	17:76482910	G	C	-0.822684	5.18873e-07	1.04655e-05
CD8	RHBDF2	ENSG00000129667.13:ENST00000591885.5:ENST00000675367.1	17:76482891	T	C	0.727585	5.08408e-07	0.00348604
CD8	PGAP6	ENSG00000129925.11:ENST00000250930.7	16:379198	C	T	-0.776704	6.98266e-07	0.00261366
CD8	PGAP6	ENSG00000129925.11:ENST00000431232.7	16:379198	C	T	0.787949	7.09553e-07	0.00306209
CD8	CAMSAP1	ENSG00000130559.19:ENST00000389532.9	9:135814998	A	G	0.433025	3.01179e-07	0.00399065
CD8	TUBGCP2	ENSG00000130640.13:ENST00000252936.7:ENST00000368563.6	10:133329392	C	CT	0.760085	7.0709e-07	0.0357481
CD8	TUBGCP2	ENSG00000130640.13:ENST00000368562.5	10:133292479	C	T	-0.961804	1.11122e-06	0.00878835
CD8	ATP5IF1	ENSG00000130770.18:ENST00000335514.10	1:28187516	T	A	0.893226	1.39389e-06	0.00831541
CD8	THEMIS2	ENSG00000130775.16:ENST00000373925.5	1:27882851	T	C	-0.578088	1.01909e-06	0.0349859
CD8	UBE4B	ENSG00000130939.20:ENST00000377153.5	1:10033399	C	T	0.632316	4.22424e-07	0.000945059
CD8	ZNF141	ENSG00000131127.14:ENST00000240499.8	4:411187	T	TA	0.55955	8.73044e-07	0.0059361
CD8	ZNF141	ENSG00000131127.14:ENST00000512994.5	4:411187	T	TA	-0.553069	5.56714e-07	0.0100192
CD8	SH3BP5	ENSG00000131370.16:ENST00000383791.8	3:15304814	CA	C	-0.295809	5.22874e-07	0.0239717
CD8	ENOSF1	ENSG00000132199.20:ENST00000383578.7	18:673086	A	G	-0.869205	5.35529e-07	2.53861e-07
CD8	ENOSF1	ENSG00000132199.20:ENST00000647584.2	18:692282	T	G	-0.752046	5.38772e-07	0.00804634
CD8	MPRIP	ENSG00000133030.22:ENST00000341712.8	17:17197998	ATTTTTT	A	0.654024	8.0337e-07	3.51501e-11
CD8	MPRIP	ENSG00000133030.22:ENST00000395811.9	17:17142245	G	C	0.658871	8.1836e-07	9.30791e-15
CD8	EPSTI1	ENSG00000133106.14:ENST00000313640.11	13:42894557	A	T	-0.741644	4.90954e-07	0.00438598
CD8	CEP20	ENSG00000133393.13:ENST00000575073.5	16:15876066	CA	C	0.787037	4.82865e-07	0.00597699
CD8	LARS1	ENSG00000133706.19:ENST00000394434.7	5:146089740	CT	C	0.689758	7.41025e-07	4.46236e-06
CD8	LARS1	ENSG00000133706.19:ENST00000510191.5:ENST00000674174.1	5:146142274	C	CA	-0.593767	7.46188e-07	0.0414493
CD8	DGLUCY	ENSG00000133943.20:ENST00000256324.14:ENST00000412671.6:ENST00000518868.5	14:91166427	G	A	-1.61302	5.76172e-07	0.0157754
CD8	DGLUCY	ENSG00000133943.20:ENST00000428926.6:ENST00000522322.5:ENST00000523771.5:ENST00000523816.5	14:91166427	G	A	1.69799	5.48354e-07	0.00910145
CD8	GSTM1	ENSG00000134184.13:ENST00000309851.10	1:109687451	C	G	-0.925257	7.50943e-07	0.000831616
CD8	GSTM1	ENSG00000134184.13:ENST00000349334.7	1:109691664	A	G	1.38304	6.40981e-07	1.94028e-08
CD8	GSTM1	ENSG00000134184.13:ENST00000369819.2	1:109682397	C	<CN0>	-0.804093	3.6081e-07	0.00346214
CD8	KLRD1	ENSG00000134539.17:ENST00000350274.9	12:10317494	C	T	-0.652135	2.36499e-07	0.00152629
CD8	ELP2	ENSG00000134759.14:ENST00000358232.11	18:36147602	C	T	0.522531	6.57241e-07	0.0154543
CD8	TPGS2	ENSG00000134779.15:ENST00000334295.9	18:36960819	A	G	0.904183	7.48114e-07	0.000273319
CD8	TESPA1	ENSG00000135426.16:ENST00000316577.12:ENST00000449076.6	12:54953406	T	C	0.60035	8.05454e-07	0.0496046
CD8	CD164	ENSG00000135535.17:ENST00000324953.9	6:109393221	A	ATT	-0.640818	7.79231e-07	0.000124105
CD8	ITM2C	ENSG00000135916.16:ENST00000335005.10	2:230873453	G	A	-0.773137	6.08675e-07	0.00176451
CD8	ANKRD36	ENSG00000135976.20:ENST00000639293.1	2:97637459	A	G	-0.984838	1.28531e-06	3.60855e-05
CD8	SETDB2	ENSG00000136169.16:ENST00000317257.12	13:49489189	C	T	0.403238	4.28607e-07	0.0410846
CD8	MARCHF7	ENSG00000136536.15:ENST00000259050.8:ENST00000409175.6	2:159526782	G	A	0.661084	7.80435e-07	0.0394865
CD8	CDK5RAP2	ENSG00000136861.18:ENST00000360190.8	9:119781972	A	C	1.06942	8.29861e-07	0.0455444
CD8	CCDC90B	ENSG00000137500.9:ENST00000529689.5	11:83284472	A	G	0.758983	7.76548e-07	0.00133201
CD8	PI15	ENSG00000137558.9:ENST00000260113.7:ENST00000523773.1:ENST00000649643.1	8:74609343	C	T	1.85592	5.32058e-07	0.0262583
CD8	SORL1	ENSG00000137642.13:ENST00000260197.12	11:122100390	G	C	0.817435	1.47031e-07	0.0281238
CD8	PPIG	ENSG00000138398.16:ENST00000409714.7	2:169644871	GA	G	-0.53373	4.24245e-07	5.15678e-06
CD8	PPIG	ENSG00000138398.16:ENST00000462903.5	2:169660896	C	G	0.878222	5.44169e-07	1.84233e-05
CD8	FASTKD1	ENSG00000138399.18:ENST00000453153.7	2:169529784	G	A	-0.779138	5.04146e-07	0.00326888
CD8	FASTKD1	ENSG00000138399.18:ENST00000453929.6	2:169529784	G	A	0.802029	4.91143e-07	0.00266898
CD8	SENP7	ENSG00000138468.16:ENST00000394091.5	3:101183618	T	C	-0.684926	8.39808e-07	0.0347482
CD8	PARP9	ENSG00000138496.16:ENST00000360356.6	3:122421769	G	A	-0.776787	7.40476e-07	0.000358582
CD8	PARP9	ENSG00000138496.16:ENST00000462315.5	3:122507440	C	CA	-0.698928	7.56187e-07	4.1625e-08
CD8	PARP9	ENSG00000138496.16:ENST00000471785.5:ENST00000477522.6	3:122414474	C	T	0.813139	8.3632e-07	8.83832e-05
CD8	NAAA	ENSG00000138744.16:ENST00000286733.9	4:75923696	C	T	-0.510872	2.19382e-07	0.0097466
CD8	NAAA	ENSG00000138744.16:ENST00000507956.5	4:75911703	T	C	0.503643	2.62467e-07	0.0053823
CD8	PPA2	ENSG00000138777.20:ENST00000341695.10	4:105344191	T	A	-0.709733	1.24988e-06	0.0321418
CD8	PPA2	ENSG00000138777.20:ENST00000348706.9	4:105376339	C	T	-0.780285	1.16659e-06	0.0383114
CD8	VAMP1	ENSG00000139190.16:ENST00000400911.7	12:6473048	G	GAAAAAGA	-0.733552	3.84797e-07	0.0397182
CD8	TDG	ENSG00000139372.15:ENST00000266775.13	12:103973037	G	A	0.725885	5.69974e-07	1.56493e-05
CD8	SLC46A3	ENSG00000139508.15:ENST00000380814.4	13:28685339	G	A	0.64597	7.24625e-07	0.017704
CD8	BCL2A1	ENSG00000140379.8:ENST00000267953.4	15:79972793	CA	C	-1.06793	3.99118e-07	2.66398e-09
CD8	BCL2A1	ENSG00000140379.8:ENST00000335661.6	15:79972793	CA	C	0.908611	4.94451e-07	2.0318e-10
CD8	ULK3	ENSG00000140474.14:ENST00000440863.7	15:74837752	T	C	-1.24671	6.53797e-07	7.43006e-17
CD8	ULK3	ENSG00000140474.14:ENST00000569437.5	15:74837752	T	C	1.27999	6.70088e-07	4.17085e-23
CD8	HAPLN3	ENSG00000140511.12:ENST00000562889.5	15:88891898	T	C	-0.673975	5.01108e-07	0.0211456
CD8	NUDT7	ENSG00000140876.11:ENST00000268533.9	16:77748778	G	A	-0.728759	2.92133e-07	0.0225681
CD8	RPS2	ENSG00000140988.16:ENST00000343262.9	16:1955828	T	C	-0.252465	2.77904e-07	7.39914e-05
CD8	TCF25	ENSG00000141002.20:ENST00000263346.13	16:89937417	G	A	1.05297	4.90734e-07	0.0149252
CD8	TCF25	ENSG00000141002.20:ENST00000263347.11	16:89942160	A	C	-1.08195	6.49538e-07	0.0414796
CD8	SAT2	ENSG00000141504.12:ENST00000269298.10	17:7626953	C	T	-1.28886	4.30818e-07	1.88462e-09
CD8	SAT2	ENSG00000141504.12:ENST00000573566.1	17:7626953	C	T	1.20447	4.48633e-07	1.1037e-10
CD8	TMC6	ENSG00000141524.16:ENST00000589553.5	17:78119397	CT	C	-0.589976	1.916e-07	0.00847905
CD8	TBCD	ENSG00000141556.21:ENST00000355528.9	17:82959035	C	CTG	0.664791	7.50916e-07	0.0116834
CD8	TBCD	ENSG00000141556.21:ENST00000539345.6	17:82959035	C	CTG	-0.615371	6.93593e-07	0.015642
CD8	RNF157	ENSG00000141576.16:ENST00000592271.1	17:76212343	G	A	-0.731135	4.92509e-07	0.000820371
CD8	DUS3L	ENSG00000141994.16:ENST00000320699.12	19:5805647	A	G	0.712457	4.38632e-07	0.0381366
CD8	PGGHG	ENSG00000142102.16:ENST00000409548.7	11:295808	A	G	-0.700425	7.13694e-07	0.000735165
CD8	NBPF3	ENSG00000142794.18:ENST00000318249.9	1:21461253	T	A	-1.10578	6.13048e-07	5.3001e-09
CD8	NBPF3	ENSG00000142794.18:ENST00000619554.1	1:21466260	C	T	0.957242	5.35826e-07	2.02154e-05
CD8	TOR1AIP1	ENSG00000143337.18:ENST00000271583.7	1:179872972	C	T	1.12821	6.82944e-07	7.99275e-15
CD8	TOR1AIP1	ENSG00000143337.18:ENST00000435319.8	1:179870413	T	A	-1.22496	7.22533e-07	4.28198e-23
CD8	TOR1AIP1	ENSG00000143337.18:ENST00000528443.6	1:179893269	A	C	-0.98675	7.53021e-07	3.32112e-08
CD8	RABL2A	ENSG00000144134.18:ENST00000376439.3:ENST00000409842.5	2:113612169	CT	C	1.00062	7.48515e-07	6.6472e-05
CD8	RABL2A	ENSG00000144134.18:ENST00000393166.7:ENST00000393167.7	2:113612169	CT	C	-0.973479	6.49176e-07	0.000326709
CD8	ANKMY1	ENSG00000144504.15:ENST00000405002.5	2:240524036	C	A	-1.2946	3.84668e-07	8.55459e-08
CD8	TAMM41	ENSG00000144559.10:ENST00000630288.1	3:11841240	A	G	0.949749	4.97575e-07	2.6161e-12
CD8	EIF2A	ENSG00000144895.12:ENST00000460851.6	3:150547596	T	C	-1.69199	3.89686e-07	3.75603e-14
CD8	PAM	ENSG00000145730.20:ENST00000438793.7	5:103201499	T	G	0.665955	1.10275e-06	0.00624703
CD8	SCML4	ENSG00000146285.14:ENST00000369020.8	6:107704212	G	A	-0.59529	6.08394e-07	0.00215951
CD8	SCML4	ENSG00000146285.14:ENST00000369021.7	6:107704212	G	A	0.706665	5.04908e-07	0.0205807
CD8	MDH2	ENSG00000146701.12:ENST00000461263.2	7:76216279	G	T	0.560951	7.57519e-07	0.0040093
CD8	POMZP3	ENSG00000146707.14:ENST00000275569.8	7:76379391	AT	A	0.686851	4.80082e-07	0.014199
CD8	TRIM4	ENSG00000146833.15:ENST00000349062.6	7:99888542	C	T	0.930445	1.2467e-06	7.2925e-10
CD8	TRIM4	ENSG00000146833.15:ENST00000354241.5	7:99909729	GT	G	-0.695332	9.7703e-07	1.094e-05
CD8	TRIM4	ENSG00000146833.15:ENST00000355947.6	7:99879803	G	A	-0.872891	1.13772e-06	8.00485e-06
CD8	EIF3H	ENSG00000147677.11:ENST00000276682.8	8:116647180	G	A	-0.437178	7.64335e-07	0.00237016
CD8	EIF3H	ENSG00000147677.11:ENST00000521861.6	8:116647180	G	A	0.615937	8.58764e-07	6.27116e-15
CD8	RSU1	ENSG00000148484.18:ENST00000345264.10:ENST00000377921.7	10:16817239	T	TGGGGTAGGGCAGG	0.967809	3.67658e-07	1.67148e-05
CD8	RSU1	ENSG00000148484.18:ENST00000602389.1	10:16817239	T	TGGGGTAGGGCAGG	-0.995516	4.09271e-07	9.27454e-06
CD8	MKI67	ENSG00000148773.14:ENST00000368653.7	10:128108639	C	T	0.907314	4.18788e-07	0.0168569
CD8	LRRC27	ENSG00000148814.18:ENST00000344079.9	10:132331832	G	T	0.637405	5.42865e-07	0.00796464
CD8	HSD17B12	ENSG00000149084.13:ENST00000395700.4	11:43807009	A	ACACTGTTAT	-0.844058	5.22094e-07	0.00565431
CD8	CCDC82	ENSG00000149231.15:ENST00000530106.2	11:96355803	A	C	-0.853266	6.31321e-07	5.46365e-08
CD8	B3GAT3	ENSG00000149541.10:ENST00000265471.10	11:62624757	C	A	1.47907	6.89082e-07	1.80375e-05
CD8	B3GAT3	ENSG00000149541.10:ENST00000531383.5	11:62628263	CTAG	C	-1.00225	5.21261e-07	0.0216503
CD8	B3GAT3	ENSG00000149541.10:ENST00000534026.5	11:62624757	C	A	-1.50054	3.86193e-08	2.28472e-11
CD8	C12orf45	ENSG00000151131.11:ENST00000552951.7	12:104890094	C	T	0.698964	4.6858e-07	0.0151844
CD8	AKR1C2	ENSG00000151632.17:ENST00000455190.2	10:4998159	T	C	-1.39247	1.76104e-12	0.000190543
CD8	XRCC4	ENSG00000152422.16:ENST00000282268.7:ENST00000396027.9	5:83353124	G	A	1.27822	5.71683e-07	3.75809e-11
CD8	XRCC4	ENSG00000152422.16:ENST00000338635.10:ENST00000511817.1	5:83353124	G	A	-1.14268	5.30275e-07	2.83033e-12
CD8	BCL2L11	ENSG00000153094.24:ENST00000621302.4	2:111934623	T	C	-1.69846	9.51776e-07	0.0298153
CD8	CAST	ENSG00000153113.24:ENST00000325674.11	5:96727798	A	G	0.784157	8.23271e-07	0.0255745
CD8	CAST	ENSG00000153113.24:ENST00000341926.7:ENST00000395813.5	5:96736458	AAAAC	A	-0.975136	7.41194e-07	0.0235555
CD8	CAST	ENSG00000153113.24:ENST00000508608.6	5:96727798	A	G	1.23153	7.67353e-07	1.12744e-05
CD8	CAST	ENSG00000153113.24:ENST00000509903.5	5:96727798	A	G	0.924328	8.05101e-07	9.13279e-10
CD8	CAST	ENSG00000153113.24:ENST00000511782.5	5:96722187	C	T	-0.987368	8.48768e-07	1.85575e-05
CD8	CAST	ENSG00000153113.24:ENST00000674587.1	5:96722187	C	T	1.03844	3.96256e-07	0.0110391
CD8	CAST	ENSG00000153113.24:ENST00000674984.1	5:96722187	C	T	-0.69806	6.1136e-07	0.00847204
CD8	CC2D1B	ENSG00000154222.14:ENST00000284376.7	1:52609925	C	CA	-0.524896	1.10487e-06	0.00841855
CD8	CC2D1B	ENSG00000154222.14:ENST00000371586.6	1:52609925	C	CA	0.557408	1.1901e-06	0.00727826
CD8	PTPRN2	ENSG00000155093.19:ENST00000389413.7	7:157562915	A	G	0.245026	2.23978e-07	0.0489462
CD8	PXYLP1	ENSG00000155893.13:ENST00000508812.1	3:141240693	A	G	-1.21095	3.99359e-07	0.0204541
CD8	TMBIM4	ENSG00000155957.18:ENST00000358230.8	12:66178590	A	G	-0.738762	2.72249e-07	3.70621e-05
CD8	TMBIM4	ENSG00000155957.18:ENST00000544599.5	12:66133854	C	<CN0>	-0.842352	4.12362e-07	0.00037562
CD8	TBC1D31	ENSG00000156787.17:ENST00000287380.6	8:123141449	A	AATTTCCTTAAATTCCTTAAATGTATTTCAGAGATGT	-0.889062	3.28951e-07	0.000178121
CD8	TBC1D31	ENSG00000156787.17:ENST00000327098.9	8:123146149	C	T	1.13905	6.32752e-07	3.52678e-09
CD8	SSBP3	ENSG00000157216.15:ENST00000610401.4	1:54226246	G	GGAA	0.637382	4.90319e-07	0.00221553
CD8	DHRS4	ENSG00000157326.19:ENST00000313250.10	14:23964085	G	A	-0.973722	5.37191e-07	0.0051605
CD8	XKR8	ENSG00000158156.9:ENST00000675575.1	1:27964235	A	G	0.750214	1.77512e-06	0.00087048
CD8	ALG8	ENSG00000159063.13:ENST00000299626.10	11:78059742	A	G	0.749952	8.42251e-07	0.000144787
CD8	ALG8	ENSG00000159063.13:ENST00000376156.7:ENST00000615266.4	11:78059742	A	G	-0.74413	7.81909e-07	0.000193344
CD8	IFNAR2	ENSG00000159110.20:ENST00000342136.9	21:33253693	T	G	0.555813	2.58587e-07	0.000195197
CD8	NAE1	ENSG00000159593.15:ENST00000379463.6	16:66822674	A	T	-0.736879	1.15627e-06	0.000512036
CD8	EFCAB14	ENSG00000159658.13:ENST00000371933.8:ENST00000672422.1	1:46628029	C	T	-0.599788	7.58306e-07	4.48409e-06
CD8	EFCAB14	ENSG00000159658.13:ENST00000674435.1	1:46674665	G	A	0.828252	6.34712e-07	1.11697e-06
CD8	ZNF235	ENSG00000159917.17:ENST00000291182.9	19:45019474	C	T	0.874764	3.91905e-07	0.00866411
CD8	ZNF235	ENSG00000159917.17:ENST00000650576.1	19:45019474	C	T	-0.978871	4.54881e-07	0.0019971
CD8	NDUFV3	ENSG00000160194.18:ENST00000340344.4	21:42913075	T	A	-1.03776	4.8827e-07	6.88424e-05
CD8	NDUFV3	ENSG00000160194.18:ENST00000354250.7	21:42898094	T	A	1.02965	4.89458e-07	7.44883e-05
CD8	GATD3A	ENSG00000160221.18:ENST00000291577.11	21:44158380	C	CT	1.0188	2.40612e-07	0.0204197
CD8	GATD3A	ENSG00000160221.18:ENST00000348499.9	21:44007949	A	C	-1.21075	5.3413e-07	1.72166e-05
CD8	GATD3A	ENSG00000160221.18:ENST00000427803.6	21:44158380	C	CT	-1.70485	3.62652e-07	3.74493e-07
CD8	GATD3A	ENSG00000160221.18:ENST00000644251.1	21:44047567	C	T	0.962021	3.43767e-07	0.000423926
CD8	CFAP410	ENSG00000160226.16:ENST00000325223.7	21:44330463	C	A	0.540054	5.50009e-07	0.0262571
CD8	CFAP410	ENSG00000160226.16:ENST00000397956.7	21:44334008	C	T	-0.864587	5.33904e-07	4.04303e-09
CD8	ITGB2	ENSG00000160255.18:ENST00000355153.8:ENST00000397850.6:ENST00000397852.5:ENST00000397857.5:ENST00000652462.1	21:44908184	T	C	1.2526	2.2762e-07	4.46663e-12
CD8	ITGB2	ENSG00000160255.18:ENST00000397846.7	21:44908184	T	C	-1.10854	5.74816e-07	4.73303e-22
CD8	PMF1	ENSG00000160783.19:ENST00000368279.7	1:156236330	G	A	1.0005	1.12733e-06	3.39515e-07
CD8	U2AF1L4	ENSG00000161265.15:ENST00000378975.8	19:35763526	C	T	-1.13595	4.07477e-07	0.00793966
CD8	U2AF1L4	ENSG00000161265.15:ENST00000412391.6	19:35763526	C	T	1.37847	4.49772e-07	6.12214e-06
CD8	PLXDC1	ENSG00000161381.14:ENST00000315392.9	17:39067205	G	A	0.933143	7.53271e-07	0.00850455
CD8	PLXDC1	ENSG00000161381.14:ENST00000444911.6	17:39067205	G	A	-0.920311	9.37953e-07	0.00409014
CD8	MRPS18C	ENSG00000163319.11:ENST00000507019.5	4:83439367	C	CT	-0.665502	1.01602e-06	0.0113762
CD8	MRPS18C	ENSG00000163319.11:ENST00000507349.5	4:83439367	C	CT	0.561995	7.17036e-07	0.00450817
CD8	NAXE	ENSG00000163382.12:ENST00000368235.8	1:156289077	C	T	1.90937	4.94229e-07	0.0454587
CD8	PYHIN1	ENSG00000163564.15:ENST00000368135.4	1:158939374	C	A	1.04355	4.51953e-07	3.0892e-09
CD8	RPL22L1	ENSG00000163584.18:ENST00000295830.13	3:170919653	G	A	0.654216	7.1748e-07	7.98777e-12
CD8	RPL22L1	ENSG00000163584.18:ENST00000463836.1	3:170919653	G	A	-0.65341	6.80324e-07	1.99858e-12
CD8	RCHY1	ENSG00000163743.13:ENST00000324439.9	4:75488261	CTTGTCAATCATGTCTT	C	0.536765	8.66342e-07	0.04276
CD8	IFT122	ENSG00000163913.12:ENST00000504021.5	3:129492134	G	C	-0.644503	7.56209e-07	0.0114465
CD8	TASOR	ENSG00000163946.13:ENST00000431842.6	3:56549008	A	G	-0.408184	5.16304e-07	0.000713173
CD8	TASOR	ENSG00000163946.13:ENST00000493960.6	3:56630987	A	T	0.403685	2.94243e-07	0.0366664
CD8	ARHGEF3	ENSG00000163947.12:ENST00000495373.5	3:56729974	C	T	1.00687	4.10911e-07	4.57403e-11
CD8	AIMP1	ENSG00000164022.17:ENST00000358008.7:ENST00000442366.5:ENST00000671868.1:ENST00000671960.1:ENST00000672285.1:ENST00000672328.1:ENST00000672337.1:ENST00000672341.1:ENST00000672911.1:ENST00000673018.1:ENST00000673123.1	4:106535100	T	TTTTATTTA	-0.435293	1.28386e-06	0.0375402
CD8	HPGD	ENSG00000164120.14:ENST00000504433.1	4:174488815	AAGGG	A	-0.888416	6.95524e-07	0.016177
CD8	ERAP1	ENSG00000164307.13:ENST00000296754.7	5:96773906	G	A	1.91134	4.1691e-07	2.31207e-13
CD8	ERAP1	ENSG00000164307.13:ENST00000443439.7	5:96773906	G	A	-1.90581	2.40793e-07	8.75746e-15
CD8	ERAP2	ENSG00000164308.17:ENST00000379904.8	5:96915997	T	C	0.514055	4.23645e-07	2.4189e-05
CD8	ERAP2	ENSG00000164308.17:ENST00000437043.8	5:96911882	G	A	0.446685	6.57766e-07	0.00469116
CD8	INTS4P1	ENSG00000164669.13:ENST00000641008.1	7:65431378	C	G	0.739492	7.73152e-07	0.00605439
CD8	METTL2B	ENSG00000165055.16:ENST00000262432.13	7:128463816	G	A	-1.34388	7.94089e-07	2.85094e-18
CD8	METTL2B	ENSG00000165055.16:ENST00000480046.5	7:128463816	G	A	1.31471	7.74353e-07	4.68816e-19
CD8	VSTM4	ENSG00000165633.13:ENST00000298454.3	10:49136238	C	G	0.926327	8.50627e-07	0.000144537
CD8	VSTM4	ENSG00000165633.13:ENST00000332853.9	10:49136238	C	G	-1.89553	3.30526e-07	4.34839e-08
CD8	CLEC4E	ENSG00000166523.8:ENST00000545274.5	12:9314296	T	C	-0.87785	1.02467e-07	0.000324378
CD8	LDHC	ENSG00000166796.12:ENST00000544105.5	11:18394268	C	T	0.857019	1.76157e-07	0.025151
CD8	SNX20	ENSG00000167208.15:ENST00000300590.7	16:50669105	C	T	-1.01932	3.81389e-07	6.37461e-14
CD8	SNX20	ENSG00000167208.15:ENST00000330943.9	16:50669105	C	T	0.942958	3.26913e-07	4.9869e-12
CD8	ACAA2	ENSG00000167315.18:ENST00000285093.15	18:49833074	A	G	-0.775295	3.17468e-07	0.00080953
CD8	ACAA2	ENSG00000167315.18:ENST00000587994.5	18:49833074	A	G	0.675983	4.20511e-07	0.00685651
CD8	PRRT2	ENSG00000167371.21:ENST00000358758.12:ENST00000572820.2:ENST00000637064.1	16:30017962	GA	G	1.46258	2.80978e-07	0.028317
CD8	TRAPPC2L	ENSG00000167515.10:ENST00000301021.7	16:88861882	A	G	0.895068	3.90164e-07	4.57395e-09
CD8	SPATA33	ENSG00000167523.13:ENST00000568929.1	16:89657905	C	G	-0.752378	6.15009e-07	5.0137e-05
CD8	ZNF528	ENSG00000167555.14:ENST00000391788.6	19:52412714	G	T	0.770457	3.44718e-07	0.000241724
CD8	LAIR1	ENSG00000167613.16:ENST00000348231.8	19:54361581	G	C	-0.801337	3.72086e-07	4.93035e-05
CD8	LAIR1	ENSG00000167613.16:ENST00000391742.7	19:54348466	C	CAG	-0.602714	3.59715e-07	0.023092
CD8	LAIR1	ENSG00000167613.16:ENST00000391743.7	19:54351722	G	A	0.529843	2.99582e-07	0.0313389
CD8	LAIR1	ENSG00000167613.16:ENST00000434277.6	19:54361581	G	C	0.682519	3.40023e-07	0.00764435
CD8	IL7R	ENSG00000168685.15:ENST00000506850.5	5:35916072	GACAA	G	-0.556509	4.9589e-07	0.041686
CD8	HINT1	ENSG00000169567.13:ENST00000513012.2	5:131165058	A	C	-0.62757	1.95873e-08	0.000553953
CD8	C15orf40	ENSG00000169609.14:ENST00000304177.10	15:83003074	C	A	-0.584151	8.61019e-07	8.57172e-05
CD8	C15orf40	ENSG00000169609.14:ENST00000451195.7	15:82920143	A	G	0.707819	7.49066e-07	0.00513358
CD8	PDCD6IP	ENSG00000170248.15:ENST00000307296.8	3:33882053	T	G	0.557736	7.60641e-07	0.016757
CD8	PDCD6IP	ENSG00000170248.15:ENST00000457054.6	3:33882053	T	G	-0.546985	7.41146e-07	0.0149693
CD8	ELP5	ENSG00000170291.15:ENST00000354429.6:ENST00000396627.6:ENST00000396628.6	17:7254884	T	G	1.12879	3.90775e-07	5.68776e-21
CD8	ELP5	ENSG00000170291.15:ENST00000356683.6:ENST00000574993.5	17:7234631	C	G	-0.823008	3.30646e-07	1.71823e-07
CD8	ELP5	ENSG00000170291.15:ENST00000573657.5:ENST00000574255.5	17:7254884	T	G	-1.13584	4.14703e-07	5.81008e-26
CD8	TCAF2	ENSG00000170379.20:ENST00000518791.6	7:143732095	G	T	0.898783	1.26085e-06	0.0134757
CD8	MORN4	ENSG00000171160.18:ENST00000370635.3	10:97623730	CT	C	0.871177	6.52823e-07	0.0147098
CD8	CTPS1	ENSG00000171793.16:ENST00000372616.1:ENST00000649124.1:ENST00000650070.2	1:41805108	G	A	1.57865	6.41163e-07	0.00517885
CD8	RPS21	ENSG00000171858.18:ENST00000343986.9	20:62388438	C	T	0.399273	9.37996e-08	0.00380949
CD8	RPS21	ENSG00000171858.18:ENST00000450116.6	20:62388438	C	T	-0.430254	1.29501e-07	0.000945063
CD8	SRGAP2C	ENSG00000171943.12:ENST00000304465.7	1:121422747	G	A	-0.759417	9.49825e-05	4.27471e-05
CD8	SRGAP2C	ENSG00000171943.12:ENST00000367123.8	1:121390861	T	A	1.57637	9.56776e-05	0.000384534
CD8	CD8B	ENSG00000172116.23:ENST00000331469.6	2:86843464	G	A	1.53867	1.56879e-06	2.73677e-07
CD8	CD8B	ENSG00000172116.23:ENST00000390655.12	2:86887381	C	T	0.500732	1.538e-06	0.0296916
CD8	CD8B	ENSG00000172116.23:ENST00000431506.3	2:86843464	G	A	-1.52112	1.53529e-06	1.2862e-06
CD8	IL16	ENSG00000172349.17:ENST00000394652.6	15:81308981	A	G	-0.579665	3.2084e-07	5.27896e-07
CD8	IL16	ENSG00000172349.17:ENST00000394660.6	15:81308981	A	G	0.658243	3.61041e-07	1.61161e-07
CD8	RASGRP1	ENSG00000172575.12:ENST00000310803.10	15:38878858	G	A	0.265657	4.04043e-07	0.0379405
CD8	WASHC2C	ENSG00000172661.19:ENST00000336378.8	10:45700803	T	C	1.36566	1.16007e-06	2.80137e-05
CD8	WASHC2C	ENSG00000172661.19:ENST00000623400.4	10:45681847	C	T	-1.10948	9.99949e-07	4.17902e-05
CD8	THEMIS	ENSG00000172673.10:ENST00000630369.2	6:127778831	AT	A	0.535677	1.12899e-06	0.00017636
CD8	ZNF738	ENSG00000172687.13:ENST00000597810.5	19:21313757	CA	C	0.839097	8.71477e-07	0.0412658
CD8	AHSA2P	ENSG00000173209.23:ENST00000357022.6	2:61599917	A	G	-0.617173	4.08013e-07	0.000970609
CD8	AHSA2P	ENSG00000173209.23:ENST00000394457.7	2:61185424	C	T	0.723029	5.60606e-07	2.187e-05
CD8	SLC2A14	ENSG00000173262.11:ENST00000535295.5:ENST00000542546.5	12:7936467	T	A	0.6955	5.73778e-07	0.0249616
CD8	SLC2A14	ENSG00000173262.11:ENST00000539924.5	12:7911893	C	CA	0.942713	4.82149e-07	5.24025e-05
CD8	RNF213	ENSG00000173821.19:ENST00000582970.5	17:80390719	TTA	T	0.588848	1.60192e-07	1.38591e-08
CD8	MRPL11	ENSG00000174547.13:ENST00000310999.11	11:66507687	GT	G	0.769626	7.53026e-07	0.00121546
CD8	MRPL11	ENSG00000174547.13:ENST00000430466.6	11:66419411	A	G	-0.61196	7.93498e-07	0.00912237
CD8	ZNF266	ENSG00000174652.19:ENST00000588221.5:ENST00000588933.5:ENST00000590306.5:ENST00000592292.5:ENST00000651268.1	19:9327750	AT	A	1.15292	6.29607e-07	1.60756e-17
CD8	ZNF266	ENSG00000174652.19:ENST00000592904.6	19:9328551	T	C	-1.14867	5.698e-07	6.65544e-18
CD8	LINC00476	ENSG00000175611.12:ENST00000433656.2	9:96018468	TC	T	0.570744	4.95939e-07	0.0332241
CD8	CTDNEP1	ENSG00000175826.12:ENST00000318988.10:ENST00000573600.5:ENST00000574322.6	17:7277116	C	T	0.420927	3.46104e-07	0.0070892
CD8	CTDNEP1	ENSG00000175826.12:ENST00000572043.5	17:7277116	C	T	-0.405631	3.31534e-07	0.0158101
CD8	LRRC37A	ENSG00000176681.14:ENST00000393465.7	17:46634605	C	T	1.0226	1.05778e-06	1.96039e-08
CD8	LRRC37A	ENSG00000176681.14:ENST00000496930.5	17:46585192	G	C	-1.01843	8.91187e-07	0.0225681
CD8	MUC20	ENSG00000176945.17:ENST00000445522.6	3:195746770	G	A	-1.30358	4.56155e-07	4.78561e-05
CD8	DLGAP1-AS1	ENSG00000177337.8:ENST00000317114.2	18:3596820	T	A	-0.916418	3.21568e-07	0.00132461
CD8	DLGAP1-AS1	ENSG00000177337.8:ENST00000573355.2	18:3596820	T	A	0.885013	3.62546e-07	0.000848307
CD8	UMODL1	ENSG00000177398.18:ENST00000400427.5	21:42539967	C	A	-0.751384	2.30986e-07	0.0161385
CD8	BET1L	ENSG00000177951.17:ENST00000410108.5	11:317098	C	A	-1.33066	3.83289e-07	0.0204197
CD8	MPI	ENSG00000178802.18:ENST00000352410.9	15:74941718	C	G	-0.895499	4.42739e-07	0.00244191
CD8	EFCAB13	ENSG00000178852.16:ENST00000331493.7	17:47309895	GA	G	-0.801016	9.45198e-07	0.000782902
CD8	EFCAB13	ENSG00000178852.16:ENST00000517484.5	17:47309895	GA	G	0.778166	9.64104e-07	0.00187223
CD8	HLA-DQB1	ENSG00000179344.16:ENST00000374943.8	6:32661520	T	C	0.983584	2.58776e-07	8.02897e-06
CD8	HLA-DQB1	ENSG00000179344.16:ENST00000399084.5:ENST00000434651.6	6:32668717	T	C	-0.916785	2.30626e-07	0.000186281
CD8	PDXDC1	ENSG00000179889.19:ENST00000535621.6	16:15016220	C	T	1.3891	6.33078e-07	3.45383e-05
CD8	PSMG4	ENSG00000180822.12:ENST00000419065.6	6:3264292	C	T	1.02906	5.44827e-07	5.0975e-17
CD8	PSMG4	ENSG00000180822.12:ENST00000438998.7	6:3264292	C	T	-0.897101	4.66788e-07	2.33815e-08
CD8	HLA-V	ENSG00000181126.13:ENST00000457107.5	6:30199517	C	T	-1.71806	5.68844e-07	5.91397e-05
CD8	DDX60L	ENSG00000181381.13:ENST00000260184.11:ENST00000511577.5	4:168393176	T	C	1.46215	7.24017e-07	6.83348e-16
CD8	DDX60L	ENSG00000181381.13:ENST00000505890.5	4:168393176	T	C	-1.1491	6.23515e-07	1.19002e-16
CD8	ZBTB20	ENSG00000181722.17:ENST00000357258.8:ENST00000393785.6:ENST00000462705.5:ENST00000464560.5:ENST00000471418.5:ENST00000481632.5	3:115301209	A	ACC	-0.784052	6.96925e-07	0.00174352
CD8	ZBTB20	ENSG00000181722.17:ENST00000474710.5:ENST00000675478.1:ENST00000676079.1	3:115301209	A	ACC	0.771106	7.0533e-07	0.00281677
CD8	ARL6IP4	ENSG00000182196.13:ENST00000315580.9	12:123001735	A	T	0.714532	7.91919e-07	1.95906e-06
CD8	CAPN12	ENSG00000182472.9:ENST00000328867.9	19:37850550	A	ATAATATT	-1.7094	4.46164e-07	0.00362043
CD8	EXOC7	ENSG00000182473.22:ENST00000332065.9	17:76088347	C	G	-0.741697	5.17425e-07	0.000510656
CD8	MXRA7	ENSG00000182534.13:ENST00000449428.6	17:76664765	GA	G	0.730296	3.44193e-07	2.34231e-05
CD8	MXRA7	ENSG00000182534.13:ENST00000585519.5:ENST00000588114.5	17:76664765	GA	G	-0.670964	2.38661e-07	0.000782902
CD8	LYSMD4	ENSG00000183060.15:ENST00000378904.4	15:99735329	CCTCT	C	0.73632	3.96503e-07	0.000386451
CD8	SMG1P5	ENSG00000183604.14:ENST00000411546.3	16:30341316	G	A	-1.57286	1.63135e-06	3.7816e-07
CD8	SMG1P5	ENSG00000183604.14:ENST00000529428.5	16:30341316	G	A	1.35629	1.53047e-06	3.1923e-09
CD8	NPIPA5	ENSG00000183793.14:ENST00000360151.9	16:15087670	T	C	0.985196	9.26956e-08	0.0458229
CD8	NPIPA5	ENSG00000183793.14:ENST00000534094.1	16:15087846	A	G	-0.618668	7.28263e-07	0.0445755
CD8	STING1	ENSG00000184584.13:ENST00000330794.9:ENST00000651699.1:ENST00000652271.1	5:139477397	C	T	-0.981694	1.42007e-06	4.36185e-17
CD8	STING1	ENSG00000184584.13:ENST00000510817.2:ENST00000652110.1	5:139477755	T	C	0.883217	1.3964e-06	8.7372e-13
CD8	CIB1	ENSG00000185043.12:ENST00000328649.11	15:90231215	TAGAG	T	-0.624477	6.0782e-07	0.00600341
CD8	CIB1	ENSG00000185043.12:ENST00000612800.1	15:90231215	TAGAG	T	0.710304	6.78779e-07	0.000418623
CD8	RPS27L	ENSG00000185088.14:ENST00000330964.10	15:63176765	T	C	0.396279	6.16308e-07	4.22733e-08
CD8	RAB11B	ENSG00000185236.12:ENST00000594216.1	19:8418424	C	T	0.49223	3.4897e-07	0.0245713
CD8	ARL17A	ENSG00000185829.18:ENST00000445552.6	17:46553266	C	T	-0.837565	8.41497e-07	0.0236755
CD8	AIDA	ENSG00000186063.13:ENST00000340020.11	1:222655960	TC	T	-0.852721	2.71462e-07	0.00850455
CD8	AIDA	ENSG00000186063.13:ENST00000355727.3	1:222655960	TC	T	0.848731	2.20713e-07	0.00721417
CD8	POLR1D	ENSG00000186184.19:ENST00000489647.4	13:27656505	AT	A	-0.431078	6.24614e-07	0.00206537
CD8	BTN3A2	ENSG00000186470.14:ENST00000396934.7	6:26361272	G	A	1.19313	8.7657e-07	4.97639e-08
CD8	BTN3A2	ENSG00000186470.14:ENST00000508906.6	6:26342829	C	G	-1.01652	8.09848e-07	0.042292
CD8	DHRS4L2	ENSG00000187630.17:ENST00000335125.11	14:23995507	C	G	-0.862832	5.83235e-07	1.16041e-05
CD8	DHRS4L2	ENSG00000187630.17:ENST00000397071.5	14:23995507	C	G	0.94245	5.39394e-07	3.49902e-08
CD8	DHRS4L2	ENSG00000187630.17:ENST00000621761.4	14:23995507	C	G	-0.984144	5.45847e-07	8.69697e-10
CD8	ZNF626	ENSG00000188171.16:ENST00000291750.6	19:20648375	TTC	T	-0.765661	8.52121e-07	0.000922032
CD8	ZNF626	ENSG00000188171.16:ENST00000601440.6	19:20622394	C	T	-0.786087	7.63082e-07	0.0399141
CD8	ZNF626	ENSG00000188171.16:ENST00000612591.4	19:20624632	A	G	0.942653	7.52046e-07	0.000426659
CD8	AGAP4	ENSG00000188234.13:ENST00000448048.6	10:46007645	C	A	-0.681969	1.01033e-06	0.0422607
CD8	CLEC2A	ENSG00000188393.9:ENST00000339766.8	12:9792423	A	ATG	1.28361	4.44566e-08	0.022065
CD8	C22orf34	ENSG00000188511.12:ENST00000343999.1	22:49631852	CAT	C	-0.697402	2.6237e-07	0.0289207
CD8	C22orf34	ENSG00000188511.12:ENST00000405854.5	22:49660223	G	A	1.30118	2.77344e-07	4.73303e-22
[truncated: 3,201 more rows]
