# Supplementary material for: Splicing QTL analysis focusing on coding sequences reveals mechanisms for disease susceptibility loci
Source: Nat Commun. 2022 Aug 24;13:4659. doi: 10.1038/s41467-022-32358-1 (PMC9402578; doi:10.1038/s41467-022-32358-1)
Supplement: Supplementary file 5 — Supplementary Data 2 [file 41467_2022_32358_MOESM5_ESM.xlsx]

## Sheet: data.2_i2-rQTL_GWAS_co-localiza
subset	gene_name	i2_id	GWAS_variant	GWAS_ref_allele	GWAS_alt_allele	i2-rQTL_variant	i2-rQTL_ref_allele	i2-rQTL_alt_allele	N_of_variants_tested	RTC	r-squared	GWAS_trait-risk_allele
B	ELAC2	ENSG00000006744.19:ENST00000338034.9	17:12993236	C	T	17:12989492	A	G	484	0.995868	0.840242	Schizophrenia-T
B	ELAC2	ENSG00000006744.19:ENST00000395962.6	17:12993236	C	T	17:12993976	A	C	484	0.997934	0.988942	Schizophrenia-T
B	PIGQ	ENSG00000007541.17:ENST00000026218.9	16:627020	G	T	16:583764	G	A	782	0.957801	0.82692	Educational_attainment_(years_of_education)-T
B	PIGQ	ENSG00000007541.17:ENST00000321878.10:ENST00000409527.6	16:627020	G	T	16:583764	G	A	782	0.961637	0.82692	Educational_attainment_(years_of_education)-T
B	TRAF3IP3	ENSG00000009790.15:ENST00000367024.5:ENST00000367025.8	1:209763226	A	G	1:209761856	T	A	297	0.909091	0.952906	Mean_corpuscular_hemoglobin-G
B	TRAF3IP3	ENSG00000009790.15:ENST00000367024.5:ENST00000367025.8	1:209763226	A	G	1:209761856	T	A	297	0.909091	0.952906	Mean_corpuscular_volume-G
B	TRAF3IP3	ENSG00000009790.15:ENST00000367024.5:ENST00000367025.8	1:209763286	G	A	1:209761856	T	A	297	0.922559	0.951705	Red_blood_cell_count-A
B	TRAF3IP3	ENSG00000009790.15:ENST00000367024.5:ENST00000367025.8	1:209769090	G	C	1:209761856	T	A	297	0.86532	0.900535	White_blood_cell_count-ND
B	SH3YL1	ENSG00000035115.22:ENST00000356150.10:ENST00000405430.5	2:224919	A	G	2:264621	A	C	167	0.856287	0.99492	Height-G
B	SH3YL1	ENSG00000035115.22:ENST00000356150.10:ENST00000405430.5	2:224919	A	G	2:264621	A	C	167	0.856287	0.99492	Large_artery_stroke-G
B	SH3YL1	ENSG00000035115.22:ENST00000356150.10:ENST00000405430.5	2:226933	A	G	2:264621	A	C	167	0.856287	0.99492	Blood_urea_nitrogen_levels-A
B	SH3YL1	ENSG00000035115.22:ENST00000356150.10:ENST00000405430.5	2:226933	A	G	2:264621	A	C	167	0.856287	0.99492	Estimated_glomerular_filtration_rate-A
B	SH3YL1	ENSG00000035115.22:ENST00000356150.10:ENST00000405430.5	2:243929	G	A	2:264621	A	C	167	0.856287	0.994986	Height-ND
B	SH3YL1	ENSG00000035115.22:ENST00000356150.10:ENST00000405430.5	2:249092	A	C	2:264621	A	C	167	0.988024	0.992356	Body_mass_index-ND
B	SH3YL1	ENSG00000035115.22:ENST00000356150.10:ENST00000405430.5	2:264019	C	A	2:264621	A	C	167	0.934132	0.996172	HDL_cholesterol_levels-C
B	SH3YL1	ENSG00000035115.22:ENST00000356150.10:ENST00000405430.5	2:264621	A	C	2:264621	A	C	167	1	1	Smoking_initiation_(ever_regular_vs_never_regular)-C
B	SH3YL1	ENSG00000035115.22:ENST00000356150.10:ENST00000405430.5	2:267367	G	T	2:264621	A	C	167	0.97006	0.996144	Blood_protein_levels-G
B	SH3YL1	ENSG00000035115.22:ENST00000356150.10:ENST00000405430.5	2:271797	G	A	2:264621	A	C	167	0.982036	0.995984	Smoking_initiation_(ever_regular_vs_never_regular)_(MTAG)-A
B	SH3YL1	ENSG00000035115.22:ENST00000356150.10:ENST00000405430.5	2:272203	C	T	2:264621	A	C	167	0.856287	0.994998	Blood_protein_levels-T
B	SH3YL1	ENSG00000035115.22:ENST00000356150.10:ENST00000405430.5	2:272203	C	T	2:264621	A	C	167	0.856287	0.994998	High_density_lipoprotein_cholesterol_levels-T
B	SH3YL1	ENSG00000035115.22:ENST00000356150.10:ENST00000405430.5	2:272203	C	T	2:264621	A	C	167	0.856287	0.994998	Large_artery_stroke-T
B	SH3YL1	ENSG00000035115.22:ENST00000402632.5	2:224919	A	G	2:242132	G	A	167	0.832335	0.999998	Height-G
B	SH3YL1	ENSG00000035115.22:ENST00000402632.5	2:224919	A	G	2:242132	G	A	167	0.832335	0.999998	Large_artery_stroke-G
B	SH3YL1	ENSG00000035115.22:ENST00000402632.5	2:226933	A	G	2:242132	G	A	167	0.832335	0.999998	Blood_urea_nitrogen_levels-A
B	SH3YL1	ENSG00000035115.22:ENST00000402632.5	2:226933	A	G	2:242132	G	A	167	0.832335	0.999998	Estimated_glomerular_filtration_rate-A
B	SH3YL1	ENSG00000035115.22:ENST00000402632.5	2:243929	G	A	2:242132	G	A	167	0.832335	0.999998	Height-ND
B	SH3YL1	ENSG00000035115.22:ENST00000402632.5	2:249092	A	C	2:242132	G	A	167	1	0.99703	Body_mass_index-ND
B	SH3YL1	ENSG00000035115.22:ENST00000402632.5	2:254215	G	A	2:242132	G	A	167	0.97006	0.97592	Blood_protein_levels-ND
B	SH3YL1	ENSG00000035115.22:ENST00000402632.5	2:264621	A	C	2:242132	G	A	167	0.988024	0.994914	Smoking_initiation_(ever_regular_vs_never_regular)-C
B	SH3YL1	ENSG00000035115.22:ENST00000402632.5	2:267367	G	T	2:242132	G	A	167	0.946108	0.998092	Blood_protein_levels-G
B	SH3YL1	ENSG00000035115.22:ENST00000402632.5	2:271797	G	A	2:242132	G	A	167	0.946108	0.997383	Smoking_initiation_(ever_regular_vs_never_regular)_(MTAG)-A
B	SH3YL1	ENSG00000035115.22:ENST00000402632.5	2:272203	C	T	2:242132	G	A	167	0.832335	0.999997	Blood_protein_levels-T
B	SH3YL1	ENSG00000035115.22:ENST00000402632.5	2:272203	C	T	2:242132	G	A	167	0.832335	0.999997	High_density_lipoprotein_cholesterol_levels-T
B	SH3YL1	ENSG00000035115.22:ENST00000402632.5	2:272203	C	T	2:242132	G	A	167	0.832335	0.999997	Large_artery_stroke-T
B	SH3YL1	ENSG00000035115.22:ENST00000402632.5	2:277003	A	G	2:242132	G	A	167	0.928144	0.975136	Blood_protein_levels-G
B	SH3YL1	ENSG00000035115.22:ENST00000403657.5:ENST00000403658.5	2:224919	A	G	2:264621	A	C	167	0.862275	0.99492	Height-G
B	SH3YL1	ENSG00000035115.22:ENST00000403657.5:ENST00000403658.5	2:224919	A	G	2:264621	A	C	167	0.862275	0.99492	Large_artery_stroke-G
B	SH3YL1	ENSG00000035115.22:ENST00000403657.5:ENST00000403658.5	2:226933	A	G	2:264621	A	C	167	0.862275	0.99492	Blood_urea_nitrogen_levels-A
B	SH3YL1	ENSG00000035115.22:ENST00000403657.5:ENST00000403658.5	2:226933	A	G	2:264621	A	C	167	0.862275	0.99492	Estimated_glomerular_filtration_rate-A
B	SH3YL1	ENSG00000035115.22:ENST00000403657.5:ENST00000403658.5	2:243929	G	A	2:264621	A	C	167	0.862275	0.994986	Height-ND
B	SH3YL1	ENSG00000035115.22:ENST00000403657.5:ENST00000403658.5	2:264019	C	A	2:264621	A	C	167	0.826347	0.996172	HDL_cholesterol_levels-C
B	SH3YL1	ENSG00000035115.22:ENST00000403657.5:ENST00000403658.5	2:264621	A	C	2:264621	A	C	167	1	1	Smoking_initiation_(ever_regular_vs_never_regular)-C
B	SH3YL1	ENSG00000035115.22:ENST00000403657.5:ENST00000403658.5	2:267367	G	T	2:264621	A	C	167	0.838323	0.996144	Blood_protein_levels-G
B	SH3YL1	ENSG00000035115.22:ENST00000403657.5:ENST00000403658.5	2:271797	G	A	2:264621	A	C	167	0.814371	0.995984	Smoking_initiation_(ever_regular_vs_never_regular)_(MTAG)-A
B	SH3YL1	ENSG00000035115.22:ENST00000403657.5:ENST00000403658.5	2:272203	C	T	2:264621	A	C	167	0.862275	0.994998	Blood_protein_levels-T
B	SH3YL1	ENSG00000035115.22:ENST00000403657.5:ENST00000403658.5	2:272203	C	T	2:264621	A	C	167	0.862275	0.994998	High_density_lipoprotein_cholesterol_levels-T
B	SH3YL1	ENSG00000035115.22:ENST00000403657.5:ENST00000403658.5	2:272203	C	T	2:264621	A	C	167	0.862275	0.994998	Large_artery_stroke-T
B	MAP4	ENSG00000047849.21:ENST00000426837.6	3:47775517	G	T	3:48055188	C	G	578	0.887543	0.978806	Body_mass_index-ND
B	MAP4	ENSG00000047849.21:ENST00000426837.6	3:48089403	C	T	3:48055188	C	G	578	0.82872	0.950298	Diastolic_blood_pressure-T
B	MAP4	ENSG00000047849.21:ENST00000426837.6	3:48089403	C	T	3:48055188	C	G	578	0.82872	0.950298	Systolic_blood_pressure-T
B	CNN2	ENSG00000064666.15:ENST00000263097.9	19:1036019	G	A	19:1036019	G	A	822	1	1	Granulocyte_count-A
B	CNN2	ENSG00000064666.15:ENST00000348419.7	19:1036019	G	A	19:1036019	G	A	822	1	1	Granulocyte_count-A
B	IP6K2	ENSG00000068745.15:ENST00000328631.10	3:48694528	A	G	3:48694528	A	G	498	1	1	Hair_color-ND
B	IP6K2	ENSG00000068745.15:ENST00000328631.10	3:48732422	A	G	3:48694528	A	G	498	0.983936	0.806738	Morning_person-G
B	IP6K2	ENSG00000068745.15:ENST00000328631.10	3:48732422	A	G	3:48694528	A	G	498	0.983936	0.806738	Morningness-A
B	IP6K2	ENSG00000068745.15:ENST00000432678.6	3:48694528	A	G	3:48730717	G	A	498	0.98996	0.873406	Hair_color-ND
B	IP6K2	ENSG00000068745.15:ENST00000432678.6	3:48732422	A	G	3:48730717	G	A	498	0.991968	0.937598	Morning_person-G
B	IP6K2	ENSG00000068745.15:ENST00000432678.6	3:48732422	A	G	3:48730717	G	A	498	0.991968	0.937598	Morningness-A
B	FCGR2B	ENSG00000072694.21:ENST00000367961.8	1:161674468	G	C	1:161675619	C	T	41	0.926829	0.933015	Rheumatoid_arthritis-G
B	GSDMB	ENSG00000073605.18:ENST00000360317.7:ENST00000418519.5	17:39850080	C	T	17:39869390	T	TTTCC	452	0.982301	0.940594	Selective_IgA_deficiency-ND
B	GSDMB	ENSG00000073605.18:ENST00000360317.7:ENST00000418519.5	17:39867492	A	G	17:39869390	T	TTTCC	452	0.993363	0.952285	Asthma-A
B	GSDMB	ENSG00000073605.18:ENST00000360317.7:ENST00000418519.5	17:39867492	A	G	17:39869390	T	TTTCC	452	0.993363	0.952285	Inflammatory_bowel_disease-ND
B	GSDMB	ENSG00000073605.18:ENST00000360317.7:ENST00000418519.5	17:39869916	C	T	17:39869390	T	TTTCC	452	0.964602	0.952931	Asthma-ND
B	GSDMB	ENSG00000073605.18:ENST00000360317.7:ENST00000418519.5	17:39875604	T	G	17:39869390	T	TTTCC	452	0.811947	0.952922	Rheumatoid_arthritis-T
B	GSDMB	ENSG00000073605.18:ENST00000360317.7:ENST00000418519.5	17:39875935	T	C	17:39869390	T	TTTCC	452	0.811947	0.953089	Allergic_rhinitis-T
B	GSDMB	ENSG00000073605.18:ENST00000360317.7:ENST00000418519.5	17:39876427	T	C	17:39869390	T	TTTCC	452	0.811947	0.952982	Chronic_inflammatory_diseases_(ankylosing_spondylitis,_Crohn's_disease,_psoriasis,_primary_sclerosing_cholangitis,_ulcerative_colitis)_(pleiotropy)-ND
B	GSDMB	ENSG00000073605.18:ENST00000360317.7:ENST00000418519.5	17:39877024	A	C	17:39869390	T	TTTCC	452	0.811947	0.953063	Autoimmune_traits_(pleiotropy)-C
B	GSDMB	ENSG00000073605.18:ENST00000360317.7:ENST00000418519.5	17:39877024	A	C	17:39869390	T	TTTCC	452	0.811947	0.953063	Rheumatoid_arthritis-C
B	GSDMB	ENSG00000073605.18:ENST00000360317.7:ENST00000418519.5	17:39877024	A	C	17:39869390	T	TTTCC	452	0.811947	0.953063	Systemic_sclerosis-C
B	GSDMB	ENSG00000073605.18:ENST00000360317.7:ENST00000418519.5	17:39883866	T	C	17:39869390	T	TTTCC	452	0.811947	0.953008	Mouth_ulcers-C
B	GSDMB	ENSG00000073605.18:ENST00000360317.7:ENST00000418519.5	17:39883866	T	C	17:39869390	T	TTTCC	452	0.811947	0.953008	Pediatric_autoimmune_diseases-C
B	GSDMB	ENSG00000073605.18:ENST00000360317.7:ENST00000418519.5	17:39884510	G	A	17:39869390	T	TTTCC	452	0.811947	0.953071	Crohn's_disease-A
B	GSDMB	ENSG00000073605.18:ENST00000360317.7:ENST00000418519.5	17:39884510	G	A	17:39869390	T	TTTCC	452	0.811947	0.953071	Rheumatoid_arthritis-A
B	GSDMB	ENSG00000073605.18:ENST00000360317.7:ENST00000418519.5	17:39884510	G	A	17:39869390	T	TTTCC	452	0.811947	0.953071	Rheumatoid_arthritis_(ACPA-positive)-A
B	GSDMB	ENSG00000073605.18:ENST00000360317.7:ENST00000418519.5	17:39884510	G	A	17:39869390	T	TTTCC	452	0.811947	0.953071	Type_1_diabetes-A
B	GSDMB	ENSG00000073605.18:ENST00000360317.7:ENST00000418519.5	17:39884510	G	A	17:39869390	T	TTTCC	452	0.811947	0.953071	Ulcerative_colitis-A
B	GSDMB	ENSG00000073605.18:ENST00000360317.7:ENST00000418519.5	17:39887090	G	A	17:39869390	T	TTTCC	452	0.811947	0.953058	Asthma_(age_of_onset)-G
B	GSDMB	ENSG00000073605.18:ENST00000360317.7:ENST00000418519.5	17:39887090	G	A	17:39869390	T	TTTCC	452	0.811947	0.953058	Asthma_(childhood_onset)-G
B	GSDMB	ENSG00000073605.18:ENST00000360317.7:ENST00000418519.5	17:39887090	G	A	17:39869390	T	TTTCC	452	0.811947	0.953058	Asthma_(time_to_onset)-G
B	GSDMB	ENSG00000073605.18:ENST00000360317.7:ENST00000418519.5	17:39887396	C	T	17:39869390	T	TTTCC	452	0.811947	0.953011	Rheumatoid_arthritis-A
B	GSDMB	ENSG00000073605.18:ENST00000360317.7:ENST00000418519.5	17:39887396	C	T	17:39869390	T	TTTCC	452	0.811947	0.953011	Rheumatoid_arthritis_(ACPA-positive)-A
B	GSDMB	ENSG00000073605.18:ENST00000360317.7:ENST00000418519.5	17:39891991	T	C	17:39869390	T	TTTCC	452	0.811947	0.953071	Highest_math_class_taken_(MTAG)-T
B	GSDMB	ENSG00000073605.18:ENST00000360317.7:ENST00000418519.5	17:39895095	A	G	17:39869390	T	TTTCC	452	0.811947	0.953071	Cervical_cancer-G
B	GSDMB	ENSG00000073605.18:ENST00000360317.7:ENST00000418519.5	17:39895095	A	G	17:39869390	T	TTTCC	452	0.811947	0.953071	Primary_biliary_cirrhosis-G
B	GSDMB	ENSG00000073605.18:ENST00000360317.7:ENST00000418519.5	17:39896954	C	G	17:39869390	T	TTTCC	452	0.986726	0.952964	Type_1_diabetes-G
B	GSDMB	ENSG00000073605.18:ENST00000360317.7:ENST00000418519.5	17:39899863	T	C	17:39869390	T	TTTCC	452	0.809735	0.953305	Asthma_(childhood_onset)-ND
B	GSDMB	ENSG00000073605.18:ENST00000360317.7:ENST00000418519.5	17:39899863	T	C	17:39869390	T	TTTCC	452	0.809735	0.953305	IgM_levels-C
B	GSDMB	ENSG00000073605.18:ENST00000360317.7:ENST00000418519.5	17:39900944	G	A	17:39869390	T	TTTCC	452	0.811947	0.953035	Asthma_(childhood_onset)-G
B	GSDMB	ENSG00000073605.18:ENST00000360317.7:ENST00000418519.5	17:39900944	G	A	17:39869390	T	TTTCC	452	0.811947	0.953035	Fractional_exhaled_nitric_oxide_(childhood)-A
B	GSDMB	ENSG00000073605.18:ENST00000360317.7:ENST00000418519.5	17:39900944	G	A	17:39869390	T	TTTCC	452	0.811947	0.953035	Nonatopic_asthma-ND
B	GSDMB	ENSG00000073605.18:ENST00000360317.7:ENST00000418519.5	17:39905186	T	C	17:39869390	T	TTTCC	452	0.811947	0.953063	Asthma-T
B	GSDMB	ENSG00000073605.18:ENST00000360317.7:ENST00000418519.5	17:39905186	T	C	17:39869390	T	TTTCC	452	0.811947	0.953063	Asthma_(age_of_onset)-T
B	GSDMB	ENSG00000073605.18:ENST00000360317.7:ENST00000418519.5	17:39905186	T	C	17:39869390	T	TTTCC	452	0.811947	0.953063	Asthma_(childhood_onset)-T
B	GSDMB	ENSG00000073605.18:ENST00000360317.7:ENST00000418519.5	17:39905186	T	C	17:39869390	T	TTTCC	452	0.811947	0.953063	Asthma_onset_(childhood_vs_adult)-T
B	GSDMB	ENSG00000073605.18:ENST00000360317.7:ENST00000418519.5	17:39905943	G	A	17:39869390	T	TTTCC	452	0.811947	0.953071	Asthma-G
B	GSDMB	ENSG00000073605.18:ENST00000360317.7:ENST00000418519.5	17:39905943	G	A	17:39869390	T	TTTCC	452	0.811947	0.953071	Asthma_(childhood_onset)-G
B	GSDMB	ENSG00000073605.18:ENST00000360317.7:ENST00000418519.5	17:39905943	G	A	17:39869390	T	TTTCC	452	0.811947	0.953071	Rheumatoid_arthritis-ND
B	GSDMB	ENSG00000073605.18:ENST00000360317.7:ENST00000418519.5	17:39905943	G	A	17:39869390	T	TTTCC	452	0.811947	0.953071	Ulcerative_colitis-T
B	GSDMB	ENSG00000073605.18:ENST00000360317.7:ENST00000418519.5	17:39905964	C	T	17:39869390	T	TTTCC	452	0.811947	0.953071	Asthma-C
B	GSDMB	ENSG00000073605.18:ENST00000360317.7:ENST00000418519.5	17:39907128	C	T	17:39869390	T	TTTCC	452	0.811947	0.953071	Systemic_sclerosis-T
B	GSDMB	ENSG00000073605.18:ENST00000360317.7:ENST00000418519.5	17:39907485	C	T	17:39869390	T	TTTCC	452	0.811947	0.953071	Asthma_(childhood_onset)-ND
B	GSDMB	ENSG00000073605.18:ENST00000360317.7:ENST00000418519.5	17:39908152	C	T	17:39869390	T	TTTCC	452	0.811947	0.953065	Asthma-C
B	GSDMB	ENSG00000073605.18:ENST00000360317.7:ENST00000418519.5	17:39909987	T	C	17:39869390	T	TTTCC	452	0.811947	0.953071	Acute_lymphoblastic_leukemia_(childhood)-T
B	GSDMB	ENSG00000073605.18:ENST00000360317.7:ENST00000418519.5	17:39909987	T	C	17:39869390	T	TTTCC	452	0.811947	0.953071	Bronchial_hyperresponsiveness_in_asthma-C
B	GSDMB	ENSG00000073605.18:ENST00000360317.7:ENST00000418519.5	17:39909987	T	C	17:39869390	T	TTTCC	452	0.811947	0.953071	Type_1_diabetes-ND
B	GSDMB	ENSG00000073605.18:ENST00000360317.7:ENST00000418519.5	17:39910014	G	T	17:39869390	T	TTTCC	452	0.811947	0.95306	Asthma-G
B	GSDMB	ENSG00000073605.18:ENST00000360317.7:ENST00000418519.5	17:39910014	G	T	17:39869390	T	TTTCC	452	0.811947	0.95306	Dermatomyositis_or_juvenile_dermatomyositis-T
B	GSDMB	ENSG00000073605.18:ENST00000360317.7:ENST00000418519.5	17:39910767	C	T	17:39869390	T	TTTCC	452	0.811947	0.95307	Allergy-ND
B	GSDMB	ENSG00000073605.18:ENST00000360317.7:ENST00000418519.5	17:39911790	T	C	17:39869390	T	TTTCC	452	0.811947	0.953056	Asthma-ND
B	GSDMB	ENSG00000073605.18:ENST00000360317.7:ENST00000418519.5	17:39911790	T	C	17:39869390	T	TTTCC	452	0.811947	0.953056	Asthma_or_allergic_disease_(pleiotropy)-ND
B	GSDMB	ENSG00000073605.18:ENST00000360317.7:ENST00000418519.5	17:39912261	T	C	17:39869390	T	TTTCC	452	0.811947	0.953039	Medication_use_(adrenergics,_inhalants)-C
B	GSDMB	ENSG00000073605.18:ENST00000360317.7:ENST00000418519.5	17:39912261	T	C	17:39869390	T	TTTCC	452	0.811947	0.953039	Medication_use_(glucocorticoids)-C
B	GSDMB	ENSG00000073605.18:ENST00000360317.7:ENST00000418519.5	17:39912823	G	A	17:39869390	T	TTTCC	452	0.811947	0.953071	Allergic_disease_(asthma,_hay_fever_or_eczema)-A
B	GSDMB	ENSG00000073605.18:ENST00000360317.7:ENST00000418519.5	17:39912823	G	A	17:39869390	T	TTTCC	452	0.811947	0.953071	Monocyte_percentage_of_white_cells-A
B	GSDMB	ENSG00000073605.18:ENST00000360317.7:ENST00000418519.5	17:39913696	C	T	17:39869390	T	TTTCC	452	0.811947	0.953071	Asthma-T
B	GSDMB	ENSG00000073605.18:ENST00000360317.7:ENST00000418519.5	17:39916149	C	T	17:39869390	T	TTTCC	452	0.811947	0.953156	Educational_attainment_(MTAG)-T
B	GSDMB	ENSG00000073605.18:ENST00000360317.7:ENST00000418519.5	17:39917715	G	C	17:39869390	T	TTTCC	452	0.811947	0.95315	Respiratory_diseases-ND
B	GSDMB	ENSG00000073605.18:ENST00000360317.7:ENST00000418519.5	17:39917778	T	C	17:39869390	T	TTTCC	452	0.811947	0.953133	Self-reported_allergy-T
B	DYNC1I2	ENSG00000077380.16:ENST00000397119.8:ENST00000409773.5	2:171759913	G	A	2:171743105	T	C	115	0.956522	0.893761	Educational_attainment_(years_of_education)-A
B	FDFT1	ENSG00000079459.13:ENST00000525954.5	8:11801600	A	G	8:11801695	GT	G	605	0.993388	0.881892	Ejection_fraction_in_Tripanosoma_cruzi_seropositivity-ND
B	FDFT1	ENSG00000079459.13:ENST00000525954.5	8:11801600	A	G	8:11801695	GT	G	605	0.993388	0.881892	General_factor_of_neuroticism-A
B	ZNF506	ENSG00000081665.14:ENST00000545006.1	19:19771667	C	T	19:19799849	AAGAC	A	1081	0.988899	0.969752	Serum_metabolite_levels_(CMS)-ND
B	MAPKAPK5	ENSG00000089022.14:ENST00000550735.7	12:112180542	A	C	12:112180542	A	C	346	1	1	Smoking_initiation_(ever_regular_vs_never_regular)-C
B	MAPKAPK5	ENSG00000089022.14:ENST00000550735.7	12:112180542	A	C	12:112180542	A	C	346	1	1	Smoking_initiation_(ever_regular_vs_never_regular)_(MTAG)-C
B	MAPKAPK5	ENSG00000089022.14:ENST00000550735.7	12:112392775	T	G	12:112180542	A	C	346	0.890173	0.908086	Reticulocyte_count-G
B	MAPKAPK5	ENSG00000089022.14:ENST00000550735.7	12:112392775	T	G	12:112180542	A	C	346	0.890173	0.908086	Reticulocyte_fraction_of_red_cells-G
B	DZANK1	ENSG00000089091.16:ENST00000357236.8	20:18441344	A	G	20:18448853	T	C	1103	0.999093	0.916153	Menarche_(age_at_onset)-ND
B	OAS1	ENSG00000089127.14:ENST00000202917.10	12:112921352	T	C	12:112913715	T	G	371	0.830189	0.994415	Blood_protein_levels-C
B	OAS1	ENSG00000089127.14:ENST00000445409.6	12:112943571	G	A	12:112927776	C	T	371	0.991914	0.991736	Chronic_lymphocytic_leukemia-G
B	OAS1	ENSG00000089127.14:ENST00000452357.6	12:112943571	G	A	12:112914354	T	C	371	0.991914	0.993179	Chronic_lymphocytic_leukemia-G
B	OAS1	ENSG00000089127.14:ENST00000551241.5	12:112923769	G	T	12:112913715	T	G	371	0.867925	0.994523	Blood_protein_levels-T
B	OAS1	ENSG00000089127.14:ENST00000551241.5	12:112943571	G	A	12:112913715	T	G	371	0.994609	0.99135	Chronic_lymphocytic_leukemia-G
B	OAS1	ENSG00000089127.14:ENST00000675868.1	12:112923769	G	T	12:112923432	C	T	371	0.924528	0.999787	Blood_protein_levels-T
B	OAS1	ENSG00000089127.14:ENST00000675868.1	12:112943571	G	A	12:112923432	C	T	371	1	0.995959	Chronic_lymphocytic_leukemia-G
B	YPEL3	ENSG00000090238.12:ENST00000398841.6	16:29943333	T	G	16:29943333	T	G	36	1	1	Body_mass_index-ND
B	YPEL3	ENSG00000090238.12:ENST00000398841.6	16:29943333	T	G	16:29943333	T	G	36	1	1	Predicted_visceral_adipose_tissue-T
B	YPEL3	ENSG00000090238.12:ENST00000566134.5	16:29954956	G	C	16:29954956	G	C	36	1	1	Schizophrenia-ND
B	YPEL3	ENSG00000090238.12:ENST00000566134.5	16:29956113	A	G	16:29954956	G	C	36	1	0.998176	Pubertal_anthropometrics-G
B	CRYBB2P1	ENSG00000100058.12:ENST00000382734.9	22:25479298	T	C	22:25482689	T	A	201	0.885572	0.962567	Bipolar_disorder_with_mood-incongruent_psychosis-ND
B	CRYBB2P1	ENSG00000100058.12:ENST00000382734.9	22:25479606	C	T	22:25482689	T	A	201	0.885572	0.962568	Adolescent_idiopathic_scoliosis-ND
B	CRYBB2P1	ENSG00000100058.12:ENST00000415709.5	22:25479298	T	C	22:25482689	T	A	201	0.935323	0.962567	Bipolar_disorder_with_mood-incongruent_psychosis-ND
B	CRYBB2P1	ENSG00000100058.12:ENST00000415709.5	22:25479606	C	T	22:25482689	T	A	201	0.935323	0.962568	Adolescent_idiopathic_scoliosis-ND
B	ANKRD54	ENSG00000100124.15:ENST00000215941.9	22:36914912	A	G	22:36909638	G	A	181	0.883978	0.959051	Multiple_sclerosis-A
B	ANKRD54	ENSG00000100124.15:ENST00000215941.9	22:36916519	A	G	22:36909638	G	A	181	0.856354	0.956923	Multiple_sclerosis_and_LDL_levels_(pleiotropy)-ND
B	ANKRD54	ENSG00000100124.15:ENST00000609454.5	22:36916519	A	G	22:36919567	AT	A	181	0.839779	0.823002	Multiple_sclerosis_and_LDL_levels_(pleiotropy)-ND
B	RBM23	ENSG00000100461.18:ENST00000346528.9	14:22903704	G	A	14:22913431	A	T	42	0.97619	0.995763	Vertical_cup-disc_ratio_(multi-trait_analysis)-G
B	RBM23	ENSG00000100461.18:ENST00000346528.9	14:22913431	A	T	14:22913431	A	T	42	1	1	Highest_math_class_taken-A
B	RBM23	ENSG00000100461.18:ENST00000346528.9	14:22913431	A	T	14:22913431	A	T	42	1	1	Self-reported_math_ability-A
B	RBM23	ENSG00000100461.18:ENST00000399922.6	14:22913431	A	T	14:22913431	A	T	42	1	1	Highest_math_class_taken-A
B	RBM23	ENSG00000100461.18:ENST00000399922.6	14:22913431	A	T	14:22913431	A	T	42	1	1	Self-reported_math_ability-A
B	SIRPB1	ENSG00000101307.16:ENST00000279477.11:ENST00000568365.1	20:1562420	G	A	20:1622924	C	A	270	0.877778	0.923825	Blood_protein_levels-A
B	SIRPB1	ENSG00000101307.16:ENST00000279477.11:ENST00000568365.1	20:1566096	T	A	20:1622924	C	A	270	0.911111	0.976004	White_blood_cell_count-ND
B	SIRPB1	ENSG00000101307.16:ENST00000279477.11:ENST00000568365.1	20:1620279	G	A	20:1622924	C	A	270	0.97037	0.998362	Mean_platelet_volume-A
B	SIRPB1	ENSG00000101307.16:ENST00000381605.9	20:1562420	G	A	20:1611666	T	C	270	0.851852	0.842824	Blood_protein_levels-A
B	SIRPB1	ENSG00000101307.16:ENST00000381605.9	20:1566096	T	A	20:1611666	T	C	270	0.918519	0.867444	White_blood_cell_count-ND
B	SIRPB1	ENSG00000101307.16:ENST00000381605.9	20:1620279	G	A	20:1611666	T	C	270	0.8	0.83231	Mean_platelet_volume-A
B	NOMO1	ENSG00000103512.15:ENST00000287667.12	16:15059860	T	C	16:15059860	T	C	347	1	1	Educational_attainment_(years_of_education)-T
B	NOMO1	ENSG00000103512.15:ENST00000610363.4	16:15059860	T	C	16:15059860	T	C	347	1	1	Educational_attainment_(years_of_education)-T
B	RPS16	ENSG00000105193.9:ENST00000599539.5	19:39451929	C	T	19:39431548	C	T	712	0.955056	0.924263	White_blood_cell_count-ND
B	DMAC2	ENSG00000105341.19:ENST00000221943.14	19:41404712	G	A	19:41431190	G	A	313	0.853035	0.959904	Red_cell_distribution_width-ND
B	DMAC2	ENSG00000105341.19:ENST00000221943.14	19:41426179	G	T	19:41431190	G	A	313	0.929712	0.980027	Waist_circumference_adjusted_for_body_mass_index-ND
B	DMAC2	ENSG00000105341.19:ENST00000221943.14	19:41426707	C	T	19:41431190	G	A	313	0.929712	0.980027	Blood_protein_levels-T
B	DMAC2	ENSG00000105341.19:ENST00000221943.14	19:41430703	C	A	19:41431190	G	A	313	0.961661	0.999234	Height-ND
B	DMAC2	ENSG00000105341.19:ENST00000221943.14	19:41431190	G	A	19:41431190	G	A	313	1	1	Height-A
B	DMAC2	ENSG00000105341.19:ENST00000221943.14	19:41431190	G	A	19:41431190	G	A	313	1	1	Male-pattern_baldness-G
B	DMAC2	ENSG00000105341.19:ENST00000221943.14	19:41432779	C	T	19:41431190	G	A	313	0.955272	0.999155	Blood_protein_levels-T
B	DMAC2	ENSG00000105341.19:ENST00000221943.14	19:41439932	T	A	19:41431190	G	A	313	0.974441	0.99842	Height-A
B	DMAC2	ENSG00000105341.19:ENST00000301183.15	19:41415675	A	G	19:41393561	AT	A	313	0.865815	0.982161	Male-pattern_baldness-A
B	DMAC2	ENSG00000105341.19:ENST00000301183.15	19:41416447	A	G	19:41393561	AT	A	313	0.833866	0.981935	Height-A
B	DMAC2	ENSG00000105341.19:ENST00000438807.7	19:41383843	T	C	19:41386069	C	T	313	0.98722	0.977735	Blond_vs._brown/black_hair_color-T
B	DMAC2	ENSG00000105341.19:ENST00000438807.7	19:41404712	G	A	19:41386069	C	T	313	0.824281	0.961328	Red_cell_distribution_width-ND
B	DMAC2	ENSG00000105341.19:ENST00000438807.7	19:41424491	A	G	19:41386069	C	T	313	0.888179	0.909428	Height-ND
B	DMAC2	ENSG00000105341.19:ENST00000438807.7	19:41430703	C	A	19:41386069	C	T	313	0.948882	0.927525	Height-ND
B	DMAC2	ENSG00000105341.19:ENST00000438807.7	19:41431190	G	A	19:41386069	C	T	313	0.964856	0.921314	Height-A
B	DMAC2	ENSG00000105341.19:ENST00000438807.7	19:41431190	G	A	19:41386069	C	T	313	0.964856	0.921314	Male-pattern_baldness-G
B	DMAC2	ENSG00000105341.19:ENST00000438807.7	19:41432779	C	T	19:41386069	C	T	313	0.904153	0.926795	Blood_protein_levels-T
B	DMAC2	ENSG00000105341.19:ENST00000438807.7	19:41439932	T	A	19:41386069	C	T	313	0.932907	0.922149	Height-A
B	DMAC2	ENSG00000105341.19:ENST00000589970.5	19:41383843	T	C	19:41379246	C	T	313	0.974441	0.995949	Blond_vs._brown/black_hair_color-T
B	DMAC2	ENSG00000105341.19:ENST00000589970.5	19:41426179	G	T	19:41379246	C	T	313	0.936102	0.953228	Waist_circumference_adjusted_for_body_mass_index-ND
B	DMAC2	ENSG00000105341.19:ENST00000589970.5	19:41426707	C	T	19:41379246	C	T	313	0.936102	0.953228	Blood_protein_levels-T
B	DMAC2	ENSG00000105341.19:ENST00000589970.5	19:41430703	C	A	19:41379246	C	T	313	0.907348	0.940906	Height-ND
B	DMAC2	ENSG00000105341.19:ENST00000589970.5	19:41431190	G	A	19:41379246	C	T	313	0.833866	0.93442	Height-A
B	DMAC2	ENSG00000105341.19:ENST00000589970.5	19:41431190	G	A	19:41379246	C	T	313	0.833866	0.93442	Male-pattern_baldness-G
B	DMAC2	ENSG00000105341.19:ENST00000589970.5	19:41432779	C	T	19:41379246	C	T	313	0.85623	0.94008	Blood_protein_levels-T
B	DMAC2	ENSG00000105341.19:ENST00000589970.5	19:41439932	T	A	19:41379246	C	T	313	0.801917	0.933274	Height-A
B	GOSR2	ENSG00000108433.17:ENST00000573224.2	17:46931204	G	A	17:46930667	TAA	T	470	0.985106	0.958911	Hemoglobin_levels-A
B	GOSR2	ENSG00000108433.17:ENST00000573224.2	17:46931569	A	G	17:46930667	TAA	T	470	0.951064	0.902079	Nonsyndromic_cleft_lip_with_cleft_palate-A
B	KLHL5	ENSG00000109790.16:ENST00000381930.7	4:39105299	A	G	4:39106906	TA	T	1311	0.906178	0.995037	Height-ND
B	KLHL5	ENSG00000109790.16:ENST00000381930.7	4:39123130	C	A	4:39106906	TA	T	1311	0.943555	0.992296	Uric_acid_levels-A
B	KLHL5	ENSG00000109790.16:ENST00000381930.7	4:39133944	G	A	4:39106906	TA	T	1311	0.943555	0.992226	Acute_lymphoblastic_leukemia_(childhood)-ND
B	SELPLG	ENSG00000110876.10:ENST00000388962.4	12:108620180	G	A	12:108620180	G	A	649	1	1	Blood_protein_levels-G
B	SELPLG	ENSG00000110876.10:ENST00000550948.2	12:108620180	G	A	12:108620180	G	A	649	1	1	Blood_protein_levels-G
B	ORC4	ENSG00000115947.14:ENST00000540442.5	2:148170400	A	G	2:148183522	T	TA	250	0.98	0.912512	Mean_corpuscular_hemoglobin-ND
B	ORC4	ENSG00000115947.14:ENST00000540442.5	2:148173892	C	T	2:148183522	T	TA	250	0.976	0.911999	Neuroticism-T
B	ORC4	ENSG00000115947.14:ENST00000540442.5	2:148179801	G	T	2:148183522	T	TA	250	0.996	0.991502	Eosinophil_counts-ND
B	ORC4	ENSG00000115947.14:ENST00000540442.5	2:148198332	C	T	2:148183522	T	TA	250	0.964	0.911427	Feeling_nervous-T
B	ORC4	ENSG00000115947.14:ENST00000540442.5	2:148198332	C	T	2:148183522	T	TA	250	0.964	0.911427	Neurociticism-T
B	MRPL37	ENSG00000116221.15:ENST00000360840.9	1:54207424	C	T	1:54217740	A	T	599	0.996661	0.984181	Mitochondrial_DNA_levels-ND
B	MRPL37	ENSG00000116221.15:ENST00000605337.5	1:54207424	C	T	1:54217740	A	T	599	0.996661	0.984181	Mitochondrial_DNA_levels-ND
B	CR2	ENSG00000117322.18:ENST00000367057.8	1:207482470	G	A	1:207480099	T	A	979	0.919305	0.903904	Metabolite_levels-ND
B	CR2	ENSG00000117322.18:ENST00000367058.7	1:207482470	G	A	1:207480099	T	A	979	0.920327	0.903904	Metabolite_levels-ND
B	MLH3	ENSG00000119684.16:ENST00000556257.5	14:74980176	C	G	14:74990749	C	CT	122	0.967213	0.928675	Coronary_artery_disease-C
B	MLH3	ENSG00000119684.16:ENST00000556257.5	14:74980176	C	G	14:74990749	C	CT	122	0.967213	0.928675	Mean_corpuscular_hemoglobin-ND
B	LY9	ENSG00000122224.18:ENST00000368039.2	1:160818341	T	C	1:160820842	G	GT	744	0.995968	0.900433	Lymphocyte_percentage_of_white_cells-C
B	SNRPC	ENSG00000124562.10:ENST00000244520.10	6:34617174	A	C	6:34670844	CA	C	985	0.859898	0.923164	Body_mass_index-A
B	SNRPC	ENSG00000124562.10:ENST00000244520.10	6:34657434	C	T	6:34670844	CA	C	985	0.907614	0.929211	Body_mass_index-T
B	SNRPC	ENSG00000124562.10:ENST00000244520.10	6:34667176	A	G	6:34670844	CA	C	985	0.858883	0.919075	Body_mass_index-ND
B	SNRPC	ENSG00000124562.10:ENST00000244520.10	6:34667176	A	G	6:34670844	CA	C	985	0.858883	0.919075	Waist-hip_ratio-ND
B	SNRPC	ENSG00000124562.10:ENST00000244520.10	6:34667176	A	G	6:34670844	CA	C	985	0.858883	0.919075	Waist-to-hip_ratio_adjusted_for_BMI-ND
B	SNRPC	ENSG00000124562.10:ENST00000244520.10	6:34709326	G	A	6:34670844	CA	C	985	0.836548	0.852124	Body_mass_index-A
B	SNRPC	ENSG00000124562.10:ENST00000374018.5	6:34617174	A	C	6:34670844	CA	C	985	0.855838	0.923164	Body_mass_index-A
B	SNRPC	ENSG00000124562.10:ENST00000374018.5	6:34657434	C	T	6:34670844	CA	C	985	0.885279	0.929211	Body_mass_index-T
B	SNRPC	ENSG00000124562.10:ENST00000374018.5	6:34667176	A	G	6:34670844	CA	C	985	0.858883	0.919075	Body_mass_index-ND
B	SNRPC	ENSG00000124562.10:ENST00000374018.5	6:34667176	A	G	6:34670844	CA	C	985	0.858883	0.919075	Waist-hip_ratio-ND
B	SNRPC	ENSG00000124562.10:ENST00000374018.5	6:34667176	A	G	6:34670844	CA	C	985	0.858883	0.919075	Waist-to-hip_ratio_adjusted_for_BMI-ND
B	SNRPC	ENSG00000124562.10:ENST00000374018.5	6:34709326	G	A	6:34670844	CA	C	985	0.837563	0.852124	Body_mass_index-A
B	NUP85	ENSG00000125450.11:ENST00000245544.9	17:75228544	G	C	17:75267185	C	CCAAACCACTTCTT	388	0.927835	0.980779	Systemic_sclerosis-ND
B	NUP85	ENSG00000125450.11:ENST00000540768.5	17:75228544	G	C	17:75267185	C	CCAAACCACTTCTT	388	0.940722	0.980779	Systemic_sclerosis-ND
B	ITPA	ENSG00000125877.13:ENST00000380113.8	20:3204477	A	T	20:3213527	G	A	60	1	0.987768	Response_to_hepatitis_C_treatment-A
B	ITPA	ENSG00000125877.13:ENST00000380113.8	20:3207087	T	C	20:3213527	G	A	60	0.866667	0.947845	Response_to_hepatitis_C_treatment-C
B	ITPA	ENSG00000125877.13:ENST00000380113.8	20:3213196	C	A	20:3213527	G	A	60	0.983333	0.987768	Chronic_hepatitis_C_infection-A
B	ITPA	ENSG00000125877.13:ENST00000380113.8	20:3213196	C	A	20:3213527	G	A	60	0.983333	0.987768	Ribavirin-induced_anemia-A
B	ITPA	ENSG00000125877.13:ENST00000399838.3	20:3204477	A	T	20:3213527	G	A	60	0.95	0.987768	Response_to_hepatitis_C_treatment-A
B	ITPA	ENSG00000125877.13:ENST00000399838.3	20:3207087	T	C	20:3213527	G	A	60	0.833333	0.947845	Response_to_hepatitis_C_treatment-C
B	ITPA	ENSG00000125877.13:ENST00000399838.3	20:3213196	C	A	20:3213527	G	A	60	0.95	0.987768	Chronic_hepatitis_C_infection-A
B	ITPA	ENSG00000125877.13:ENST00000399838.3	20:3213196	C	A	20:3213527	G	A	60	0.95	0.987768	Ribavirin-induced_anemia-A
B	MAX	ENSG00000125952.20:ENST00000557746.5	14:65075759	A	G	14:65075759	A	G	2845	1	1	Height-ND
B	MAX	ENSG00000125952.20:ENST00000557746.5	14:65087920	C	T	14:65075759	A	G	2845	1	0.9948	Sleep_duration-C
B	MAX	ENSG00000125952.20:ENST00000557746.5	14:65089040	G	A	14:65075759	A	G	2845	0.998946	0.993806	Metabolite_levels-ND
B	MAX	ENSG00000125952.20:ENST00000557746.5	14:65099543	C	A	14:65075759	A	G	2845	0.989104	0.961221	Blood_protein_levels-C
B	MAX	ENSG00000125952.20:ENST00000557746.5	14:65138010	G	T	14:65075759	A	G	2845	0.980668	0.811078	Obesity-related_traits-A
B	ZBTB1	ENSG00000126804.13:ENST00000358738.3	14:64507485	A	G	14:64514181	A	C	685	0.938686	0.941277	Educational_attainment_(years_of_education)-A
B	IRF5	ENSG00000128604.20:ENST00000357234.10:ENST00000489702.6	7:129052656	C	G	7:129041243	T	C	344	0.976744	0.994259	Age_at_menopause-ND
B	IRF5	ENSG00000128604.20:ENST00000613821.4	7:128949579	C	T	7:128923724	G	C	536	0.98694	0.872702	Systemic_seropositive_rheumatic_diseases_(Systemic_sclerosis_or_systemic_lupus_erythematosus_or_rheumatoid_arthritis_or_idiopathic_inflammatory_myopathies)-T
B	IRF5	ENSG00000128604.20:ENST00000619830.1	7:128949373	G	A	7:128959343	C	T	536	0.990672	0.984577	Sj繝・きgren's_syndrome-A
B	IRF5	ENSG00000128604.20:ENST00000619830.1	7:128949579	C	T	7:128959343	C	T	536	0.985075	0.812223	Systemic_seropositive_rheumatic_diseases_(Systemic_sclerosis_or_systemic_lupus_erythematosus_or_rheumatoid_arthritis_or_idiopathic_inflammatory_myopathies)-T
B	CCDC32	ENSG00000128891.15:ENST00000558871.1:ENST00000561011.5	15:40585124	A	G	15:40544392	T	G	882	0.921769	0.929458	Mean_corpuscular_hemoglobin-ND
B	CCDC32	ENSG00000128891.15:ENST00000558871.1:ENST00000561011.5	15:40599121	T	A	15:40544392	T	G	882	0.894558	0.846782	Educational_attainment_(MTAG)-A
B	CCDC32	ENSG00000128891.15:ENST00000558871.1:ENST00000561011.5	15:40605943	A	G	15:40544392	T	G	882	0.899093	0.913081	Highest_math_class_taken_(MTAG)-A
B	PGAP6	ENSG00000129925.11:ENST00000250930.7	16:337867	C	T	16:329379	G	A	281	0.975089	0.992006	Body_mass_index-C
B	PGAP6	ENSG00000129925.11:ENST00000431232.7	16:337867	C	T	16:329379	G	A	281	0.992883	0.992006	Body_mass_index-C
B	FCRLA	ENSG00000132185.18:ENST00000236938.12	1:161716010	G	C	1:161710468	G	A	190	0.973684	0.979631	Serum_total_protein_level-ND
B	FCRLA	ENSG00000132185.18:ENST00000367953.7	1:161716010	G	C	1:161710468	G	A	190	0.968421	0.979631	Serum_total_protein_level-ND
B	FCRLA	ENSG00000132185.18:ENST00000367957.7	1:161716010	G	C	1:161716010	G	C	190	1	1	Serum_total_protein_level-ND
B	FCRLA	ENSG00000132185.18:ENST00000367959.6	1:161716010	G	C	1:161710468	G	A	190	0.968421	0.979631	Serum_total_protein_level-ND
B	CEP20	ENSG00000133393.13:ENST00000573968.5	16:15880785	A	T	16:15865634	T	C	679	0.920471	0.965376	Multiple_myeloma_(survival)-T
B	CEP20	ENSG00000133393.13:ENST00000575073.5	16:15880785	A	T	16:15869100	T	C	679	0.818851	0.996572	Multiple_myeloma_(survival)-T
B	CALCOCO2	ENSG00000136436.15:ENST00000416445.6	17:48849253	G	A	17:48876268	T	G	361	0.980609	0.994901	Blood_protein_levels-G
B	CALCOCO2	ENSG00000136436.15:ENST00000416445.6	17:48880625	A	G	17:48876268	T	G	361	0.961219	0.893101	HDL_cholesterol_levels-A
B	CALCOCO2	ENSG00000136436.15:ENST00000416445.6	17:48880625	A	G	17:48876268	T	G	361	0.961219	0.893101	Triglyceride_levels-A
B	CALCOCO2	ENSG00000136436.15:ENST00000416445.6	17:48911235	C	T	17:48876268	T	G	361	0.869806	0.839881	Coronary_heart_disease-T
B	CALCOCO2	ENSG00000136436.15:ENST00000416445.6	17:48928226	C	T	17:48876268	T	G	361	0.966759	0.838123	Height-ND
B	CALCOCO2	ENSG00000136436.15:ENST00000416445.6	17:48952542	C	T	17:48876268	T	G	361	0.869806	0.839908	Household_income_(MTAG)-T
B	PARP9	ENSG00000138496.16:ENST00000360356.6	3:122426477	C	T	3:122525359	AT	A	1421	0.993666	0.873264	LDL_cholesterol_levels-T
B	PARP9	ENSG00000138496.16:ENST00000360356.6	3:122440993	G	A	3:122525359	AT	A	1421	0.977481	0.873343	Mean_corpuscular_hemoglobin-ND
B	PARP9	ENSG00000138496.16:ENST00000360356.6	3:122563722	T	C	3:122525359	AT	A	1421	0.933849	0.860907	LDL_cholesterol_levels-T
B	PARP9	ENSG00000138496.16:ENST00000462315.5	3:122426477	C	T	3:122405229	G	A	1421	0.979592	0.957449	LDL_cholesterol_levels-T
B	PARP9	ENSG00000138496.16:ENST00000462315.5	3:122440993	G	A	3:122405229	G	A	1421	0.969036	0.957305	Mean_corpuscular_hemoglobin-ND
B	PARP9	ENSG00000138496.16:ENST00000462315.5	3:122563722	T	C	3:122405229	G	A	1421	0.923293	0.937161	LDL_cholesterol_levels-T
B	NAAA	ENSG00000138744.16:ENST00000286733.9	4:75911703	T	C	4:75924484	G	A	402	0.9801	0.94047	Cerebrospinal_fluid_biomarker_levels-ND
B	NAAA	ENSG00000138744.16:ENST00000286733.9	4:75923290	T	C	4:75924484	G	A	402	0.995025	0.997946	Blood_protein_levels-T
B	NAAA	ENSG00000138744.16:ENST00000507956.5	4:75911703	T	C	4:75924484	G	A	402	0.9801	0.94047	Cerebrospinal_fluid_biomarker_levels-ND
B	NAAA	ENSG00000138744.16:ENST00000507956.5	4:75923290	T	C	4:75924484	G	A	402	1	0.997946	Blood_protein_levels-T
B	BCL2A1	ENSG00000140379.8:ENST00000267953.4	15:79975053	G	C	15:79981564	T	A	226	0.99115	0.882424	Monocyte_count-ND
B	BCL2A1	ENSG00000140379.8:ENST00000267953.4	15:79975139	C	T	15:79981564	T	A	226	0.995575	0.883092	Eosinophil_counts-ND
B	BCL2A1	ENSG00000140379.8:ENST00000267953.4	15:79987002	G	A	15:79981564	T	A	226	0.977876	0.864613	White_blood_cell_count-ND
B	BCL2A1	ENSG00000140379.8:ENST00000335661.6	15:79975053	G	C	15:79981564	T	A	226	0.99115	0.882424	Monocyte_count-ND
B	BCL2A1	ENSG00000140379.8:ENST00000335661.6	15:79975139	C	T	15:79981564	T	A	226	0.99115	0.883092	Eosinophil_counts-ND
B	BCL2A1	ENSG00000140379.8:ENST00000335661.6	15:79987002	G	A	15:79981564	T	A	226	0.964602	0.864613	White_blood_cell_count-ND
B	ULK3	ENSG00000140474.14:ENST00000440863.7	15:74840149	C	G	15:74837752	T	C	1490	0.999329	0.980241	Neutrophil_percentage_of_white_cells-G
B	ULK3	ENSG00000140474.14:ENST00000569437.5	15:74840149	C	G	15:74837752	T	C	1490	0.998658	0.980241	Neutrophil_percentage_of_white_cells-G
B	RPS2	ENSG00000140988.16:ENST00000343262.9	16:1955981	C	T	16:1956098	C	T	482	0.975104	0.874874	Atrial_fibrillation-T
B	RPS2	ENSG00000140988.16:ENST00000529806.5	16:1955981	C	T	16:1956098	C	T	482	0.975104	0.874874	Atrial_fibrillation-T
B	TCF25	ENSG00000141002.20:ENST00000263346.13	16:89786709	G	C	16:89783762	C	T	2138	0.900374	0.876286	Low_tan_response-C
B	TCF25	ENSG00000141002.20:ENST00000263346.13	16:89841595	G	A	16:89783762	C	T	2138	0.979888	0.88803	White_matter_microstructure_(fractional_anisotropy)-ND
B	TCF25	ENSG00000141002.20:ENST00000263346.13	16:89846049	A	C	16:89783762	C	T	2138	0.987839	0.911901	Neuroblastoma_or_malignant_cutaneous_melanoma-C
B	TCF25	ENSG00000141002.20:ENST00000263346.13	16:89895549	C	T	16:89783762	C	T	2138	0.968195	0.85799	Metabolite_levels-ND
B	TCF25	ENSG00000141002.20:ENST00000263347.11	16:89895549	C	T	16:89908270	T	C	2138	0.971936	0.812926	Metabolite_levels-ND
B	TCF25	ENSG00000141002.20:ENST00000263347.11	16:89920793	A	G	16:89908270	T	C	2138	0.99579	0.924498	Cutaneous_malignant_melanoma-G
B	TMC6	ENSG00000141524.16:ENST00000589553.5	17:78123212	C	T	17:78125237	G	A	1189	0.999159	0.924523	High_light_scatter_reticulocyte_count-T
B	TMC6	ENSG00000141524.16:ENST00000589553.5	17:78123212	C	T	17:78125237	G	A	1189	0.999159	0.924523	High_light_scatter_reticulocyte_percentage_of_red_cells-T
B	TOR1AIP1	ENSG00000143337.18:ENST00000271583.7	1:179902577	G	A	1:179870413	T	A	299	0.956522	0.999603	Refractive_error-ND
B	TOR1AIP1	ENSG00000143337.18:ENST00000435319.8	1:179902577	G	A	1:179870413	T	A	299	0.946488	0.999603	Refractive_error-ND
B	TOR1AIP1	ENSG00000143337.18:ENST00000528443.6	1:179902577	G	A	1:179918546	G	C	299	0.913043	0.999931	Refractive_error-ND
B	EIF3H	ENSG00000147677.11:ENST00000276682.8	8:116644632	C	T	8:116642103	T	A	356	1	0.999944	Body_mass_index-C
B	EIF3H	ENSG00000147677.11:ENST00000521861.6	8:116644632	C	T	8:116644632	C	T	356	1	1	Body_mass_index-C
B	HSD17B12	ENSG00000149084.13:ENST00000395700.4	11:43803083	A	T	11:43785096	GT	G	553	0.981917	0.969902	Adolescent_idiopathic_scoliosis-ND
B	B3GAT3	ENSG00000149541.10:ENST00000265471.10	11:62616243	G	C	11:62624757	C	A	76	0.802632	0.964802	Blood_protein_levels-C
B	B3GAT3	ENSG00000149541.10:ENST00000265471.10	11:62627409	A	G	11:62624757	C	A	76	0.973684	0.987741	Waist-to-hip_ratio_adjusted_for_BMI_(joint_analysis_for_main_effect_and_physical_activity_interaction)-ND
B	B3GAT3	ENSG00000149541.10:ENST00000265471.10	11:62627409	A	G	11:62624757	C	A	76	0.973684	0.987741	Waist-to-hip_ratio_adjusted_for_body_mass_index-G
B	B3GAT3	ENSG00000149541.10:ENST00000265471.10	11:62638690	G	T	11:62624757	C	A	76	0.934211	0.979817	Waist-to-hip_ratio_adjusted_for_BMI-G
B	B3GAT3	ENSG00000149541.10:ENST00000265471.10	11:62638690	G	T	11:62624757	C	A	76	0.934211	0.979817	Waist-to-hip_ratio_adjusted_for_BMI_x_sex_x_age_interaction_(4df_test)-G
B	B3GAT3	ENSG00000149541.10:ENST00000531383.5	11:62616243	G	C	11:62624757	C	A	76	0.815789	0.964802	Blood_protein_levels-C
B	B3GAT3	ENSG00000149541.10:ENST00000531383.5	11:62627409	A	G	11:62624757	C	A	76	1	0.987741	Waist-to-hip_ratio_adjusted_for_BMI_(joint_analysis_for_main_effect_and_physical_activity_interaction)-ND
B	B3GAT3	ENSG00000149541.10:ENST00000531383.5	11:62627409	A	G	11:62624757	C	A	76	1	0.987741	Waist-to-hip_ratio_adjusted_for_body_mass_index-G
B	B3GAT3	ENSG00000149541.10:ENST00000531383.5	11:62638690	G	T	11:62624757	C	A	76	0.842105	0.979817	Waist-to-hip_ratio_adjusted_for_BMI-G
B	B3GAT3	ENSG00000149541.10:ENST00000531383.5	11:62638690	G	T	11:62624757	C	A	76	0.842105	0.979817	Waist-to-hip_ratio_adjusted_for_BMI_x_sex_x_age_interaction_(4df_test)-G
B	B3GAT3	ENSG00000149541.10:ENST00000534026.5	11:62616243	G	C	11:62624757	C	A	76	0.815789	0.964802	Blood_protein_levels-C
B	B3GAT3	ENSG00000149541.10:ENST00000534026.5	11:62627409	A	G	11:62624757	C	A	76	0.986842	0.987741	Waist-to-hip_ratio_adjusted_for_BMI_(joint_analysis_for_main_effect_and_physical_activity_interaction)-ND
B	B3GAT3	ENSG00000149541.10:ENST00000534026.5	11:62627409	A	G	11:62624757	C	A	76	0.986842	0.987741	Waist-to-hip_ratio_adjusted_for_body_mass_index-G
B	B3GAT3	ENSG00000149541.10:ENST00000534026.5	11:62638690	G	T	11:62624757	C	A	76	0.842105	0.979817	Waist-to-hip_ratio_adjusted_for_BMI-G
B	B3GAT3	ENSG00000149541.10:ENST00000534026.5	11:62638690	G	T	11:62624757	C	A	76	0.842105	0.979817	Waist-to-hip_ratio_adjusted_for_BMI_x_sex_x_age_interaction_(4df_test)-G
B	TEX9	ENSG00000151575.14:ENST00000558083.2	15:56246364	C	A	15:56251224	T	C	353	1	0.998506	Red_cell_distribution_width-ND
B	TEX9	ENSG00000151575.14:ENST00000558083.2	15:56253787	A	C	15:56251224	T	C	353	0.991501	0.999554	Mean_corpuscular_hemoglobin-C
B	TEX9	ENSG00000151575.14:ENST00000558083.2	15:56253787	A	C	15:56251224	T	C	353	0.991501	0.999554	Mean_corpuscular_volume-C
B	NAE1	ENSG00000159593.15:ENST00000379463.6	16:66763951	A	G	16:66735100	G	GTT	702	0.863248	0.976533	Educational_attainment_(MTAG)-A
B	ICOSLG	ENSG00000160223.17:ENST00000400379.7	21:44227538	T	C	21:44227538	T	C	32	1	1	Celiac_disease-ND
B	PMF1	ENSG00000160783.19:ENST00000368277.3	1:156227589	C	T	1:156235592	A	C	140	0.885714	0.988545	Intracerebral_hemorrhage-C
B	PMF1	ENSG00000160783.19:ENST00000368277.3	1:156227589	C	T	1:156235592	A	C	140	0.885714	0.988545	White_matter_hyperintensity_burden-C
B	PMF1	ENSG00000160783.19:ENST00000368277.3	1:156229203	T	C	1:156235592	A	C	140	0.914286	0.989448	Longevity_(age_>99th_survival_percentile)-C
B	PMF1	ENSG00000160783.19:ENST00000368277.3	1:156230654	G	C	1:156235592	A	C	140	0.921429	0.990054	Non-lobar_intracerebral_hemorrhage_(MTAG)-G
B	PMF1	ENSG00000160783.19:ENST00000368277.3	1:156230880	T	C	1:156235592	A	C	140	0.95	0.990937	Estimated_glomerular_filtration_rate-T
B	PMF1	ENSG00000160783.19:ENST00000368277.3	1:156232849	C	T	1:156235592	A	C	140	0.942857	0.991201	Mosaic_loss_of_chromosome_Y_(Y_chromosome_dosage)-T
B	PMF1	ENSG00000160783.19:ENST00000368277.3	1:156234862	C	T	1:156235592	A	C	140	0.957143	0.9912	Mosaic_loss_of_chromosome_Y_(Y_chromosome_dosage)-T
B	PMF1	ENSG00000160783.19:ENST00000368279.7	1:156236330	G	A	1:156236330	G	A	140	1	1	C-reactive_protein_levels-G
B	FCRL1	ENSG00000163534.15:ENST00000358292.7	1:157705207	G	T	1:157779754	C	T	147	0.857143	0.803141	Rheumatoid_arthritis-T
B	FCRL1	ENSG00000163534.15:ENST00000358292.7	1:157716547	G	T	1:157779754	C	T	147	0.904762	0.81591	Multiple_sclerosis-G
B	FCRL1	ENSG00000163534.15:ENST00000358292.7	1:157778774	A	G	1:157779754	C	T	147	0.945578	0.942641	Blood_protein_levels-G
B	FCRL1	ENSG00000163534.15:ENST00000368176.8	1:157705207	G	T	1:157764025	A	G	147	0.863946	0.854572	Rheumatoid_arthritis-T
B	FCRL1	ENSG00000163534.15:ENST00000368176.8	1:157716547	G	T	1:157764025	A	G	147	0.870748	0.871151	Multiple_sclerosis-G
B	FCRL1	ENSG00000163534.15:ENST00000368176.8	1:157778774	A	G	1:157764025	A	G	147	0.857143	0.831233	Blood_protein_levels-G
B	TASOR	ENSG00000163946.13:ENST00000431842.6	3:56635120	C	T	3:56621174	C	A	971	0.991761	0.938857	Metabolite_levels-ND
B	TASOR	ENSG00000163946.13:ENST00000431842.6	3:56692618	C	T	3:56621174	C	A	971	0.977343	0.925213	Diastolic_blood_pressure-T
B	TASOR	ENSG00000163946.13:ENST00000431842.6	3:56692618	C	T	3:56621174	C	A	971	0.977343	0.925213	Educational_attainment_(years_of_education)-T
B	TASOR	ENSG00000163946.13:ENST00000493960.6	3:56635120	C	T	3:56621174	C	A	971	0.985582	0.938857	Metabolite_levels-ND
B	TASOR	ENSG00000163946.13:ENST00000493960.6	3:56692618	C	T	3:56621174	C	A	971	0.980433	0.925213	Diastolic_blood_pressure-T
B	TASOR	ENSG00000163946.13:ENST00000493960.6	3:56692618	C	T	3:56621174	C	A	971	0.980433	0.925213	Educational_attainment_(years_of_education)-T
B	TMEM161B	ENSG00000164180.14:ENST00000514135.5	5:88222061	T	C	5:88218187	G	T	215	0.995349	0.924977	Neuroticism-T
B	ERAP1	ENSG00000164307.13:ENST00000296754.7	5:96775667	G	A	5:96774507	A	T	779	0.994865	0.999999	Alcohol_dependence-G
B	ERAP1	ENSG00000164307.13:ENST00000296754.7	5:96783162	C	T	5:96774507	A	T	779	0.96534	0.820456	Behcet's_disease-T
B	ERAP1	ENSG00000164307.13:ENST00000296754.7	5:96783162	C	T	5:96774507	A	T	779	0.96534	0.820456	Blood_protein_levels-T
B	ERAP1	ENSG00000164307.13:ENST00000296754.7	5:96785448	A	C	5:96774507	A	T	779	0.96534	0.820608	Acute_anterior_uveitis_(with_or_without_ankylosing_spondylitis)-A
B	ERAP1	ENSG00000164307.13:ENST00000296754.7	5:96785448	A	C	5:96774507	A	T	779	0.96534	0.820608	Acute_anterior_uveitis_in_ankylosing_spondylitis-A
B	ERAP1	ENSG00000164307.13:ENST00000296754.7	5:96798472	T	G	5:96774507	A	T	779	0.96534	0.820456	Blood_protein_levels-T
B	ERAP1	ENSG00000164307.13:ENST00000443439.7	5:96775667	G	A	5:96774507	A	T	779	0.996149	0.999999	Alcohol_dependence-G
B	ERAP1	ENSG00000164307.13:ENST00000443439.7	5:96783162	C	T	5:96774507	A	T	779	0.96534	0.820456	Behcet's_disease-T
B	ERAP1	ENSG00000164307.13:ENST00000443439.7	5:96783162	C	T	5:96774507	A	T	779	0.96534	0.820456	Blood_protein_levels-T
B	ERAP1	ENSG00000164307.13:ENST00000443439.7	5:96785448	A	C	5:96774507	A	T	779	0.993582	0.820608	Acute_anterior_uveitis_(with_or_without_ankylosing_spondylitis)-A
B	ERAP1	ENSG00000164307.13:ENST00000443439.7	5:96785448	A	C	5:96774507	A	T	779	0.993582	0.820608	Acute_anterior_uveitis_in_ankylosing_spondylitis-A
B	ERAP1	ENSG00000164307.13:ENST00000443439.7	5:96798472	T	G	5:96774507	A	T	779	0.96534	0.820456	Blood_protein_levels-T
B	ERAP2	ENSG00000164308.17:ENST00000379904.8	5:96916728	G	A	5:96916728	G	A	169	1	1	Blood_protein_levels-A
B	ERAP2	ENSG00000164308.17:ENST00000379904.8	5:96916885	T	C	5:96916728	G	A	169	0.893491	1	Chronic_inflammatory_diseases_(ankylosing_spondylitis,_Crohn's_disease,_psoriasis,_primary_sclerosing_cholangitis,_ulcerative_colitis)_(pleiotropy)-ND
B	ERAP2	ENSG00000164308.17:ENST00000379904.8	5:96916885	T	C	5:96916728	G	A	169	0.893491	1	Ankylosing_spondylitis-C
B	ERAP2	ENSG00000164308.17:ENST00000379904.8	5:96916885	T	C	5:96916728	G	A	169	0.893491	1	Psoriasis-C
B	ERAP2	ENSG00000164308.17:ENST00000437043.8	5:96888176	T	G	5:96887303	C	CT	779	0.974326	0.921435	Pediatric_autoimmune_diseases-T
B	ERAP2	ENSG00000164308.17:ENST00000437043.8	5:96893521	G	T	5:96887303	C	CT	779	0.998716	0.920415	White_blood_cell_count-ND
B	MS4A7	ENSG00000166927.13:ENST00000300184.8	11:60402355	A	G	11:60376903	G	A	737	0.919946	0.81408	Heel_bone_mineral_density-ND
B	TRAPPC2L	ENSG00000167515.10:ENST00000301021.7	16:88862799	T	C	16:88859159	T	G	339	0.982301	0.893228	Parkinson_disease_and_lewy_body_pathology-ND
B	SPATA33	ENSG00000167523.13:ENST00000568929.1	16:89631662	C	T	16:89638804	C	G	2138	0.96913	0.825693	Urinary_metabolite_levels_in_chronic_kidney_disease-T
B	SPATA33	ENSG00000167523.13:ENST00000568929.1	16:89632344	C	T	16:89638804	C	G	2138	0.971001	0.838104	Urinary_metabolite_levels_in_chronic_kidney_disease-T
B	SPATA33	ENSG00000167523.13:ENST00000568929.1	16:89634473	G	A	16:89638804	C	G	2138	0.982694	0.90692	Cardiovascular_disease-ND
B	SPATA33	ENSG00000167523.13:ENST00000568929.1	16:89634473	G	A	16:89638804	C	G	2138	0.982694	0.90692	Urinary_albumin-to-creatinine_ratio-A
B	SPATA33	ENSG00000167523.13:ENST00000568929.1	16:89641816	T	G	16:89638804	C	G	2138	0.981291	0.898958	Medication_use_(agents_acting_on_the_renin-angiotensin_system)-G
B	SPATA33	ENSG00000167523.13:ENST00000568929.1	16:89646481	C	T	16:89638804	C	G	2138	0.981291	0.898958	Medication_use_(calcium_channel_blockers)-T
B	WASHC2C	ENSG00000172661.19:ENST00000336378.8	10:45453806	G	A	10:45851238	G	A	2450	0.997551	0.984004	High_light_scatter_reticulocyte_percentage_of_red_cells-A
B	WASHC2C	ENSG00000172661.19:ENST00000336378.8	10:45453806	G	A	10:45851238	G	A	2450	0.997551	0.984004	Immature_fraction_of_reticulocytes-A
B	WASHC2C	ENSG00000172661.19:ENST00000336378.8	10:45459616	C	T	10:45851238	G	A	2450	0.893061	0.98358	Mean_corpuscular_hemoglobin-T
B	WASHC2C	ENSG00000172661.19:ENST00000336378.8	10:45459616	C	T	10:45851238	G	A	2450	0.893061	0.98358	Mean_corpuscular_volume-T
B	WASHC2C	ENSG00000172661.19:ENST00000336378.8	10:45465572	C	T	10:45851238	G	A	2450	0.893061	0.983533	Neutrophil_percentage_of_white_cells-T
B	WASHC2C	ENSG00000172661.19:ENST00000336378.8	10:45468138	T	C	10:45851238	G	A	2450	0.893061	0.983533	Lymphocyte_counts-C
B	WASHC2C	ENSG00000172661.19:ENST00000336378.8	10:45470974	G	A	10:45851238	G	A	2450	0.893061	0.983533	Mean_corpuscular_volume-ND
B	WASHC2C	ENSG00000172661.19:ENST00000336378.8	10:45470974	G	A	10:45851238	G	A	2450	0.893061	0.983533	Red_blood_cell_traits-A
B	WASHC2C	ENSG00000172661.19:ENST00000336378.8	10:45481403	G	A	10:45851238	G	A	2450	0.811837	0.969032	Red_blood_cell_count-ND
B	WASHC2C	ENSG00000172661.19:ENST00000336378.8	10:45507408	T	C	10:45851238	G	A	2450	0.881633	0.984077	Mean_corpuscular_hemoglobin-ND
B	WASHC2C	ENSG00000172661.19:ENST00000336378.8	10:45511519	T	A	10:45851238	G	A	2450	0.856327	0.983574	Mean_corpuscular_hemoglobin-A
B	WASHC2C	ENSG00000172661.19:ENST00000336378.8	10:45511519	T	A	10:45851238	G	A	2450	0.856327	0.983574	Red_blood_cell_count-A
B	WASHC2C	ENSG00000172661.19:ENST00000336378.8	10:45529229	A	G	10:45851238	G	A	2450	0.893061	0.983533	Mean_corpuscular_volume-G
B	WASHC2C	ENSG00000172661.19:ENST00000336378.8	10:45633821	A	C	10:45851238	G	A	2450	0.967347	0.98361	Mean_corpuscular_volume-ND
B	WASHC2C	ENSG00000172661.19:ENST00000336378.8	10:46006932	C	A	10:45851238	G	A	2450	0.820816	0.974411	Red_blood_cell_count-ND
B	WASHC2C	ENSG00000172661.19:ENST00000623400.4	10:45453806	G	A	10:45622913	G	A	2450	0.836735	0.980496	High_light_scatter_reticulocyte_percentage_of_red_cells-A
B	WASHC2C	ENSG00000172661.19:ENST00000623400.4	10:45453806	G	A	10:45622913	G	A	2450	0.836735	0.980496	Immature_fraction_of_reticulocytes-A
B	WASHC2C	ENSG00000172661.19:ENST00000623400.4	10:45459616	C	T	10:45622913	G	A	2450	0.92	0.980371	Mean_corpuscular_hemoglobin-T
B	WASHC2C	ENSG00000172661.19:ENST00000623400.4	10:45459616	C	T	10:45622913	G	A	2450	0.92	0.980371	Mean_corpuscular_volume-T
B	WASHC2C	ENSG00000172661.19:ENST00000623400.4	10:45465572	C	T	10:45622913	G	A	2450	0.92	0.98037	Neutrophil_percentage_of_white_cells-T
B	WASHC2C	ENSG00000172661.19:ENST00000623400.4	10:45468138	T	C	10:45622913	G	A	2450	0.92	0.98037	Lymphocyte_counts-C
B	WASHC2C	ENSG00000172661.19:ENST00000623400.4	10:45470974	G	A	10:45622913	G	A	2450	0.92	0.98037	Mean_corpuscular_volume-ND
B	WASHC2C	ENSG00000172661.19:ENST00000623400.4	10:45470974	G	A	10:45622913	G	A	2450	0.92	0.98037	Red_blood_cell_traits-A
B	WASHC2C	ENSG00000172661.19:ENST00000623400.4	10:45507408	T	C	10:45622913	G	A	2450	0.836735	0.980475	Mean_corpuscular_hemoglobin-ND
B	WASHC2C	ENSG00000172661.19:ENST00000623400.4	10:45511519	T	A	10:45622913	G	A	2450	0.92	0.98038	Mean_corpuscular_hemoglobin-A
B	WASHC2C	ENSG00000172661.19:ENST00000623400.4	10:45511519	T	A	10:45622913	G	A	2450	0.92	0.98038	Red_blood_cell_count-A
B	WASHC2C	ENSG00000172661.19:ENST00000623400.4	10:45529229	A	G	10:45622913	G	A	2450	0.92	0.98037	Mean_corpuscular_volume-G
B	WASHC2C	ENSG00000172661.19:ENST00000623400.4	10:45633821	A	C	10:45622913	G	A	2450	0.840408	0.979867	Mean_corpuscular_volume-ND
B	WASHC2C	ENSG00000172661.19:ENST00000623400.4	10:46006932	C	A	10:45622913	G	A	2450	0.822449	0.967307	Red_blood_cell_count-ND
B	WASHC2C	ENSG00000172661.19:ENST00000623400.4	10:46014679	T	G	10:45622913	G	A	2450	0.821633	0.965624	Mean_corpuscular_hemoglobin-ND
B	WASHC2C	ENSG00000172661.19:ENST00000623400.4	10:46017981	A	C	10:45622913	G	A	2450	0.821224	0.965164	Mean_corpuscular_hemoglobin-C
B	WASHC2C	ENSG00000172661.19:ENST00000623400.4	10:46017981	A	C	10:45622913	G	A	2450	0.821224	0.965164	Mean_corpuscular_volume-C
B	AHSA2P	ENSG00000173209.23:ENST00000357022.6	2:61242991	C	T	2:61558504	C	G	1424	0.823736	0.812135	Atrial_fibrillation-C
B	AHSA2P	ENSG00000173209.23:ENST00000357022.6	2:61325010	C	G	2:61558504	C	G	1424	0.847612	0.848546	Urate_levels-C
B	AHSA2P	ENSG00000173209.23:ENST00000357022.6	2:61541286	A	C	2:61558504	C	G	1424	0.973315	0.946987	Urinary_sodium_excretion-A
B	AHSA2P	ENSG00000173209.23:ENST00000357022.6	2:61541610	G	A	2:61558504	C	G	1424	0.958567	0.94641	Atrial_fibrillation-A
B	AHSA2P	ENSG00000173209.23:ENST00000357022.6	2:61545122	A	G	2:61558504	C	G	1424	0.958567	0.946391	Tuberculosis-ND
B	AHSA2P	ENSG00000173209.23:ENST00000357022.6	2:61548229	T	C	2:61558504	C	G	1424	0.983146	0.955603	Atrial_fibrillation-C
B	AHSA2P	ENSG00000173209.23:ENST00000357022.6	2:61579864	C	T	2:61558504	C	G	1424	0.938904	0.893541	Balding_type_1-ND
B	AHSA2P	ENSG00000173209.23:ENST00000357022.6	2:61609100	A	C	2:61558504	C	G	1424	0.889747	0.827933	Diastolic_blood_pressure-A
B	AHSA2P	ENSG00000173209.23:ENST00000394457.7	2:61242991	C	T	2:61186588	A	G	1424	0.875702	0.919289	Atrial_fibrillation-C
B	AHSA2P	ENSG00000173209.23:ENST00000394457.7	2:61325010	C	G	2:61186588	A	G	1424	0.960674	0.954233	Urate_levels-C
B	AHSA2P	ENSG00000173209.23:ENST00000394457.7	2:61541286	A	C	2:61186588	A	G	1424	0.914326	0.902102	Urinary_sodium_excretion-A
B	AHSA2P	ENSG00000173209.23:ENST00000394457.7	2:61541610	G	A	2:61186588	A	G	1424	0.908006	0.902462	Atrial_fibrillation-A
B	AHSA2P	ENSG00000173209.23:ENST00000394457.7	2:61545122	A	G	2:61186588	A	G	1424	0.908006	0.902845	Tuberculosis-ND
B	AHSA2P	ENSG00000173209.23:ENST00000394457.7	2:61548229	T	C	2:61186588	A	G	1424	0.919242	0.902078	Atrial_fibrillation-C
B	AHSA2P	ENSG00000173209.23:ENST00000394457.7	2:61579864	C	T	2:61186588	A	G	1424	0.896067	0.830915	Balding_type_1-ND
B	SLC2A14	ENSG00000173262.11:ENST00000535295.5:ENST00000542546.5	12:7894998	G	A	12:7911893	C	CA	502	0.978088	0.960045	Precuneus_cortex_volume-ND
B	SLC2A14	ENSG00000173262.11:ENST00000539924.5	12:7894998	G	A	12:7902409	C	T	502	0.976096	0.994134	Precuneus_cortex_volume-ND
B	RNF213	ENSG00000173821.19:ENST00000582970.5	17:80374694	A	G	17:80390719	TTA	T	1763	0.996029	0.944799	Moyamoya_disease-A
B	CYB561D1	ENSG00000174151.15:ENST00000310611.8	1:108850215	C	T	1:108850215	C	T	374	1	1	Adverse_response_to_chemotherapy_(neutropenia/leucopenia)_(carboplatin)-A
B	MRPL11	ENSG00000174547.13:ENST00000310999.11	11:66419411	A	G	11:66561406	G	A	1191	0.979849	0.871045	General_risk_tolerance_(MTAG)-A
B	MRPL11	ENSG00000174547.13:ENST00000310999.11	11:66419411	A	G	11:66561406	G	A	1191	0.979849	0.871045	Waist_circumference_adjusted_for_body_mass_index-ND
B	MRPL11	ENSG00000174547.13:ENST00000310999.11	11:66561406	G	A	11:66561406	G	A	1191	1	1	Blood_protein_levels-G
B	MRPL11	ENSG00000174547.13:ENST00000310999.11	11:66567837	T	C	11:66561406	G	A	1191	1	0.995833	Bipolar_disorder-T
B	MRPL11	ENSG00000174547.13:ENST00000310999.11	11:66570403	C	A	11:66561406	G	A	1191	0.998321	0.995638	Blood_protein_levels-A
B	MRPL11	ENSG00000174547.13:ENST00000430466.6	11:66419411	A	G	11:66542909	C	T	1191	0.979009	0.889229	General_risk_tolerance_(MTAG)-A
B	MRPL11	ENSG00000174547.13:ENST00000430466.6	11:66419411	A	G	11:66542909	C	T	1191	0.979009	0.889229	Waist_circumference_adjusted_for_body_mass_index-ND
B	MRPL11	ENSG00000174547.13:ENST00000430466.6	11:66561406	G	A	11:66542909	C	T	1191	0.99916	0.993025	Blood_protein_levels-G
B	MRPL11	ENSG00000174547.13:ENST00000430466.6	11:66567837	T	C	11:66542909	C	T	1191	0.989085	0.989629	Bipolar_disorder-T
B	MRPL11	ENSG00000174547.13:ENST00000430466.6	11:66570403	C	A	11:66542909	C	T	1191	0.987406	0.989211	Blood_protein_levels-A
B	CTDNEP1	ENSG00000175826.12:ENST00000318988.10:ENST00000573600.5:ENST00000574322.6	17:7274553	C	A	17:7281162	T	C	378	0.997354	0.980127	Eosinophil_counts-ND
B	CTDNEP1	ENSG00000175826.12:ENST00000318988.10:ENST00000573600.5:ENST00000574322.6	17:7281162	T	C	17:7281162	T	C	378	1	1	Birth_weight-T
B	CTDNEP1	ENSG00000175826.12:ENST00000572043.5	17:7274553	C	A	17:7281162	T	C	378	0.997354	0.980127	Eosinophil_counts-ND
B	CTDNEP1	ENSG00000175826.12:ENST00000572043.5	17:7281162	T	C	17:7281162	T	C	378	1	1	Birth_weight-T
B	LRRC37A	ENSG00000176681.14:ENST00000393465.7	17:46685223	G	A	17:46676279	C	G	121	0.917355	0.999899	Thyroid_stimulating_hormone_levels-A
B	LRRC37A	ENSG00000176681.14:ENST00000393465.7	17:46687409	A	C	17:46676279	C	G	121	0.884298	0.999812	General_cognitive_ability-ND
B	LRRC37A	ENSG00000176681.14:ENST00000393465.7	17:46710944	G	A	17:46676279	C	G	121	0.826446	0.999389	Epithelial_ovarian_cancer-A
B	LRRC37A	ENSG00000176681.14:ENST00000393465.7	17:46710944	G	A	17:46676279	C	G	121	0.826446	0.999389	Ovarian_cancer_in_BRCA1_mutation_carriers-A
B	LRRC37A	ENSG00000176681.14:ENST00000393465.7	17:46710944	G	A	17:46676279	C	G	121	0.826446	0.999389	Parkinson's_disease-T
B	LRRC37A	ENSG00000176681.14:ENST00000496930.5	17:46556164	G	C	17:46556164	G	C	20	1	1	Red_cell_distribution_width-C
B	MUC20	ENSG00000176945.17:ENST00000445522.6	3:195758569	A	G	3:195735394	C	A	939	0.937167	0.878748	Lung_disease_severity_in_cystic_fibrosis-A
B	MUC20	ENSG00000176945.17:ENST00000445522.6	3:195802247	T	C	3:195735394	C	A	939	0.894569	0.847123	Lung_disease_severity_in_cystic_fibrosis-T
B	HLA-DQB1	ENSG00000179344.16:ENST00000399079.7	6:32639242	C	G	6:32662310	T	C	7812	0.997952	0.803093	Tuberculosis-ND
B	HLA-DQB1	ENSG00000179344.16:ENST00000399079.7	6:32666449	G	A	6:32662310	T	C	7812	0.999616	0.93338	Ocular_sarcoidosis-A
B	HLA-V	ENSG00000181126.13:ENST00000429037.2	6:29867174	T	C	6:29966332	A	G	6101	0.997869	0.901413	Triglyceride_levels-T
B	HLA-V	ENSG00000181126.13:ENST00000457107.5	6:29864555	A	G	6:30026288	A	AC	6101	0.941321	0.88394	Lymphocyte_counts-G
B	HLA-V	ENSG00000181126.13:ENST00000457107.5	6:29943253	C	T	6:30026288	A	AC	6101	0.938535	0.859877	C-peptide_levels_in_type_I_diabetes-T
B	HLA-V	ENSG00000181126.13:ENST00000457107.5	6:29945521	A	T	6:30026288	A	AC	6101	0.958204	0.912899	Adverse_response_to_carbamazepine-ND
B	HLA-V	ENSG00000181126.13:ENST00000457107.5	6:29955574	G	A	6:30026288	A	AC	6101	0.932306	0.875137	Lymphocyte_percentage_of_white_cells-A
B	HLA-V	ENSG00000181126.13:ENST00000457107.5	6:29971803	G	A	6:30026288	A	AC	6101	0.941321	0.88394	Hepatocellular_carcinoma_in_hepatitis_B_infection-ND
B	HLA-V	ENSG00000181126.13:ENST00000457107.5	6:30006148	C	T	6:30026288	A	AC	6101	0.983118	0.952682	Graves'_disease-T
B	HLA-V	ENSG00000181126.13:ENST00000457107.5	6:30006148	C	T	6:30026288	A	AC	6101	0.983118	0.952682	Mouth_ulcers-T
B	HLA-V	ENSG00000181126.13:ENST00000457107.5	6:30098254	A	G	6:30026288	A	AC	6101	0.926733	0.842834	Eosinophil_counts-G
B	HLA-V	ENSG00000181126.13:ENST00000457107.5	6:30103160	C	T	6:30026288	A	AC	6101	0.92575	0.818853	Hepatocellular_carcinoma_in_hepatitis_B_infection-ND
B	ARL6IP4	ENSG00000182196.13:ENST00000315580.9	12:122963381	T	C	12:122976172	C	G	27	0.851852	0.999759	General_cognitive_ability-ND
B	ARL6IP4	ENSG00000182196.13:ENST00000315580.9	12:122963381	T	C	12:122976172	C	G	27	0.851852	0.999759	Type_2_diabetes-C
B	ARL6IP4	ENSG00000182196.13:ENST00000315580.9	12:122966471	G	C	12:122976172	C	G	27	0.925926	0.999772	Waist-hip_ratio-ND
B	ZNF320	ENSG00000182986.14:ENST00000391781.6:ENST00000595635.5	19:52880932	C	T	19:52888427	C	T	351	0.991453	0.977488	Psychosis_in_Alzheimer's_disease-ND
B	ZNF320	ENSG00000182986.14:ENST00000673631.1	19:52880932	C	T	19:52888427	C	T	351	0.991453	0.977488	Psychosis_in_Alzheimer's_disease-ND
B	SMG1P5	ENSG00000183604.14:ENST00000411546.3	16:30350020	G	T	16:30363060	C	T	430	0.981395	0.931085	Tonsillectomy-ND
B	SMG1P5	ENSG00000183604.14:ENST00000529428.5	16:30350020	G	T	16:30369982	C	G	430	0.972093	0.967141	Tonsillectomy-ND
B	ZNF93	ENSG00000184635.16:ENST00000592160.5	19:19346426	C	G	19:19323257	C	T	550	0.998182	0.992204	Body_mass_index-ND
B	BTN3A2	ENSG00000186470.14:ENST00000396934.7	6:26342521	T	C	6:26342829	C	G	414	0.801932	0.99991	Intelligence_(MTAG)-T
B	BTN3A2	ENSG00000186470.14:ENST00000396934.7	6:26342521	T	C	6:26342829	C	G	414	0.801932	0.99991	Life_satisfaction-C
B	BTN3A2	ENSG00000186470.14:ENST00000396934.7	6:26342829	C	G	6:26342829	C	G	414	1	1	General_cognitive_ability-C
B	BTN3A2	ENSG00000186470.14:ENST00000396934.7	6:26342829	C	G	6:26342829	C	G	414	1	1	Intelligence_(MTAG)-C
B	BTN3A2	ENSG00000186470.14:ENST00000396934.7	6:26374182	A	G	6:26342829	C	G	414	0.816425	0.995423	General_cognitive_ability-A
B	BTN3A2	ENSG00000186470.14:ENST00000396934.7	6:26375933	A	G	6:26342829	C	G	414	0.816425	0.995423	Depressive_symptoms_(MTAG)-A
B	BTN3A2	ENSG00000186470.14:ENST00000396934.7	6:26376140	A	G	6:26342829	C	G	414	0.816425	0.995424	Urinary_tract_infection_frequency-ND
B	BTN3A2	ENSG00000186470.14:ENST00000396934.7	6:26376604	T	C	6:26342829	C	G	414	0.806763	0.995451	Autism_spectrum_disorder_or_schizophrenia-T
B	BTN3A2	ENSG00000186470.14:ENST00000396934.7	6:26376604	T	C	6:26342829	C	G	414	0.806763	0.995451	Depression-T
B	C22orf34	ENSG00000188511.12:ENST00000343999.1	22:49615321	A	G	22:49596753	C	CA	6484	0.998458	0.914829	Suicidal_or_self-harm_ideation-A
B	C22orf34	ENSG00000188511.12:ENST00000405854.5	22:49619754	G	T	22:49644640	G	GGGTGGATAATGGAT	6484	0.997995	0.925176	Monocyte_count-T
B	C22orf34	ENSG00000188511.12:ENST00000405854.5	22:49619754	G	T	22:49644640	G	GGGTGGATAATGGAT	6484	0.997995	0.925176	Monocyte_percentage_of_white_cells-T
B	C22orf34	ENSG00000188511.12:ENST00000405854.5	22:49654030	C	G	22:49644640	G	GGGTGGATAATGGAT	6484	0.997841	0.923089	Red_cell_distribution_width-ND
B	C22orf34	ENSG00000188511.12:ENST00000414287.5	22:49619754	G	T	22:49644640	G	GGGTGGATAATGGAT	6484	0.998149	0.925176	Monocyte_count-T
B	C22orf34	ENSG00000188511.12:ENST00000414287.5	22:49619754	G	T	22:49644640	G	GGGTGGATAATGGAT	6484	0.998149	0.925176	Monocyte_percentage_of_white_cells-T
B	C22orf34	ENSG00000188511.12:ENST00000414287.5	22:49654030	C	G	22:49644640	G	GGGTGGATAATGGAT	6484	0.997841	0.923089	Red_cell_distribution_width-ND
B	LINC00910	ENSG00000188825.14:ENST00000662750.1	17:43359652	G	C	17:43361330	G	A	312	0.935897	0.81848	Heel_bone_mineral_density-ND
B	LINC00910	ENSG00000188825.14:ENST00000666319.1	17:43359652	G	C	17:43361330	G	A	312	0.939103	0.81848	Heel_bone_mineral_density-ND
B	BLOC1S2	ENSG00000196072.12:ENST00000441611.5:ENST00000614731.4	10:100186276	G	A	10:100130541	C	G	996	0.915663	0.870615	Squamous_cell_lung_carcinoma-A
B	BLOC1S2	ENSG00000196072.12:ENST00000441611.5:ENST00000614731.4	10:100289222	G	T	10:100130541	C	G	996	0.915663	0.870596	Squamous_cell_lung_carcinoma-T
B	XPNPEP3	ENSG00000196236.13:ENST00000357137.9	22:40876139	T	C	22:40841761	CT	C	468	0.991453	0.98389	Apolipoprotein_B_levels-T
B	XPNPEP3	ENSG00000196236.13:ENST00000357137.9	22:40918008	C	T	22:40841761	CT	C	468	0.99359	0.977967	Low_density_lipoprotein_cholesterol_levels-ND
B	XPNPEP3	ENSG00000196236.13:ENST00000614001.1	22:40876139	T	C	22:40841761	CT	C	468	0.995726	0.98389	Apolipoprotein_B_levels-T
B	XPNPEP3	ENSG00000196236.13:ENST00000614001.1	22:40918008	C	T	22:40841761	CT	C	468	0.991453	0.977967	Low_density_lipoprotein_cholesterol_levels-ND
B	ZNF493	ENSG00000196268.12:ENST00000339914.6	19:21510326	G	T	19:21534992	CT	C	349	0.994269	0.847978	Red_blood_cell_count-ND
B	CD55	ENSG00000196352.16:ENST00000367067.8	1:207214421	T	C	1:207353248	G	A	979	0.876404	0.901298	Spherical_equivalent-T
B	CD55	ENSG00000196352.16:ENST00000367067.8	1:207236069	T	A	1:207353248	G	A	979	0.91522	0.919883	Lung_function_(FVC)-ND
B	CD55	ENSG00000196352.16:ENST00000367067.8	1:207282076	T	G	1:207353248	G	A	979	0.92952	0.978992	Refractive_error-ND
B	CD55	ENSG00000196352.16:ENST00000367067.8	1:207282076	T	G	1:207353248	G	A	979	0.92952	0.978992	Spherical_equivalent-G
B	CD55	ENSG00000196352.16:ENST00000367067.8	1:207314659	G	C	1:207353248	G	A	979	0.981614	0.998554	Spherical_equivalent_or_myopia_(age_of_diagnosis)-C
B	CD55	ENSG00000196352.16:ENST00000367067.8	1:207316974	A	G	1:207353248	G	A	979	0.987743	0.998583	Spherical_equivalent_(joint_analysis_main_effects_and_education_interaction)-A
B	CTBP1-DT	ENSG00000196810.5:ENST00000578730.1	4:1242714	C	G	4:1250430	G	A	700	0.992857	0.998214	Type_2_diabetes-C
B	CTBP1-DT	ENSG00000196810.5:ENST00000578730.1	4:1250430	G	A	4:1250430	G	A	700	1	1	Type_2_diabetes-G
B	CTBP1-DT	ENSG00000196810.5:ENST00000578730.1	4:1252250	A	T	4:1250430	G	A	700	0.998571	0.999602	Type_2_diabetes-A
B	CTBP1-DT	ENSG00000196810.5:ENST00000578730.1	4:1260747	C	T	4:1250430	G	A	700	0.997143	0.998867	Type_2_diabetes-C
B	CTBP1-DT	ENSG00000196810.5:ENST00000578730.1	4:1316113	C	G	4:1250430	G	A	700	0.927143	0.835174	Type_2_diabetes-C
B	ZNF300P1	ENSG00000197083.11:ENST00000520773.5	5:150943866	A	G	5:150949304	T	C	36	0.861111	0.999999	Inflammatory_bowel_disease-ND
B	IRF1-AS1	ENSG00000197536.11:ENST00000612967.2	5:132477512	T	C	5:132477205	T	TTTTG	331	0.864048	0.999757	Asthma_(childhood_onset)-ND
B	IRF1-AS1	ENSG00000197536.11:ENST00000612967.2	5:132477512	T	C	5:132477205	T	TTTTG	331	0.864048	0.999757	Nonatopic_asthma-ND
B	IRF1-AS1	ENSG00000197536.11:ENST00000612967.2	5:132477512	T	C	5:132477205	T	TTTTG	331	0.864048	0.999757	Polycystic_ovary_syndrome-T
B	IRF1-AS1	ENSG00000197536.11:ENST00000612967.2	5:132477658	T	C	5:132477205	T	TTTTG	331	0.833837	0.999471	Hay_fever_and/or_eczema-C
B	IRF1-AS1	ENSG00000197536.11:ENST00000612967.2	5:132478399	C	G	5:132477205	T	TTTTG	331	0.845921	0.999349	Cardiovascular_disease-ND
B	IRF1-AS1	ENSG00000197536.11:ENST00000612967.2	5:132479312	C	A	5:132477205	T	TTTTG	331	0.851964	0.999087	Diastolic_blood_pressure-C
B	IRF1-AS1	ENSG00000197536.11:ENST00000612967.2	5:132493605	G	A	5:132477205	T	TTTTG	331	0.870091	0.967861	Asthma_(sex_interaction)-G
B	SPG7	ENSG00000197912.16:ENST00000341316.6	16:89502467	A	G	16:89528604	T	A	2138	0.966324	0.851163	Height-ND
B	SPG7	ENSG00000197912.16:ENST00000341316.6	16:89506257	A	G	16:89528604	T	A	2138	0.959308	0.855205	Heel_bone_mineral_density-A
B	SPG7	ENSG00000197912.16:ENST00000645063.1	16:89546715	A	G	16:89550364	G	T	2138	0.993452	0.975193	White_coat_effect_(clinic_systolic_blood_pressure_minus_ambulatory_systolic_blood_pressure)-G
B	ZNF568	ENSG00000198453.13:ENST00000333987.12:ENST00000619231.4	19:36991915	G	A	19:36971846	C	CT	675	0.817778	0.946284	Waist-hip_ratio-A
B	TAP2	ENSG00000204267.16:ENST00000374897.4	6:32814805	C	T	6:32826899	T	C	1249	0.939952	0.940977	Strep_throat-ND
B	TAP2	ENSG00000204267.16:ENST00000374897.4	6:32820935	T	G	6:32826899	T	C	1249	0.998399	0.980488	Psoriatic_arthritis-ND
B	TAP2	ENSG00000204267.16:ENST00000652259.1	6:32762235	A	G	6:32776058	C	T	1249	0.963971	0.934306	Chronic_hepatitis_B_infection-A
B	TAP2	ENSG00000204267.16:ENST00000652259.1	6:32762235	A	G	6:32776058	C	T	1249	0.963971	0.934306	Hepatitis_B-G
B	TAP2	ENSG00000204267.16:ENST00000652259.1	6:32762235	A	G	6:32776058	C	T	1249	0.963971	0.934306	Lymphoma-ND
B	TAP2	ENSG00000204267.16:ENST00000652259.1	6:32762235	A	G	6:32776058	C	T	1249	0.963971	0.934306	Susceptibility_to_persistent_hepatitis_B_virus_infection-A
B	TAP2	ENSG00000204267.16:ENST00000652259.1	6:32762309	G	A	6:32776058	C	T	1249	0.98799	0.934898	Systemic_lupus_erythematosus-ND
B	TAP2	ENSG00000204267.16:ENST00000652259.1	6:32819140	G	A	6:32776058	C	T	1249	0.995997	0.972122	Mosquito_bite_size-G
B	HLA-DRA	ENSG00000204287.14:ENST00000374982.5	6:32443164	T	C	6:32444502	G	GAACTAACT	1307	0.993114	0.999966	Perceived_unattractiveness_to_mosquitoes-T
B	HLA-DRA	ENSG00000204287.14:ENST00000374982.5	6:32443869	T	G	6:32444502	G	GAACTAACT	1307	0.993114	0.999966	Non-obstructive_azoospermia-T
B	HLA-DRA	ENSG00000204287.14:ENST00000374982.5	6:32444703	G	A	6:32444502	G	GAACTAACT	1307	0.993114	0.999966	Waist-to-hip_ratio_adjusted_for_BMI_(joint_analysis_for_main_effect_and_physical_activity_interaction)-ND
B	HLA-DRA	ENSG00000204287.14:ENST00000374982.5	6:32444703	G	A	6:32444502	G	GAACTAACT	1307	0.993114	0.999966	Waist-to-hip_ratio_adjusted_for_BMI_in_active_individuals-A
B	HLA-DRA	ENSG00000204287.14:ENST00000374982.5	6:32444703	G	A	6:32444502	G	GAACTAACT	1307	0.993114	0.999966	Waist-to-hip_ratio_adjusted_for_body_mass_index-A
B	HLA-DRA	ENSG00000204287.14:ENST00000374982.5	6:32445682	G	A	6:32444502	G	GAACTAACT	1307	0.993114	0.999966	Hematological_parameters-G
B	HLA-DRA	ENSG00000204287.14:ENST00000374982.5	6:32446496	T	C	6:32444502	G	GAACTAACT	1307	0.990054	0.936438	ACPA-positive_rheumatoid_arthritis_(smoking_interaction)-ND
B	HLA-DRA	ENSG00000204287.14:ENST00000374982.5	6:32446496	T	C	6:32444502	G	GAACTAACT	1307	0.990054	0.936438	Asthma-T
B	HLA-DRA	ENSG00000204287.14:ENST00000395388.7	6:32443164	T	C	6:32444502	G	GAACTAACT	1307	0.993114	0.999966	Perceived_unattractiveness_to_mosquitoes-T
B	HLA-DRA	ENSG00000204287.14:ENST00000395388.7	6:32443869	T	G	6:32444502	G	GAACTAACT	1307	0.993114	0.999966	Non-obstructive_azoospermia-T
B	HLA-DRA	ENSG00000204287.14:ENST00000395388.7	6:32444703	G	A	6:32444502	G	GAACTAACT	1307	0.993114	0.999966	Waist-to-hip_ratio_adjusted_for_BMI_(joint_analysis_for_main_effect_and_physical_activity_interaction)-ND
B	HLA-DRA	ENSG00000204287.14:ENST00000395388.7	6:32444703	G	A	6:32444502	G	GAACTAACT	1307	0.993114	0.999966	Waist-to-hip_ratio_adjusted_for_BMI_in_active_individuals-A
B	HLA-DRA	ENSG00000204287.14:ENST00000395388.7	6:32444703	G	A	6:32444502	G	GAACTAACT	1307	0.993114	0.999966	Waist-to-hip_ratio_adjusted_for_body_mass_index-A
B	HLA-DRA	ENSG00000204287.14:ENST00000395388.7	6:32445682	G	A	6:32444502	G	GAACTAACT	1307	0.993114	0.999966	Hematological_parameters-G
B	HLA-DRA	ENSG00000204287.14:ENST00000395388.7	6:32446496	T	C	6:32444502	G	GAACTAACT	1307	0.990054	0.936438	ACPA-positive_rheumatoid_arthritis_(smoking_interaction)-ND
B	HLA-DRA	ENSG00000204287.14:ENST00000395388.7	6:32446496	T	C	6:32444502	G	GAACTAACT	1307	0.990054	0.936438	Asthma-T
B	NCR3	ENSG00000204475.10:ENST00000340027.10	6:31368323	C	A	6:31369504	G	A	6985	0.998568	0.80116	Ankylosing_spondylitis-ND
B	NCR3	ENSG00000204475.10:ENST00000376072.7	6:31588932	A	G	6:31576050	G	A	328	1	0.993468	Blood_protein_levels-G
B	NCR3	ENSG00000204475.10:ENST00000376072.7	6:31595463	C	A	6:31576050	G	A	328	0.993902	0.917973	Cold_sores-ND
B	NCR3	ENSG00000204475.10:ENST00000376072.7	6:31601927	G	A	6:31576050	G	A	328	0.987805	0.909339	Diastolic_blood_pressure-A
B	NCR3	ENSG00000204475.10:ENST00000376073.8	6:31588932	A	G	6:31588932	A	G	328	1	1	Blood_protein_levels-G
B	NCR3	ENSG00000204475.10:ENST00000376073.8	6:31595463	C	A	6:31588932	A	G	328	0.993902	0.924093	Cold_sores-ND
B	NCR3	ENSG00000204475.10:ENST00000376073.8	6:31601927	G	A	6:31588932	A	G	328	0.987805	0.915152	Diastolic_blood_pressure-A
B	LST1	ENSG00000204482.11:ENST00000376089.6:ENST00000418507.6	6:31548022	G	A	6:31544943	G	C	19	0.894737	0.979431	Late-onset_myasthenia_gravis-ND
B	LST1	ENSG00000204482.11:ENST00000438075.7	6:31548022	G	A	6:31544943	G	C	19	0.894737	0.979431	Late-onset_myasthenia_gravis-ND
B	MICA	ENSG00000204520.14:ENST00000616296.4	6:31398818	C	T	6:31394807	A	G	6985	0.992269	0.929786	Hepatocellular_carcinoma-A
B	MICA	ENSG00000204520.14:ENST00000616296.4	6:31443171	C	T	6:31394807	A	G	6985	0.994417	0.929211	Blood_protein_levels-ND
B	MICA	ENSG00000204520.14:ENST00000616296.4	6:31443171	C	T	6:31394807	A	G	6985	0.994417	0.929211	MHC_class_I_polypeptide-related_sequence_A_levels-A
B	MICA	ENSG00000204520.14:ENST00000674069.1	6:31398818	C	T	6:31396511	C	G	6985	0.998282	0.999723	Hepatocellular_carcinoma-A
B	MICA	ENSG00000204520.14:ENST00000674069.1	6:31443171	C	T	6:31396511	C	G	6985	0.992126	0.96083	Blood_protein_levels-ND
B	MICA	ENSG00000204520.14:ENST00000674069.1	6:31443171	C	T	6:31396511	C	G	6985	0.992126	0.96083	MHC_class_I_polypeptide-related_sequence_A_levels-A
B	HLA-C	ENSG00000204525.16:ENST00000376228.9	6:31268633	C	T	6:31270140	C	T	6985	0.996994	0.999132	Serum_metabolite_levels-ND
B	HLA-C	ENSG00000204525.16:ENST00000376228.9	6:31268633	C	T	6:31270140	C	T	6985	0.996994	0.999132	Serum_metabolite_levels_(CMS)-ND
B	HLA-C	ENSG00000204525.16:ENST00000376228.9	6:31272654	G	T	6:31270140	C	T	6985	0.996994	0.999132	Chronic_obstructive_pulmonary_disease-related_biomarkers-T
B	HLA-C	ENSG00000204525.16:ENST00000383329.7	6:31268633	C	T	6:31270140	C	T	6985	0.99685	0.999132	Serum_metabolite_levels-ND
B	HLA-C	ENSG00000204525.16:ENST00000383329.7	6:31268633	C	T	6:31270140	C	T	6985	0.99685	0.999132	Serum_metabolite_levels_(CMS)-ND
B	HLA-C	ENSG00000204525.16:ENST00000383329.7	6:31272654	G	T	6:31270140	C	T	6985	0.99685	0.999132	Chronic_obstructive_pulmonary_disease-related_biomarkers-T
B	HLA-C	ENSG00000204525.16:ENST00000640219.1	6:31255998	C	T	6:31257316	C	T	6985	0.98597	0.95672	Autism_spectrum_disorder_or_schizophrenia-ND
B	HLA-J	ENSG00000204622.11:ENST00000494367.1	6:29854655	C	T	6:29955414	G	A	6101	0.981642	0.970419	Reticulocyte_count-T
B	HLA-J	ENSG00000204622.11:ENST00000494367.1	6:29964515	G	T	6:29955414	G	A	6101	0.951319	0.853935	General_cognitive_ability-T
B	HLA-J	ENSG00000204622.11:ENST00000494367.1	6:29972902	G	A	6:29955414	G	A	6101	0.94968	0.81679	Autism_spectrum_disorder_or_schizophrenia-ND
B	HLA-J	ENSG00000204622.11:ENST00000495278.5	6:29854655	C	T	6:29955414	G	A	6101	0.985904	0.970419	Reticulocyte_count-T
B	HLA-J	ENSG00000204622.11:ENST00000495278.5	6:29964515	G	T	6:29955414	G	A	6101	0.954106	0.853935	General_cognitive_ability-T
B	HLA-J	ENSG00000204622.11:ENST00000495278.5	6:29972902	G	A	6:29955414	G	A	6101	0.948697	0.81679	Autism_spectrum_disorder_or_schizophrenia-ND
B	ZNRD1ASP	ENSG00000204623.9:ENST00000448093.5	6:30113331	T	C	6:30113331	T	C	6101	1	1	Cold_sores-ND
B	HLA-A	ENSG00000206503.13:ENST00000376802.2	6:29938999	A	T	6:29943579	G	A	6101	0.974594	0.911822	Height-A
B	HLA-A	ENSG00000206503.13:ENST00000376802.2	6:29942680	T	G	6:29943579	G	A	6101	0.980331	0.965737	Autism_spectrum_disorder-G
B	HLA-A	ENSG00000206503.13:ENST00000376802.2	6:29943579	G	A	6:29943579	G	A	6101	1	1	Blood_protein_levels-ND
B	HLA-A	ENSG00000206503.13:ENST00000376802.2	6:29950322	G	T	6:29943579	G	A	6101	0.994263	0.97237	Nasopharyngeal_carcinoma-A
B	HLA-A	ENSG00000206503.13:ENST00000376802.2	6:29951332	A	G	6:29943579	G	A	6101	0.994755	0.972252	Heel_bone_mineral_density-A
B	HLA-A	ENSG00000206503.13:ENST00000376802.2	6:29952002	C	A	6:29943579	G	A	6101	0.996722	0.972256	Heel_bone_mineral_density-C
B	HLA-A	ENSG00000206503.13:ENST00000376802.2	6:29952555	T	G	6:29943579	G	A	6101	0.997869	0.972316	Beta-2_microglubulin_plasma_levels-G
B	HLA-A	ENSG00000206503.13:ENST00000376802.2	6:29952555	T	G	6:29943579	G	A	6101	0.997869	0.972316	Multiple_sclerosis-T
B	HLA-A	ENSG00000206503.13:ENST00000376802.2	6:29955309	A	T	6:29943579	G	A	6101	0.988035	0.98933	Tuberculosis-ND
B	HLA-A	ENSG00000206503.13:ENST00000376802.2	6:29955314	T	G	6:29943579	G	A	6101	0.999836	0.984813	Granulocyte_count-G
B	HLA-A	ENSG00000206503.13:ENST00000376802.2	6:29955314	T	G	6:29943579	G	A	6101	0.999836	0.984813	Monocyte_count-G
B	HLA-A	ENSG00000206503.13:ENST00000376802.2	6:29955314	T	G	6:29943579	G	A	6101	0.999836	0.984813	Myeloid_white_cell_count-G
B	HLA-A	ENSG00000206503.13:ENST00000376802.2	6:29955314	T	G	6:29943579	G	A	6101	0.999836	0.984813	Neutrophil_count-G
B	HLA-A	ENSG00000206503.13:ENST00000376802.2	6:29955314	T	G	6:29943579	G	A	6101	0.999836	0.984813	Sum_basophil_neutrophil_counts-G
B	HLA-A	ENSG00000206503.13:ENST00000376802.2	6:29955314	T	G	6:29943579	G	A	6101	0.999836	0.984813	Sum_neutrophil_eosinophil_counts-G
B	HLA-A	ENSG00000206503.13:ENST00000376802.2	6:29955314	T	G	6:29943579	G	A	6101	0.999836	0.984813	White_blood_cell_count-G
B	HLA-A	ENSG00000206503.13:ENST00000376802.2	6:29955471	G	C	6:29943579	G	A	6101	0.953942	0.831355	Heel_bone_mineral_density-ND
B	HLA-A	ENSG00000206503.13:ENST00000376806.9	6:29769786	A	G	6:29864433	G	A	6101	0.986396	0.877065	Mononucleosis-ND
B	HLA-A	ENSG00000206503.13:ENST00000376806.9	6:29854655	C	T	6:29864433	G	A	6101	0.941649	0.802665	Reticulocyte_count-T
B	HLA-A	ENSG00000206503.13:ENST00000376806.9	6:29859185	T	C	6:29864433	G	A	6101	0.977381	0.939575	Non-albumin_protein_levels-ND
B	HLA-A	ENSG00000206503.13:ENST00000376806.9	6:29959945	C	G	6:29864433	G	A	6101	0.972955	0.848561	General_cognitive_ability-C
B	AC016747.1	ENSG00000212978.6:ENST00000420918.3	2:61242991	C	T	2:61146385	G	A	1424	0.96559	0.881758	Atrial_fibrillation-C
B	AC016747.1	ENSG00000212978.6:ENST00000420918.3	2:61325010	C	G	2:61146385	G	A	1424	0.857444	0.827349	Urate_levels-C
B	AC016747.1	ENSG00000212978.6:ENST00000420918.3	2:61541286	A	C	2:61146385	G	A	1424	0.984551	0.874143	Urinary_sodium_excretion-A
B	AC016747.1	ENSG00000212978.6:ENST00000420918.3	2:61541610	G	A	2:61146385	G	A	1424	0.983146	0.874329	Atrial_fibrillation-A
B	AC016747.1	ENSG00000212978.6:ENST00000420918.3	2:61545122	A	G	2:61146385	G	A	1424	0.967697	0.874405	Tuberculosis-ND
B	AC016747.1	ENSG00000212978.6:ENST00000420918.3	2:61548229	T	C	2:61146385	G	A	1424	0.940309	0.872479	Atrial_fibrillation-C
B	AC016747.1	ENSG00000212978.6:ENST00000422740.1	2:61242991	C	T	2:61146385	G	A	1424	0.985253	0.881758	Atrial_fibrillation-C
B	AC016747.1	ENSG00000212978.6:ENST00000422740.1	2:61325010	C	G	2:61146385	G	A	1424	0.892556	0.827349	Urate_levels-C
B	AC016747.1	ENSG00000212978.6:ENST00000422740.1	2:61541286	A	C	2:61146385	G	A	1424	0.948736	0.874143	Urinary_sodium_excretion-A
B	AC016747.1	ENSG00000212978.6:ENST00000422740.1	2:61541610	G	A	2:61146385	G	A	1424	0.973315	0.874329	Atrial_fibrillation-A
B	AC016747.1	ENSG00000212978.6:ENST00000422740.1	2:61545122	A	G	2:61146385	G	A	1424	0.957865	0.874405	Tuberculosis-ND
B	AC016747.1	ENSG00000212978.6:ENST00000422740.1	2:61548229	T	C	2:61146385	G	A	1424	0.957163	0.872479	Atrial_fibrillation-C
B	GANC	ENSG00000214013.9:ENST00000440615.6	15:42379110	G	A	15:42197382	TA	T	1483	0.975051	0.969124	Fibrinogen_levels-A
B	LYRM4	ENSG00000214113.11:ENST00000330636.9	6:5260703	A	C	6:5183580	C	T	535	0.8	0.882467	Height-A
B	LYRM4	ENSG00000214113.11:ENST00000500576.4	6:5260703	A	C	6:5183580	C	T	535	0.801869	0.882467	Height-A
B	AC005562.1	ENSG00000214719.13:ENST00000667731.1	17:30776148	C	G	17:30815976	T	TA	413	0.886199	0.880218	Mean_corpuscular_hemoglobin-ND
B	SLC35E2A	ENSG00000215790.7:ENST00000355439.7	1:1748780	G	A	1:1744652	C	T	504	0.994048	0.988741	Systolic_blood_pressure-A
B	SLC35E2A	ENSG00000215790.7:ENST00000643905.1	1:1748780	G	A	1:1744652	C	T	504	0.992063	0.988741	Systolic_blood_pressure-A
B	HLA-DRB6	ENSG00000229391.7:ENST00000411500.5	6:32610856	A	G	6:32609269	C	T	7812	0.997312	0.821311	Metabolic_syndrome-G
B	HLA-DRB6	ENSG00000229391.7:ENST00000437650.2	6:32623832	A	G	6:32634256	G	A	7812	0.999744	0.859628	Keratinocyte_cancer_(MTAG)-G
B	HCG18	ENSG00000231074.9:ENST00000657247.1	6:30261529	A	G	6:30256585	G	A	576	0.940972	0.999598	General_cognitive_ability-A
B	HLA-DQB2	ENSG00000232629.9:ENST00000411527.5	6:32658490	G	T	6:32661046	G	T	7812	0.976575	0.837544	Takayasu_arteritis-T
B	HLA-DQB2	ENSG00000232629.9:ENST00000411527.5	6:32667519	C	T	6:32661046	G	T	7812	0.980543	0.873612	Schizophrenia-C
B	HLA-DQB2	ENSG00000232629.9:ENST00000411527.5	6:32720196	A	G	6:32661046	G	T	7812	0.977599	0.864598	Asthma-T
B	HLA-DQB2	ENSG00000232629.9:ENST00000435145.6	6:32658490	G	T	6:32658490	G	T	7812	1	1	Takayasu_arteritis-T
B	HLA-DQB2	ENSG00000232629.9:ENST00000435145.6	6:32720196	A	G	6:32658490	G	T	7812	0.978879	0.826357	Asthma-T
B	LYRM9	ENSG00000232859.10:ENST00000460380.6:ENST00000503642.1	17:27879388	C	A	17:27889371	A	G	318	0.993711	0.999999	Fractional_exhaled_nitric_oxide_(childhood)-C
B	LYRM9	ENSG00000232859.10:ENST00000460380.6:ENST00000503642.1	17:27915730	C	G	17:27889371	A	G	318	0.971698	0.983735	Irritable_mood-C
B	LINC01237	ENSG00000233806.7:ENST00000415434.5	2:241899939	C	T	2:241908168	C	CT	413	0.966102	0.839975	Caudal_anterior-cingulate_cortex_volume-ND
B	LINC01237	ENSG00000233806.7:ENST00000430555.5	2:241899939	C	T	2:241908168	C	CT	413	0.966102	0.839975	Caudal_anterior-cingulate_cortex_volume-ND
B	HLA-B	ENSG00000234745.11:ENST00000412585.7	6:31356183	G	C	6:31355111	A	G	6985	0.999427	0.854739	Autism_spectrum_disorder_or_schizophrenia-C
B	HLA-B	ENSG00000234745.11:ENST00000639848.1	6:31355235	G	A	6:31358446	A	G	6985	0.999427	0.925508	Allergic_disease_(asthma,_hay_fever_or_eczema)-A
B	HLA-B	ENSG00000234745.11:ENST00000639848.1	6:31359287	T	C	6:31358446	A	G	6985	0.999857	0.952229	HIV-1_control-C
B	HLA-B	ENSG00000234745.11:ENST00000639848.1	6:31384336	T	C	6:31358446	A	G	6985	0.998855	0.910278	Self-reported_allergy-C
B	HLA-B	ENSG00000234745.11:ENST00000640615.1	6:31356183	G	C	6:31355111	A	G	6985	0.999427	0.854739	Autism_spectrum_disorder_or_schizophrenia-C
B	CASTOR3	ENSG00000239521.9:ENST00000647868.1	7:100242838	A	G	7:100217198	A	G	165	0.993939	0.982346	Alzheimer's_disease_or_family_history_of_Alzheimer's_disease-ND
B	THAP9-AS1	ENSG00000251022.6:ENST00000504520.6	4:82969822	A	G	4:83005296	A	AT	271	0.874539	0.967168	Pulse_pressure-A
B	THAP9-AS1	ENSG00000251022.6:ENST00000504520.6	4:82975665	T	A	4:83005296	A	AT	271	0.98893	0.966832	Systolic_blood_pressure-A
B	THAP9-AS1	ENSG00000251022.6:ENST00000504520.6	4:82982742	T	C	4:83005296	A	AT	271	0.918819	0.988588	White_blood_cell_count-ND
B	THAP9-AS1	ENSG00000251022.6:ENST00000504520.6	4:82995884	A	G	4:83005296	A	AT	271	0.948339	0.992842	Apolipoprotein_A1_levels-A
B	THAP9-AS1	ENSG00000251022.6:ENST00000504520.6	4:82995884	A	G	4:83005296	A	AT	271	0.948339	0.992842	HDL_cholesterol_levels-A
B	THAP9-AS1	ENSG00000251022.6:ENST00000504520.6	4:83004742	T	C	4:83005296	A	AT	271	0.944649	0.99284	Pulse_pressure-T
B	THAP9-AS1	ENSG00000251022.6:ENST00000504792.6	4:82969822	A	G	4:83005296	A	AT	271	0.889299	0.967168	Pulse_pressure-A
B	THAP9-AS1	ENSG00000251022.6:ENST00000504792.6	4:82975665	T	A	4:83005296	A	AT	271	0.922509	0.966832	Systolic_blood_pressure-A
B	THAP9-AS1	ENSG00000251022.6:ENST00000504792.6	4:82982742	T	C	4:83005296	A	AT	271	0.926199	0.988588	White_blood_cell_count-ND
B	THAP9-AS1	ENSG00000251022.6:ENST00000504792.6	4:82995884	A	G	4:83005296	A	AT	271	0.95203	0.992842	Apolipoprotein_A1_levels-A
B	THAP9-AS1	ENSG00000251022.6:ENST00000504792.6	4:82995884	A	G	4:83005296	A	AT	271	0.95203	0.992842	HDL_cholesterol_levels-A
B	THAP9-AS1	ENSG00000251022.6:ENST00000504792.6	4:83004742	T	C	4:83005296	A	AT	271	0.940959	0.99284	Pulse_pressure-T
B	IFNG-AS1	ENSG00000255733.6:ENST00000536914.1	12:68019691	T	A	12:68026623	G	A	647	0.998454	0.907761	Itch_intensity_from_mosquito_bite_adjusted_by_bite_size-T
B	IFNG-AS1	ENSG00000255733.6:ENST00000536914.1	12:68020930	C	T	12:68026623	G	A	647	0.996909	0.895624	Itch_intensity_from_mosquito_bite_adjusted_by_bite_size-T
B	IFNG-AS1	ENSG00000255733.6:ENST00000536914.1	12:68026623	G	A	12:68026623	G	A	647	1	1	Itch_intensity_from_mosquito_bite-G
B	AC090825.1	ENSG00000259363.6:ENST00000656644.1	15:99884400	A	G	15:99869662	C	T	6667	0.99745	0.959069	Colonoscopy-negative_controls_vs_population_controls-ND
B	AC090825.1	ENSG00000259363.6:ENST00000670236.1	15:99884400	A	G	15:99869662	C	T	6667	0.997	0.959069	Colonoscopy-negative_controls_vs_population_controls-ND
B	PMF1-BGLAP	ENSG00000260238.6:ENST00000368276.8	1:156236330	G	A	1:156236330	G	A	140	1	1	C-reactive_protein_levels-G
B	AC083798.2	ENSG00000272758.6:ENST00000608346.1	3:122381600	C	T	3:122406205	G	A	1421	0.992963	0.969638	Systolic_blood_pressure-ND
B	AC083798.2	ENSG00000272758.6:ENST00000608346.1	3:122391302	T	C	3:122406205	G	A	1421	0.970443	0.840548	Diastolic_blood_pressure-T
B	AC083798.2	ENSG00000272758.6:ENST00000608346.1	3:122392714	A	G	3:122406205	G	A	1421	0.971851	0.829917	Risky_sexual_behaviors_(alcohol_dependence_interaction)-ND
B	AC083798.2	ENSG00000272758.6:ENST00000608346.1	3:122398816	A	T	3:122406205	G	A	1421	0.975369	0.841713	Diastolic_blood_pressure-T
B	AC083798.2	ENSG00000272758.6:ENST00000667395.1	3:122426477	C	T	3:122564248	G	A	1421	0.965517	0.913777	LDL_cholesterol_levels-T
B	AC083798.2	ENSG00000272758.6:ENST00000667395.1	3:122440993	G	A	3:122564248	G	A	1421	0.992259	0.914491	Mean_corpuscular_hemoglobin-ND
B	AC083798.2	ENSG00000272758.6:ENST00000667395.1	3:122563722	T	C	3:122564248	G	A	1421	0.934553	0.927058	LDL_cholesterol_levels-T
B	BISPR	ENSG00000282851.2:ENST00000635176.2	19:17402104	G	T	19:17417686	G	A	842	0.975059	0.971411	Height-ND
B	BISPR	ENSG00000282851.2:ENST00000635536.2	19:17402104	G	T	19:17417686	G	A	842	0.973872	0.971411	Height-ND
CD4	ELAC2	ENSG00000006744.19:ENST00000338034.9	17:12993236	C	T	17:12993236	C	T	484	1	1	Schizophrenia-T
CD4	ELAC2	ENSG00000006744.19:ENST00000395962.6	17:12993236	C	T	17:12993976	A	C	484	0.997934	0.972635	Schizophrenia-T
CD4	ELAC2	ENSG00000006744.19:ENST00000578071.1	17:12993236	C	T	17:12993236	C	T	484	1	1	Schizophrenia-T
CD4	PIGQ	ENSG00000007541.17:ENST00000026218.9	16:627020	G	T	16:570709	C	T	782	0.960358	0.820176	Educational_attainment_(years_of_education)-T
CD4	TRAF3IP3	ENSG00000009790.15:ENST00000367023.5	1:209760788	A	G	1:209753422	A	ATTACT	297	0.996633	0.994681	Mean_corpuscular_hemoglobin-ND
CD4	TRAF3IP3	ENSG00000009790.15:ENST00000367024.5:ENST00000367025.8	1:209763226	A	G	1:209763286	G	A	297	0.993266	0.997997	Mean_corpuscular_hemoglobin-G
CD4	TRAF3IP3	ENSG00000009790.15:ENST00000367024.5:ENST00000367025.8	1:209763226	A	G	1:209763286	G	A	297	0.993266	0.997997	Mean_corpuscular_volume-G
CD4	TRAF3IP3	ENSG00000009790.15:ENST00000367024.5:ENST00000367025.8	1:209763286	G	A	1:209763286	G	A	297	1	1	Red_blood_cell_count-A
CD4	TRAF3IP3	ENSG00000009790.15:ENST00000367024.5:ENST00000367025.8	1:209769090	G	C	1:209763286	G	A	297	0.855219	0.941738	White_blood_cell_count-ND
CD4	SH3YL1	ENSG00000035115.22:ENST00000356150.10:ENST00000405430.5	2:224919	A	G	2:264621	A	C	167	0.844311	0.994915	Height-G
CD4	SH3YL1	ENSG00000035115.22:ENST00000356150.10:ENST00000405430.5	2:224919	A	G	2:264621	A	C	167	0.844311	0.994915	Large_artery_stroke-G
CD4	SH3YL1	ENSG00000035115.22:ENST00000356150.10:ENST00000405430.5	2:226933	A	G	2:264621	A	C	167	0.844311	0.994915	Blood_urea_nitrogen_levels-A
CD4	SH3YL1	ENSG00000035115.22:ENST00000356150.10:ENST00000405430.5	2:226933	A	G	2:264621	A	C	167	0.844311	0.994915	Estimated_glomerular_filtration_rate-A
CD4	SH3YL1	ENSG00000035115.22:ENST00000356150.10:ENST00000405430.5	2:243929	G	A	2:264621	A	C	167	0.844311	0.994981	Height-ND
CD4	SH3YL1	ENSG00000035115.22:ENST00000356150.10:ENST00000405430.5	2:249092	A	C	2:264621	A	C	167	0.838323	0.992337	Body_mass_index-ND
CD4	SH3YL1	ENSG00000035115.22:ENST00000356150.10:ENST00000405430.5	2:264019	C	A	2:264621	A	C	167	0.982036	0.996166	HDL_cholesterol_levels-C
CD4	SH3YL1	ENSG00000035115.22:ENST00000356150.10:ENST00000405430.5	2:264621	A	C	2:264621	A	C	167	1	1	Smoking_initiation_(ever_regular_vs_never_regular)-C
CD4	SH3YL1	ENSG00000035115.22:ENST00000356150.10:ENST00000405430.5	2:267367	G	T	2:264621	A	C	167	0.964072	0.996138	Blood_protein_levels-G
CD4	SH3YL1	ENSG00000035115.22:ENST00000356150.10:ENST00000405430.5	2:271797	G	A	2:264621	A	C	167	0.994012	0.995977	Smoking_initiation_(ever_regular_vs_never_regular)_(MTAG)-A
CD4	SH3YL1	ENSG00000035115.22:ENST00000356150.10:ENST00000405430.5	2:272203	C	T	2:264621	A	C	167	0.844311	0.994993	Blood_protein_levels-T
CD4	SH3YL1	ENSG00000035115.22:ENST00000356150.10:ENST00000405430.5	2:272203	C	T	2:264621	A	C	167	0.844311	0.994993	High_density_lipoprotein_cholesterol_levels-T
CD4	SH3YL1	ENSG00000035115.22:ENST00000356150.10:ENST00000405430.5	2:272203	C	T	2:264621	A	C	167	0.844311	0.994993	Large_artery_stroke-T
CD4	SH3YL1	ENSG00000035115.22:ENST00000402632.5	2:224919	A	G	2:239597	C	G	167	0.862275	0.979671	Height-G
CD4	SH3YL1	ENSG00000035115.22:ENST00000402632.5	2:224919	A	G	2:239597	C	G	167	0.862275	0.979671	Large_artery_stroke-G
CD4	SH3YL1	ENSG00000035115.22:ENST00000402632.5	2:226933	A	G	2:239597	C	G	167	0.862275	0.979671	Blood_urea_nitrogen_levels-A
CD4	SH3YL1	ENSG00000035115.22:ENST00000402632.5	2:226933	A	G	2:239597	C	G	167	0.862275	0.979671	Estimated_glomerular_filtration_rate-A
CD4	SH3YL1	ENSG00000035115.22:ENST00000402632.5	2:239597	C	G	2:239597	C	G	167	1	1	HDL_cholesterol-C
CD4	SH3YL1	ENSG00000035115.22:ENST00000402632.5	2:239597	C	G	2:239597	C	G	167	1	1	Waist_circumference_adjusted_for_body_mass_index-ND
CD4	SH3YL1	ENSG00000035115.22:ENST00000402632.5	2:242793	G	C	2:239597	C	G	167	0.976048	0.950027	Apolipoprotein_A1_levels-G
CD4	SH3YL1	ENSG00000035115.22:ENST00000402632.5	2:243929	G	A	2:239597	C	G	167	0.862275	0.979672	Height-ND
CD4	SH3YL1	ENSG00000035115.22:ENST00000402632.5	2:254215	G	A	2:239597	C	G	167	0.856287	0.954184	Blood_protein_levels-ND
CD4	SH3YL1	ENSG00000035115.22:ENST00000402632.5	2:264019	C	A	2:239597	C	G	167	0.814371	0.978463	HDL_cholesterol_levels-C
CD4	SH3YL1	ENSG00000035115.22:ENST00000402632.5	2:272203	C	T	2:239597	C	G	167	0.862275	0.979671	Blood_protein_levels-T
CD4	SH3YL1	ENSG00000035115.22:ENST00000402632.5	2:272203	C	T	2:239597	C	G	167	0.862275	0.979671	High_density_lipoprotein_cholesterol_levels-T
CD4	SH3YL1	ENSG00000035115.22:ENST00000402632.5	2:272203	C	T	2:239597	C	G	167	0.862275	0.979671	Large_artery_stroke-T
CD4	SH3YL1	ENSG00000035115.22:ENST00000403657.5:ENST00000403658.5	2:224919	A	G	2:242793	G	C	167	0.874251	0.973129	Height-G
CD4	SH3YL1	ENSG00000035115.22:ENST00000403657.5:ENST00000403658.5	2:224919	A	G	2:242793	G	C	167	0.874251	0.973129	Large_artery_stroke-G
CD4	SH3YL1	ENSG00000035115.22:ENST00000403657.5:ENST00000403658.5	2:226933	A	G	2:242793	G	C	167	0.874251	0.973129	Blood_urea_nitrogen_levels-A
CD4	SH3YL1	ENSG00000035115.22:ENST00000403657.5:ENST00000403658.5	2:226933	A	G	2:242793	G	C	167	0.874251	0.973129	Estimated_glomerular_filtration_rate-A
CD4	SH3YL1	ENSG00000035115.22:ENST00000403657.5:ENST00000403658.5	2:242793	G	C	2:242793	G	C	167	1	1	Apolipoprotein_A1_levels-G
CD4	SH3YL1	ENSG00000035115.22:ENST00000403657.5:ENST00000403658.5	2:243929	G	A	2:242793	G	C	167	0.874251	0.973129	Height-ND
CD4	SH3YL1	ENSG00000035115.22:ENST00000403657.5:ENST00000403658.5	2:249092	A	C	2:242793	G	C	167	0.808383	0.970334	Body_mass_index-ND
CD4	SH3YL1	ENSG00000035115.22:ENST00000403657.5:ENST00000403658.5	2:264019	C	A	2:242793	G	C	167	0.826347	0.97187	HDL_cholesterol_levels-C
CD4	SH3YL1	ENSG00000035115.22:ENST00000403657.5:ENST00000403658.5	2:267367	G	T	2:242793	G	C	167	0.820359	0.971321	Blood_protein_levels-G
CD4	SH3YL1	ENSG00000035115.22:ENST00000403657.5:ENST00000403658.5	2:271797	G	A	2:242793	G	C	167	0.814371	0.970643	Smoking_initiation_(ever_regular_vs_never_regular)_(MTAG)-A
CD4	SH3YL1	ENSG00000035115.22:ENST00000403657.5:ENST00000403658.5	2:272203	C	T	2:242793	G	C	167	0.856287	0.973129	Blood_protein_levels-T
CD4	SH3YL1	ENSG00000035115.22:ENST00000403657.5:ENST00000403658.5	2:272203	C	T	2:242793	G	C	167	0.856287	0.973129	High_density_lipoprotein_cholesterol_levels-T
CD4	SH3YL1	ENSG00000035115.22:ENST00000403657.5:ENST00000403658.5	2:272203	C	T	2:242793	G	C	167	0.856287	0.973129	Large_artery_stroke-T
CD4	SH3YL1	ENSG00000035115.22:ENST00000626873.2	2:224919	A	G	2:290003	C	T	167	0.832335	0.816368	Height-G
CD4	SH3YL1	ENSG00000035115.22:ENST00000626873.2	2:224919	A	G	2:290003	C	T	167	0.832335	0.816368	Large_artery_stroke-G
CD4	SH3YL1	ENSG00000035115.22:ENST00000626873.2	2:226933	A	G	2:290003	C	T	167	0.832335	0.816368	Blood_urea_nitrogen_levels-A
CD4	SH3YL1	ENSG00000035115.22:ENST00000626873.2	2:226933	A	G	2:290003	C	T	167	0.832335	0.816368	Estimated_glomerular_filtration_rate-A
CD4	SH3YL1	ENSG00000035115.22:ENST00000626873.2	2:239597	C	G	2:290003	C	T	167	0.958084	0.833421	HDL_cholesterol-C
CD4	SH3YL1	ENSG00000035115.22:ENST00000626873.2	2:239597	C	G	2:290003	C	T	167	0.958084	0.833421	Waist_circumference_adjusted_for_body_mass_index-ND
CD4	SH3YL1	ENSG00000035115.22:ENST00000626873.2	2:243929	G	A	2:290003	C	T	167	0.832335	0.816461	Height-ND
CD4	SH3YL1	ENSG00000035115.22:ENST00000626873.2	2:249092	A	C	2:290003	C	T	167	0.994012	0.815623	Body_mass_index-ND
CD4	SH3YL1	ENSG00000035115.22:ENST00000626873.2	2:264019	C	A	2:290003	C	T	167	0.946108	0.819406	HDL_cholesterol_levels-C
CD4	SH3YL1	ENSG00000035115.22:ENST00000626873.2	2:264621	A	C	2:290003	C	T	167	0.826347	0.817987	Smoking_initiation_(ever_regular_vs_never_regular)-C
CD4	SH3YL1	ENSG00000035115.22:ENST00000626873.2	2:267367	G	T	2:290003	C	T	167	0.934132	0.819886	Blood_protein_levels-G
CD4	SH3YL1	ENSG00000035115.22:ENST00000626873.2	2:272203	C	T	2:290003	C	T	167	0.832335	0.816497	Blood_protein_levels-T
CD4	SH3YL1	ENSG00000035115.22:ENST00000626873.2	2:272203	C	T	2:290003	C	T	167	0.832335	0.816497	High_density_lipoprotein_cholesterol_levels-T
CD4	SH3YL1	ENSG00000035115.22:ENST00000626873.2	2:272203	C	T	2:290003	C	T	167	0.832335	0.816497	Large_artery_stroke-T
CD4	MAP4	ENSG00000047849.21:ENST00000426837.6	3:47775517	G	T	3:48055188	C	G	578	0.884083	0.97861	Body_mass_index-ND
CD4	MAP4	ENSG00000047849.21:ENST00000426837.6	3:48089403	C	T	3:48055188	C	G	578	0.84083	0.919214	Diastolic_blood_pressure-T
CD4	MAP4	ENSG00000047849.21:ENST00000426837.6	3:48089403	C	T	3:48055188	C	G	578	0.84083	0.919214	Systolic_blood_pressure-T
CD4	USP36	ENSG00000055483.19:ENST00000449938.6	17:78765957	G	A	17:78802073	C	T	573	0.973822	0.961703	Systolic_blood_pressure-ND
CD4	USP36	ENSG00000055483.19:ENST00000449938.6	17:78777556	T	C	17:78802073	C	T	573	0.986038	0.966354	Atrial_fibrillation-T
CD4	USP36	ENSG00000055483.19:ENST00000449938.6	17:78794197	C	T	17:78802073	C	T	573	0.991274	0.967782	Pulse_pressure-C
CD4	USP36	ENSG00000055483.19:ENST00000449938.6	17:78794197	C	T	17:78802073	C	T	573	0.991274	0.967782	Systolic_blood_pressure-C
CD4	USP36	ENSG00000055483.19:ENST00000449938.6	17:78796097	G	A	17:78802073	C	T	573	0.975567	0.947367	Cardiovascular_disease-ND
CD4	USP36	ENSG00000055483.19:ENST00000449938.6	17:78800381	C	T	17:78802073	C	T	573	0.994764	0.967923	Height-ND
CD4	CNN2	ENSG00000064666.15:ENST00000263097.9	19:1036019	G	A	19:1036019	G	A	822	1	1	Granulocyte_count-A
CD4	CNN2	ENSG00000064666.15:ENST00000348419.7	19:1036019	G	A	19:1036019	G	A	822	1	1	Granulocyte_count-A
CD4	IP6K2	ENSG00000068745.15:ENST00000328631.10	3:48694528	A	G	3:48694528	A	G	498	1	1	Hair_color-ND
CD4	IP6K2	ENSG00000068745.15:ENST00000328631.10	3:48732422	A	G	3:48694528	A	G	498	0.985944	0.825445	Morning_person-G
CD4	IP6K2	ENSG00000068745.15:ENST00000328631.10	3:48732422	A	G	3:48694528	A	G	498	0.985944	0.825445	Morningness-A
CD4	IP6K2	ENSG00000068745.15:ENST00000432678.6	3:48694528	A	G	3:48730717	G	A	498	0.987952	0.894157	Hair_color-ND
CD4	IP6K2	ENSG00000068745.15:ENST00000432678.6	3:48732422	A	G	3:48730717	G	A	498	0.993976	0.937088	Morning_person-G
CD4	IP6K2	ENSG00000068745.15:ENST00000432678.6	3:48732422	A	G	3:48730717	G	A	498	0.993976	0.937088	Morningness-A
CD4	GSDMB	ENSG00000073605.18:ENST00000309481.11:ENST00000394179.5	17:39867492	A	G	17:39867492	A	G	452	1	1	Asthma-A
CD4	GSDMB	ENSG00000073605.18:ENST00000309481.11:ENST00000394179.5	17:39867492	A	G	17:39867492	A	G	452	1	1	Inflammatory_bowel_disease-ND
CD4	GSDMB	ENSG00000073605.18:ENST00000309481.11:ENST00000394179.5	17:39869916	C	T	17:39867492	A	G	452	0.862832	0.999297	Asthma-ND
CD4	GSDMB	ENSG00000073605.18:ENST00000309481.11:ENST00000394179.5	17:39874911	T	C	17:39867492	A	G	452	0.980088	0.999141	Atrial_fibrillation-T
CD4	GSDMB	ENSG00000073605.18:ENST00000309481.11:ENST00000394179.5	17:39875604	T	G	17:39867492	A	G	452	0.834071	0.999107	Rheumatoid_arthritis-T
CD4	GSDMB	ENSG00000073605.18:ENST00000309481.11:ENST00000394179.5	17:39875935	T	C	17:39867492	A	G	452	0.980088	0.999132	Allergic_rhinitis-T
CD4	GSDMB	ENSG00000073605.18:ENST00000309481.11:ENST00000394179.5	17:39876427	T	C	17:39867492	A	G	452	0.840708	0.999147	Chronic_inflammatory_diseases_(ankylosing_spondylitis,_Crohn's_disease,_psoriasis,_primary_sclerosing_cholangitis,_ulcerative_colitis)_(pleiotropy)-ND
CD4	GSDMB	ENSG00000073605.18:ENST00000309481.11:ENST00000394179.5	17:39877024	A	C	17:39867492	A	G	452	0.816372	0.999136	Autoimmune_traits_(pleiotropy)-C
CD4	GSDMB	ENSG00000073605.18:ENST00000309481.11:ENST00000394179.5	17:39877024	A	C	17:39867492	A	G	452	0.816372	0.999136	Rheumatoid_arthritis-C
CD4	GSDMB	ENSG00000073605.18:ENST00000309481.11:ENST00000394179.5	17:39877024	A	C	17:39867492	A	G	452	0.816372	0.999136	Systemic_sclerosis-C
CD4	GSDMB	ENSG00000073605.18:ENST00000309481.11:ENST00000394179.5	17:39883866	T	C	17:39867492	A	G	452	0.840708	0.999145	Mouth_ulcers-C
CD4	GSDMB	ENSG00000073605.18:ENST00000309481.11:ENST00000394179.5	17:39883866	T	C	17:39867492	A	G	452	0.840708	0.999145	Pediatric_autoimmune_diseases-C
CD4	GSDMB	ENSG00000073605.18:ENST00000309481.11:ENST00000394179.5	17:39884510	G	A	17:39867492	A	G	452	0.900442	0.999134	Crohn's_disease-A
CD4	GSDMB	ENSG00000073605.18:ENST00000309481.11:ENST00000394179.5	17:39884510	G	A	17:39867492	A	G	452	0.900442	0.999134	Rheumatoid_arthritis-A
CD4	GSDMB	ENSG00000073605.18:ENST00000309481.11:ENST00000394179.5	17:39884510	G	A	17:39867492	A	G	452	0.900442	0.999134	Rheumatoid_arthritis_(ACPA-positive)-A
CD4	GSDMB	ENSG00000073605.18:ENST00000309481.11:ENST00000394179.5	17:39884510	G	A	17:39867492	A	G	452	0.900442	0.999134	Type_1_diabetes-A
CD4	GSDMB	ENSG00000073605.18:ENST00000309481.11:ENST00000394179.5	17:39884510	G	A	17:39867492	A	G	452	0.900442	0.999134	Ulcerative_colitis-A
CD4	GSDMB	ENSG00000073605.18:ENST00000309481.11:ENST00000394179.5	17:39887090	G	A	17:39867492	A	G	452	0.995575	0.9991	Asthma_(age_of_onset)-G
CD4	GSDMB	ENSG00000073605.18:ENST00000309481.11:ENST00000394179.5	17:39887090	G	A	17:39867492	A	G	452	0.995575	0.9991	Asthma_(childhood_onset)-G
CD4	GSDMB	ENSG00000073605.18:ENST00000309481.11:ENST00000394179.5	17:39887090	G	A	17:39867492	A	G	452	0.995575	0.9991	Asthma_(time_to_onset)-G
CD4	GSDMB	ENSG00000073605.18:ENST00000309481.11:ENST00000394179.5	17:39887396	C	T	17:39867492	A	G	452	0.840708	0.999145	Rheumatoid_arthritis-A
CD4	GSDMB	ENSG00000073605.18:ENST00000309481.11:ENST00000394179.5	17:39887396	C	T	17:39867492	A	G	452	0.840708	0.999145	Rheumatoid_arthritis_(ACPA-positive)-A
CD4	GSDMB	ENSG00000073605.18:ENST00000309481.11:ENST00000394179.5	17:39891991	T	C	17:39867492	A	G	452	0.900442	0.999134	Highest_math_class_taken_(MTAG)-T
CD4	GSDMB	ENSG00000073605.18:ENST00000309481.11:ENST00000394179.5	17:39893336	C	T	17:39867492	A	G	452	0.809735	0.999082	Hay_fever_and/or_eczema-C
CD4	GSDMB	ENSG00000073605.18:ENST00000309481.11:ENST00000394179.5	17:39895095	A	G	17:39867492	A	G	452	0.900442	0.999134	Cervical_cancer-G
CD4	GSDMB	ENSG00000073605.18:ENST00000309481.11:ENST00000394179.5	17:39895095	A	G	17:39867492	A	G	452	0.900442	0.999134	Primary_biliary_cirrhosis-G
CD4	GSDMB	ENSG00000073605.18:ENST00000309481.11:ENST00000394179.5	17:39896954	C	G	17:39867492	A	G	452	0.803097	0.999014	Type_1_diabetes-G
CD4	GSDMB	ENSG00000073605.18:ENST00000309481.11:ENST00000394179.5	17:39899863	T	C	17:39867492	A	G	452	0.814159	0.999132	Asthma_(childhood_onset)-ND
CD4	GSDMB	ENSG00000073605.18:ENST00000309481.11:ENST00000394179.5	17:39899863	T	C	17:39867492	A	G	452	0.814159	0.999132	IgM_levels-C
CD4	GSDMB	ENSG00000073605.18:ENST00000309481.11:ENST00000394179.5	17:39900944	G	A	17:39867492	A	G	452	0.878319	0.999137	Asthma_(childhood_onset)-G
CD4	GSDMB	ENSG00000073605.18:ENST00000309481.11:ENST00000394179.5	17:39900944	G	A	17:39867492	A	G	452	0.878319	0.999137	Fractional_exhaled_nitric_oxide_(childhood)-A
CD4	GSDMB	ENSG00000073605.18:ENST00000309481.11:ENST00000394179.5	17:39900944	G	A	17:39867492	A	G	452	0.878319	0.999137	Nonatopic_asthma-ND
CD4	GSDMB	ENSG00000073605.18:ENST00000309481.11:ENST00000394179.5	17:39905186	T	C	17:39867492	A	G	452	0.816372	0.999136	Asthma-T
CD4	GSDMB	ENSG00000073605.18:ENST00000309481.11:ENST00000394179.5	17:39905186	T	C	17:39867492	A	G	452	0.816372	0.999136	Asthma_(age_of_onset)-T
CD4	GSDMB	ENSG00000073605.18:ENST00000309481.11:ENST00000394179.5	17:39905186	T	C	17:39867492	A	G	452	0.816372	0.999136	Asthma_(childhood_onset)-T
CD4	GSDMB	ENSG00000073605.18:ENST00000309481.11:ENST00000394179.5	17:39905186	T	C	17:39867492	A	G	452	0.816372	0.999136	Asthma_onset_(childhood_vs_adult)-T
CD4	GSDMB	ENSG00000073605.18:ENST00000309481.11:ENST00000394179.5	17:39905943	G	A	17:39867492	A	G	452	0.900442	0.999134	Asthma-G
CD4	GSDMB	ENSG00000073605.18:ENST00000309481.11:ENST00000394179.5	17:39905943	G	A	17:39867492	A	G	452	0.900442	0.999134	Asthma_(childhood_onset)-G
CD4	GSDMB	ENSG00000073605.18:ENST00000309481.11:ENST00000394179.5	17:39905943	G	A	17:39867492	A	G	452	0.900442	0.999134	Rheumatoid_arthritis-ND
CD4	GSDMB	ENSG00000073605.18:ENST00000309481.11:ENST00000394179.5	17:39905943	G	A	17:39867492	A	G	452	0.900442	0.999134	Ulcerative_colitis-T
CD4	GSDMB	ENSG00000073605.18:ENST00000309481.11:ENST00000394179.5	17:39905964	C	T	17:39867492	A	G	452	0.900442	0.999134	Asthma-C
CD4	GSDMB	ENSG00000073605.18:ENST00000309481.11:ENST00000394179.5	17:39907128	C	T	17:39867492	A	G	452	0.900442	0.999134	Systemic_sclerosis-T
CD4	GSDMB	ENSG00000073605.18:ENST00000309481.11:ENST00000394179.5	17:39907485	C	T	17:39867492	A	G	452	0.900442	0.999134	Asthma_(childhood_onset)-ND
CD4	GSDMB	ENSG00000073605.18:ENST00000309481.11:ENST00000394179.5	17:39908152	C	T	17:39867492	A	G	452	0.900442	0.999134	Asthma-C
CD4	GSDMB	ENSG00000073605.18:ENST00000309481.11:ENST00000394179.5	17:39909987	T	C	17:39867492	A	G	452	0.900442	0.999134	Acute_lymphoblastic_leukemia_(childhood)-T
CD4	GSDMB	ENSG00000073605.18:ENST00000309481.11:ENST00000394179.5	17:39909987	T	C	17:39867492	A	G	452	0.900442	0.999134	Bronchial_hyperresponsiveness_in_asthma-C
CD4	GSDMB	ENSG00000073605.18:ENST00000309481.11:ENST00000394179.5	17:39909987	T	C	17:39867492	A	G	452	0.900442	0.999134	Type_1_diabetes-ND
CD4	GSDMB	ENSG00000073605.18:ENST00000309481.11:ENST00000394179.5	17:39910014	G	T	17:39867492	A	G	452	0.900442	0.999135	Asthma-G
CD4	GSDMB	ENSG00000073605.18:ENST00000309481.11:ENST00000394179.5	17:39910014	G	T	17:39867492	A	G	452	0.900442	0.999135	Dermatomyositis_or_juvenile_dermatomyositis-T
CD4	GSDMB	ENSG00000073605.18:ENST00000309481.11:ENST00000394179.5	17:39910119	T	C	17:39867492	A	G	452	0.980088	0.999126	Atopic_asthma-ND
CD4	GSDMB	ENSG00000073605.18:ENST00000309481.11:ENST00000394179.5	17:39910119	T	C	17:39867492	A	G	452	0.980088	0.999126	Type_1_diabetes-C
CD4	GSDMB	ENSG00000073605.18:ENST00000309481.11:ENST00000394179.5	17:39910767	C	T	17:39867492	A	G	452	0.993363	0.999135	Allergy-ND
CD4	GSDMB	ENSG00000073605.18:ENST00000309481.11:ENST00000394179.5	17:39911790	T	C	17:39867492	A	G	452	0.980088	0.999133	Asthma-ND
CD4	GSDMB	ENSG00000073605.18:ENST00000309481.11:ENST00000394179.5	17:39911790	T	C	17:39867492	A	G	452	0.980088	0.999133	Asthma_or_allergic_disease_(pleiotropy)-ND
CD4	GSDMB	ENSG00000073605.18:ENST00000309481.11:ENST00000394179.5	17:39912261	T	C	17:39867492	A	G	452	0.900442	0.999132	Medication_use_(adrenergics,_inhalants)-C
CD4	GSDMB	ENSG00000073605.18:ENST00000309481.11:ENST00000394179.5	17:39912261	T	C	17:39867492	A	G	452	0.900442	0.999132	Medication_use_(glucocorticoids)-C
CD4	GSDMB	ENSG00000073605.18:ENST00000309481.11:ENST00000394179.5	17:39912823	G	A	17:39867492	A	G	452	0.900442	0.999134	Allergic_disease_(asthma,_hay_fever_or_eczema)-A
CD4	GSDMB	ENSG00000073605.18:ENST00000309481.11:ENST00000394179.5	17:39912823	G	A	17:39867492	A	G	452	0.900442	0.999134	Monocyte_percentage_of_white_cells-A
CD4	GSDMB	ENSG00000073605.18:ENST00000309481.11:ENST00000394179.5	17:39913696	C	T	17:39867492	A	G	452	0.900442	0.999134	Asthma-T
CD4	GSDMB	ENSG00000073605.18:ENST00000309481.11:ENST00000394179.5	17:39916149	C	T	17:39867492	A	G	452	0.900442	0.999136	Educational_attainment_(MTAG)-T
CD4	GSDMB	ENSG00000073605.18:ENST00000309481.11:ENST00000394179.5	17:39917715	G	C	17:39867492	A	G	452	0.816372	0.999132	Respiratory_diseases-ND
CD4	GSDMB	ENSG00000073605.18:ENST00000309481.11:ENST00000394179.5	17:39917778	T	C	17:39867492	A	G	452	0.900442	0.999135	Self-reported_allergy-T
CD4	GSDMB	ENSG00000073605.18:ENST00000360317.7:ENST00000418519.5	17:39875604	T	G	17:39933464	A	G	452	0.977876	0.904954	Rheumatoid_arthritis-T
CD4	GSDMB	ENSG00000073605.18:ENST00000360317.7:ENST00000418519.5	17:39877024	A	C	17:39933464	A	G	452	0.847345	0.905187	Autoimmune_traits_(pleiotropy)-C
CD4	GSDMB	ENSG00000073605.18:ENST00000360317.7:ENST00000418519.5	17:39877024	A	C	17:39933464	A	G	452	0.847345	0.905187	Rheumatoid_arthritis-C
CD4	GSDMB	ENSG00000073605.18:ENST00000360317.7:ENST00000418519.5	17:39877024	A	C	17:39933464	A	G	452	0.847345	0.905187	Systemic_sclerosis-C
CD4	GSDMB	ENSG00000073605.18:ENST00000360317.7:ENST00000418519.5	17:39884510	G	A	17:39933464	A	G	452	0.847345	0.905186	Crohn's_disease-A
CD4	GSDMB	ENSG00000073605.18:ENST00000360317.7:ENST00000418519.5	17:39884510	G	A	17:39933464	A	G	452	0.847345	0.905186	Rheumatoid_arthritis-A
CD4	GSDMB	ENSG00000073605.18:ENST00000360317.7:ENST00000418519.5	17:39884510	G	A	17:39933464	A	G	452	0.847345	0.905186	Rheumatoid_arthritis_(ACPA-positive)-A
CD4	GSDMB	ENSG00000073605.18:ENST00000360317.7:ENST00000418519.5	17:39884510	G	A	17:39933464	A	G	452	0.847345	0.905186	Type_1_diabetes-A
CD4	GSDMB	ENSG00000073605.18:ENST00000360317.7:ENST00000418519.5	17:39884510	G	A	17:39933464	A	G	452	0.847345	0.905186	Ulcerative_colitis-A
CD4	GSDMB	ENSG00000073605.18:ENST00000360317.7:ENST00000418519.5	17:39887090	G	A	17:39933464	A	G	452	0.838496	0.905004	Asthma_(age_of_onset)-G
CD4	GSDMB	ENSG00000073605.18:ENST00000360317.7:ENST00000418519.5	17:39887090	G	A	17:39933464	A	G	452	0.838496	0.905004	Asthma_(childhood_onset)-G
CD4	GSDMB	ENSG00000073605.18:ENST00000360317.7:ENST00000418519.5	17:39887090	G	A	17:39933464	A	G	452	0.838496	0.905004	Asthma_(time_to_onset)-G
CD4	GSDMB	ENSG00000073605.18:ENST00000360317.7:ENST00000418519.5	17:39891991	T	C	17:39933464	A	G	452	0.847345	0.905186	Highest_math_class_taken_(MTAG)-T
CD4	GSDMB	ENSG00000073605.18:ENST00000360317.7:ENST00000418519.5	17:39893336	C	T	17:39933464	A	G	452	0.962389	0.905358	Hay_fever_and/or_eczema-C
CD4	GSDMB	ENSG00000073605.18:ENST00000360317.7:ENST00000418519.5	17:39895095	A	G	17:39933464	A	G	452	0.847345	0.905186	Cervical_cancer-G
CD4	GSDMB	ENSG00000073605.18:ENST00000360317.7:ENST00000418519.5	17:39895095	A	G	17:39933464	A	G	452	0.847345	0.905186	Primary_biliary_cirrhosis-G
CD4	GSDMB	ENSG00000073605.18:ENST00000360317.7:ENST00000418519.5	17:39896954	C	G	17:39933464	A	G	452	0.980088	0.90605	Type_1_diabetes-G
CD4	GSDMB	ENSG00000073605.18:ENST00000360317.7:ENST00000418519.5	17:39899863	T	C	17:39933464	A	G	452	0.847345	0.905089	Asthma_(childhood_onset)-ND
CD4	GSDMB	ENSG00000073605.18:ENST00000360317.7:ENST00000418519.5	17:39899863	T	C	17:39933464	A	G	452	0.847345	0.905089	IgM_levels-C
CD4	GSDMB	ENSG00000073605.18:ENST00000360317.7:ENST00000418519.5	17:39905186	T	C	17:39933464	A	G	452	0.847345	0.905187	Asthma-T
CD4	GSDMB	ENSG00000073605.18:ENST00000360317.7:ENST00000418519.5	17:39905186	T	C	17:39933464	A	G	452	0.847345	0.905187	Asthma_(age_of_onset)-T
CD4	GSDMB	ENSG00000073605.18:ENST00000360317.7:ENST00000418519.5	17:39905186	T	C	17:39933464	A	G	452	0.847345	0.905187	Asthma_(childhood_onset)-T
CD4	GSDMB	ENSG00000073605.18:ENST00000360317.7:ENST00000418519.5	17:39905186	T	C	17:39933464	A	G	452	0.847345	0.905187	Asthma_onset_(childhood_vs_adult)-T
CD4	GSDMB	ENSG00000073605.18:ENST00000360317.7:ENST00000418519.5	17:39905943	G	A	17:39933464	A	G	452	0.847345	0.905186	Asthma-G
CD4	GSDMB	ENSG00000073605.18:ENST00000360317.7:ENST00000418519.5	17:39905943	G	A	17:39933464	A	G	452	0.847345	0.905186	Asthma_(childhood_onset)-G
CD4	GSDMB	ENSG00000073605.18:ENST00000360317.7:ENST00000418519.5	17:39905943	G	A	17:39933464	A	G	452	0.847345	0.905186	Rheumatoid_arthritis-ND
CD4	GSDMB	ENSG00000073605.18:ENST00000360317.7:ENST00000418519.5	17:39905943	G	A	17:39933464	A	G	452	0.847345	0.905186	Ulcerative_colitis-T
CD4	GSDMB	ENSG00000073605.18:ENST00000360317.7:ENST00000418519.5	17:39905964	C	T	17:39933464	A	G	452	0.847345	0.905186	Asthma-C
CD4	GSDMB	ENSG00000073605.18:ENST00000360317.7:ENST00000418519.5	17:39907128	C	T	17:39933464	A	G	452	0.847345	0.905186	Systemic_sclerosis-T
CD4	GSDMB	ENSG00000073605.18:ENST00000360317.7:ENST00000418519.5	17:39907485	C	T	17:39933464	A	G	452	0.847345	0.905186	Asthma_(childhood_onset)-ND
CD4	GSDMB	ENSG00000073605.18:ENST00000360317.7:ENST00000418519.5	17:39908152	C	T	17:39933464	A	G	452	0.847345	0.905182	Asthma-C
CD4	GSDMB	ENSG00000073605.18:ENST00000360317.7:ENST00000418519.5	17:39909987	T	C	17:39933464	A	G	452	0.847345	0.905186	Acute_lymphoblastic_leukemia_(childhood)-T
CD4	GSDMB	ENSG00000073605.18:ENST00000360317.7:ENST00000418519.5	17:39909987	T	C	17:39933464	A	G	452	0.847345	0.905186	Bronchial_hyperresponsiveness_in_asthma-C
CD4	GSDMB	ENSG00000073605.18:ENST00000360317.7:ENST00000418519.5	17:39909987	T	C	17:39933464	A	G	452	0.847345	0.905186	Type_1_diabetes-ND
CD4	GSDMB	ENSG00000073605.18:ENST00000360317.7:ENST00000418519.5	17:39910014	G	T	17:39933464	A	G	452	0.847345	0.90518	Asthma-G
CD4	GSDMB	ENSG00000073605.18:ENST00000360317.7:ENST00000418519.5	17:39910014	G	T	17:39933464	A	G	452	0.847345	0.90518	Dermatomyositis_or_juvenile_dermatomyositis-T
CD4	GSDMB	ENSG00000073605.18:ENST00000360317.7:ENST00000418519.5	17:39910767	C	T	17:39933464	A	G	452	0.847345	0.90524	Allergy-ND
CD4	GSDMB	ENSG00000073605.18:ENST00000360317.7:ENST00000418519.5	17:39911790	T	C	17:39933464	A	G	452	0.847345	0.905164	Asthma-ND
CD4	GSDMB	ENSG00000073605.18:ENST00000360317.7:ENST00000418519.5	17:39911790	T	C	17:39933464	A	G	452	0.847345	0.905164	Asthma_or_allergic_disease_(pleiotropy)-ND
CD4	GSDMB	ENSG00000073605.18:ENST00000360317.7:ENST00000418519.5	17:39912261	T	C	17:39933464	A	G	452	0.847345	0.905211	Medication_use_(adrenergics,_inhalants)-C
CD4	GSDMB	ENSG00000073605.18:ENST00000360317.7:ENST00000418519.5	17:39912261	T	C	17:39933464	A	G	452	0.847345	0.905211	Medication_use_(glucocorticoids)-C
CD4	GSDMB	ENSG00000073605.18:ENST00000360317.7:ENST00000418519.5	17:39912823	G	A	17:39933464	A	G	452	0.847345	0.905186	Allergic_disease_(asthma,_hay_fever_or_eczema)-A
CD4	GSDMB	ENSG00000073605.18:ENST00000360317.7:ENST00000418519.5	17:39912823	G	A	17:39933464	A	G	452	0.847345	0.905186	Monocyte_percentage_of_white_cells-A
CD4	GSDMB	ENSG00000073605.18:ENST00000360317.7:ENST00000418519.5	17:39913696	C	T	17:39933464	A	G	452	0.847345	0.905186	Asthma-T
CD4	GSDMB	ENSG00000073605.18:ENST00000360317.7:ENST00000418519.5	17:39916149	C	T	17:39933464	A	G	452	0.847345	0.905202	Educational_attainment_(MTAG)-T
CD4	GSDMB	ENSG00000073605.18:ENST00000360317.7:ENST00000418519.5	17:39917778	T	C	17:39933464	A	G	452	0.847345	0.905207	Self-reported_allergy-T
CD4	GSDMB	ENSG00000073605.18:ENST00000360317.7:ENST00000418519.5	17:39933091	A	G	17:39933464	A	G	452	0.988938	0.973441	Asthma-ND
CD4	GSDMB	ENSG00000073605.18:ENST00000360317.7:ENST00000418519.5	17:39933091	A	G	17:39933464	A	G	452	0.988938	0.973441	Bipolar_I_disorder-G
CD4	ZNF506	ENSG00000081665.14:ENST00000443905.6:ENST00000540806.7	19:19771667	C	T	19:19776483	C	T	1081	0.997225	0.996657	Serum_metabolite_levels_(CMS)-ND
CD4	ZNF506	ENSG00000081665.14:ENST00000545006.1	19:19771667	C	T	19:19776483	C	T	1081	0.995375	0.996657	Serum_metabolite_levels_(CMS)-ND
CD4	SIRPG	ENSG00000089012.14:ENST00000303415.7	20:1629905	T	C	20:1635313	T	C	270	0.97037	0.947362	Blood_protein_levels-C
CD4	SIRPG	ENSG00000089012.14:ENST00000303415.7	20:1629905	T	C	20:1635313	T	C	270	0.97037	0.947362	Type_1_diabetes-ND
CD4	SIRPG	ENSG00000089012.14:ENST00000303415.7	20:1635560	A	G	20:1635313	T	C	270	0.988889	0.987597	Blood_protein_levels-G
CD4	SIRPG	ENSG00000089012.14:ENST00000303415.7	20:1635560	A	G	20:1635313	T	C	270	0.988889	0.987597	Type_1_diabetes-G
CD4	SIRPG	ENSG00000089012.14:ENST00000344103.8	20:1629905	T	C	20:1635313	T	C	270	0.985185	0.947362	Blood_protein_levels-C
CD4	SIRPG	ENSG00000089012.14:ENST00000344103.8	20:1629905	T	C	20:1635313	T	C	270	0.985185	0.947362	Type_1_diabetes-ND
CD4	SIRPG	ENSG00000089012.14:ENST00000344103.8	20:1635560	A	G	20:1635313	T	C	270	0.962963	0.987597	Blood_protein_levels-G
CD4	SIRPG	ENSG00000089012.14:ENST00000344103.8	20:1635560	A	G	20:1635313	T	C	270	0.962963	0.987597	Type_1_diabetes-G
CD4	DZANK1	ENSG00000089091.16:ENST00000357236.8	20:18441344	A	G	20:18441344	A	G	1103	1	1	Menarche_(age_at_onset)-ND
CD4	OAS1	ENSG00000089127.14:ENST00000202917.10	12:112923769	G	T	12:112927776	C	T	371	0.846361	0.996162	Blood_protein_levels-T
CD4	OAS1	ENSG00000089127.14:ENST00000202917.10	12:112943571	G	A	12:112927776	C	T	371	0.983827	0.991659	Chronic_lymphocytic_leukemia-G
CD4	OAS1	ENSG00000089127.14:ENST00000445409.6	12:112921352	T	C	12:112943944	T	C	371	0.881402	0.993139	Blood_protein_levels-C
CD4	OAS1	ENSG00000089127.14:ENST00000452357.6	12:112923769	G	T	12:112927776	C	T	371	0.808625	0.996162	Blood_protein_levels-T
CD4	OAS1	ENSG00000089127.14:ENST00000551241.5	12:112921352	T	C	12:112923432	C	T	371	0.973046	0.999779	Blood_protein_levels-C
CD4	OAS1	ENSG00000089127.14:ENST00000675868.1	12:112921352	T	C	12:112944151	C	T	371	0.881402	0.968046	Blood_protein_levels-C
CD4	RPLP0	ENSG00000089157.16:ENST00000228306.8:ENST00000392514.9:ENST00000551150.5	12:120233163	C	G	12:120208991	G	A	73	0.917808	0.987329	Platelet_count-ND
CD4	RPLP0	ENSG00000089157.16:ENST00000313104.9	12:120233163	C	G	12:120208991	G	A	73	0.945205	0.987329	Platelet_count-ND
CD4	RPLP0	ENSG00000089157.16:ENST00000546989.5	12:120233163	C	G	12:120233820	A	G	73	0.849315	0.962406	Platelet_count-ND
CD4	IL12RB1	ENSG00000096996.16:ENST00000322153.11	19:18079534	C	G	19:18070969	G	A	612	0.993464	0.984249	Systemic_sclerosis-ND
CD4	IL12RB1	ENSG00000096996.16:ENST00000322153.11	19:18080631	A	C	19:18070969	G	A	612	0.990196	0.983827	Mouth_ulcers-C
CD4	CRYBB2P1	ENSG00000100058.12:ENST00000382734.9	22:25479298	T	C	22:25449888	C	G	201	0.800995	0.945197	Bipolar_disorder_with_mood-incongruent_psychosis-ND
CD4	CRYBB2P1	ENSG00000100058.12:ENST00000382734.9	22:25479606	C	T	22:25449888	C	G	201	0.800995	0.945198	Adolescent_idiopathic_scoliosis-ND
CD4	CRYBB2P1	ENSG00000100058.12:ENST00000415709.5	22:25479298	T	C	22:25489221	G	T	201	0.845771	0.963783	Bipolar_disorder_with_mood-incongruent_psychosis-ND
CD4	CRYBB2P1	ENSG00000100058.12:ENST00000415709.5	22:25479606	C	T	22:25489221	G	T	201	0.845771	0.963784	Adolescent_idiopathic_scoliosis-ND
CD4	RBM23	ENSG00000100461.18:ENST00000346528.9	14:22970346	T	C	14:22990474	CT	C	191	0.91623	0.870256	Self-reported_math_ability_(MTAG)-T
CD4	RBM23	ENSG00000100461.18:ENST00000346528.9	14:22989248	T	C	14:22990474	CT	C	191	0.858639	0.86986	Systolic_blood_pressure-ND
CD4	RBM23	ENSG00000100461.18:ENST00000399922.6	14:22970346	T	C	14:22990474	CT	C	191	0.910995	0.870256	Self-reported_math_ability_(MTAG)-T
CD4	RBM23	ENSG00000100461.18:ENST00000399922.6	14:22989248	T	C	14:22990474	CT	C	191	0.86911	0.86986	Systolic_blood_pressure-ND
CD4	GSS	ENSG00000100983.12:ENST00000642498.1	20:34830937	C	T	20:34855814	T	TGTGTGTGTGTGTGA	853	0.846424	0.855167	Highest_math_class_taken_(MTAG)-T
CD4	GSS	ENSG00000100983.12:ENST00000642498.1	20:34978696	T	C	20:34855814	T	TGTGTGTGTGTGTGA	853	0.807737	0.800618	Creatinine_levels-C
CD4	GSS	ENSG00000100983.12:ENST00000642498.1	20:35016239	T	C	20:34855814	T	TGTGTGTGTGTGTGA	853	0.831184	0.850777	HDL_cholesterol_levels-T
CD4	GSS	ENSG00000100983.12:ENST00000643188.1:ENST00000644793.1:ENST00000651619.1	20:34830937	C	T	20:34855814	T	TGTGTGTGTGTGTGA	853	0.841735	0.855167	Highest_math_class_taken_(MTAG)-T
CD4	GSS	ENSG00000100983.12:ENST00000643188.1:ENST00000644793.1:ENST00000651619.1	20:34978696	T	C	20:34855814	T	TGTGTGTGTGTGTGA	853	0.807737	0.800618	Creatinine_levels-C
CD4	GSS	ENSG00000100983.12:ENST00000643188.1:ENST00000644793.1:ENST00000651619.1	20:35016239	T	C	20:34855814	T	TGTGTGTGTGTGTGA	853	0.830012	0.850777	HDL_cholesterol_levels-T
CD4	SIRPB1	ENSG00000101307.16:ENST00000279477.11:ENST00000568365.1	20:1562420	G	A	20:1621560	A	T	270	0.877778	0.920365	Blood_protein_levels-A
CD4	SIRPB1	ENSG00000101307.16:ENST00000279477.11:ENST00000568365.1	20:1566096	T	A	20:1621560	A	T	270	0.911111	0.973418	White_blood_cell_count-ND
CD4	SIRPB1	ENSG00000101307.16:ENST00000279477.11:ENST00000568365.1	20:1620279	G	A	20:1621560	A	T	270	0.948148	0.999227	Mean_platelet_volume-A
CD4	SIRPB1	ENSG00000101307.16:ENST00000381605.9	20:1562420	G	A	20:1622924	C	A	270	0.877778	0.923414	Blood_protein_levels-A
CD4	SIRPB1	ENSG00000101307.16:ENST00000381605.9	20:1566096	T	A	20:1622924	C	A	270	0.922222	0.975884	White_blood_cell_count-ND
CD4	SIRPB1	ENSG00000101307.16:ENST00000381605.9	20:1620279	G	A	20:1622924	C	A	270	0.925926	0.998351	Mean_platelet_volume-A
CD4	USP14	ENSG00000101557.15:ENST00000261601.8	18:248481	T	A	18:249606	G	A	331	0.954683	0.878341	Lung_function_(FVC)-ND
CD4	USP14	ENSG00000101557.15:ENST00000261601.8	18:268992	C	A	18:249606	G	A	331	0.918429	0.87205	Triglycerides-A
CD4	RPGRIP1L	ENSG00000103494.14:ENST00000563746.5	16:53584591	T	A	16:53599169	T	C	95	0.947368	0.9246	Facial_morphology-A
CD4	RPGRIP1L	ENSG00000103494.14:ENST00000564374.5	16:53612761	A	T	16:53622152	C	T	95	0.968421	0.966844	Facial_morphology-T
CD4	RPS16	ENSG00000105193.9:ENST00000599539.5	19:39451929	C	T	19:39433489	T	C	712	0.942416	0.925595	White_blood_cell_count-ND
CD4	DMAC2	ENSG00000105341.19:ENST00000221943.14	19:41383843	T	C	19:41393561	AT	A	313	0.837061	0.969729	Blond_vs._brown/black_hair_color-T
CD4	DMAC2	ENSG00000105341.19:ENST00000221943.14	19:41404712	G	A	19:41393561	AT	A	313	0.833866	0.983609	Red_cell_distribution_width-ND
CD4	DMAC2	ENSG00000105341.19:ENST00000221943.14	19:41415675	A	G	19:41393561	AT	A	313	0.964856	0.982554	Male-pattern_baldness-A
CD4	DMAC2	ENSG00000105341.19:ENST00000221943.14	19:41416447	A	G	19:41393561	AT	A	313	0.964856	0.982333	Height-A
CD4	DMAC2	ENSG00000105341.19:ENST00000301183.15	19:41383843	T	C	19:41432706	C	CGT	313	0.980831	0.802577	Blond_vs._brown/black_hair_color-T
CD4	DMAC2	ENSG00000105341.19:ENST00000301183.15	19:41430703	C	A	19:41432706	C	CGT	313	0.955272	0.847244	Height-ND
CD4	DMAC2	ENSG00000105341.19:ENST00000301183.15	19:41431190	G	A	19:41432706	C	CGT	313	0.939297	0.846226	Height-A
CD4	DMAC2	ENSG00000105341.19:ENST00000301183.15	19:41431190	G	A	19:41432706	C	CGT	313	0.939297	0.846226	Male-pattern_baldness-G
CD4	DMAC2	ENSG00000105341.19:ENST00000301183.15	19:41432779	C	T	19:41432706	C	CGT	313	0.990415	0.846043	Blood_protein_levels-T
CD4	DMAC2	ENSG00000105341.19:ENST00000301183.15	19:41439932	T	A	19:41432706	C	CGT	313	0.907348	0.842932	Height-A
CD4	DMAC2	ENSG00000105341.19:ENST00000438807.7	19:41404712	G	A	19:41418534	A	AT	313	0.824281	0.946588	Red_cell_distribution_width-ND
CD4	DMAC2	ENSG00000105341.19:ENST00000438807.7	19:41415675	A	G	19:41418534	A	AT	313	0.961661	0.94814	Male-pattern_baldness-A
CD4	DMAC2	ENSG00000105341.19:ENST00000438807.7	19:41416447	A	G	19:41418534	A	AT	313	0.971246	0.948185	Height-A
CD4	DMAC2	ENSG00000105341.19:ENST00000438807.7	19:41422431	T	C	19:41418534	A	AT	313	0.837061	0.946139	Balding_type_1-ND
CD4	DMAC2	ENSG00000105341.19:ENST00000589970.5	19:41404712	G	A	19:41421637	A	AGGG	313	0.961661	0.995362	Red_cell_distribution_width-ND
CD4	DMAC2	ENSG00000105341.19:ENST00000589970.5	19:41422431	T	C	19:41421637	A	AGGG	313	0.881789	0.995469	Balding_type_1-ND
CD4	DOCK8	ENSG00000107099.16:ENST00000432829.7	9:223339	A	G	9:220717	C	CT	707	0.992928	0.964888	Male-pattern_baldness-A
CD4	DOCK8	ENSG00000107099.16:ENST00000432829.7	9:224742	A	G	9:220717	C	CT	707	0.985856	0.963289	Balding_type_1-ND
CD4	DOCK8	ENSG00000107099.16:ENST00000432829.7	9:224742	A	G	9:220717	C	CT	707	0.985856	0.963289	Nevus_count-ND
CD4	DOCK8	ENSG00000107099.16:ENST00000432829.7	9:224742	A	G	9:220717	C	CT	707	0.985856	0.963289	Nevus_count_or_cutaneous_melanoma-ND
CD4	GOSR2	ENSG00000108433.17:ENST00000573224.2	17:46931204	G	A	17:46946461	CAA	C	470	0.978723	0.994037	Hemoglobin_levels-A
CD4	GOSR2	ENSG00000108433.17:ENST00000573224.2	17:46931569	A	G	17:46946461	CAA	C	470	0.951064	0.933024	Nonsyndromic_cleft_lip_with_cleft_palate-A
CD4	CDK5RAP3	ENSG00000108465.15:ENST00000338399.9	17:48048754	G	A	17:48048754	G	A	136	1	1	Red_blood_cell_count-ND
CD4	CDK5RAP3	ENSG00000108465.15:ENST00000536708.6	17:48048754	G	A	17:48048754	G	A	136	1	1	Red_blood_cell_count-ND
CD4	RNF167	ENSG00000108523.16:ENST00000262482.11:ENST00000571816.5:ENST00000572430.5:ENST00000575111.5	17:4970920	T	C	17:4946340	A	G	696	0.988506	0.934734	Intraocular_pressure-T
CD4	RNF167	ENSG00000108523.16:ENST00000262482.11:ENST00000571816.5:ENST00000572430.5:ENST00000575111.5	17:4979657	G	A	17:4946340	A	G	696	0.988506	0.934741	Intraocular_pressure-G
CD4	RNF167	ENSG00000108523.16:ENST00000576229.5	17:4970920	T	C	17:4946340	A	G	696	0.991379	0.934734	Intraocular_pressure-T
CD4	RNF167	ENSG00000108523.16:ENST00000576229.5	17:4979657	G	A	17:4946340	A	G	696	0.991379	0.934741	Intraocular_pressure-G
CD4	LAMTOR3	ENSG00000109270.13:ENST00000226522.8	4:100093652	A	G	4:100096860	A	G	199	0.924623	0.99956	Age_at_menopause-ND
CD4	KLHL5	ENSG00000109790.16:ENST00000381930.7	4:39105299	A	G	4:39107055	T	TTTTTC	1311	0.987796	0.985748	Height-ND
CD4	KLHL5	ENSG00000109790.16:ENST00000381930.7	4:39123130	C	A	4:39107055	T	TTTTTC	1311	0.909992	0.982649	Uric_acid_levels-A
CD4	KLHL5	ENSG00000109790.16:ENST00000381930.7	4:39133944	G	A	4:39107055	T	TTTTTC	1311	0.909992	0.982598	Acute_lymphoblastic_leukemia_(childhood)-ND
CD4	SELPLG	ENSG00000110876.10:ENST00000388962.4	12:108620180	G	A	12:108620980	G	A	649	0.993837	0.982987	Blood_protein_levels-G
CD4	SELPLG	ENSG00000110876.10:ENST00000550948.2	12:108620180	G	A	12:108620980	G	A	649	0.993837	0.982987	Blood_protein_levels-G
CD4	MDGA1	ENSG00000112139.16:ENST00000434837.8	6:37695848	T	C	6:37707557	G	C	209	0.976077	0.908854	Neurological_blood_protein_biomarker_levels-T
CD4	MDGA1	ENSG00000112139.16:ENST00000434837.8	6:37695848	T	C	6:37707557	G	C	209	0.976077	0.908854	Smoking_initiation_(ever_regular_vs_never_regular)_(MTAG)-C
CD4	MDGA1	ENSG00000112139.16:ENST00000505425.5	6:37695848	T	C	6:37707557	G	C	209	0.976077	0.908854	Neurological_blood_protein_biomarker_levels-T
CD4	MDGA1	ENSG00000112139.16:ENST00000505425.5	6:37695848	T	C	6:37707557	G	C	209	0.976077	0.908854	Smoking_initiation_(ever_regular_vs_never_regular)_(MTAG)-C
CD4	CUTA	ENSG00000112514.18:ENST00000374496.3:ENST00000374500.10:ENST00000440279.7:ENST00000607266.5	6:33508941	C	T	6:33489356	G	A	597	0.931323	0.899525	Age_at_smoking_initiation_in_chronic_obstructive_pulmonary_disease-T
CD4	CUTA	ENSG00000112514.18:ENST00000374496.3:ENST00000374500.10:ENST00000440279.7:ENST00000607266.5	6:33510719	A	G	6:33489356	G	A	597	0.929648	0.899677	Age_at_smoking_initiation_in_chronic_obstructive_pulmonary_disease-G
CD4	CUTA	ENSG00000112514.18:ENST00000488034.6	6:33508941	C	T	6:33489356	G	A	597	0.929648	0.899525	Age_at_smoking_initiation_in_chronic_obstructive_pulmonary_disease-T
CD4	CUTA	ENSG00000112514.18:ENST00000488034.6	6:33510719	A	G	6:33489356	G	A	597	0.931323	0.899677	Age_at_smoking_initiation_in_chronic_obstructive_pulmonary_disease-G
CD4	BTN2A1	ENSG00000112763.17:ENST00000469185.5	6:26384865	C	G	6:26444710	T	A	414	0.975845	0.936305	Headache-G
CD4	BTN2A1	ENSG00000112763.17:ENST00000469185.5	6:26404146	A	G	6:26444710	T	A	414	0.94686	0.905675	General_cognitive_ability-A
CD4	BTN2A1	ENSG00000112763.17:ENST00000469185.5	6:26404146	A	G	6:26444710	T	A	414	0.94686	0.905675	Intelligence_(MTAG)-A
CD4	BTN2A1	ENSG00000112763.17:ENST00000469185.5	6:26434402	T	C	6:26444710	T	A	414	0.987923	1	Oily_fish_consumption-ND
CD4	BTN2A1	ENSG00000112763.17:ENST00000469185.5	6:26434402	T	C	6:26444710	T	A	414	0.987923	1	Pork_consumption-ND
CD4	MOGS	ENSG00000115275.14:ENST00000409065.5	2:74646254	C	T	2:74571602	G	A	763	0.981651	0.987165	Height-ND
CD4	MOGS	ENSG00000115275.14:ENST00000409065.5	2:74712049	T	C	2:74571602	G	A	763	0.823067	0.906029	Myopia_(pathological)-C
CD4	MRPL37	ENSG00000116221.15:ENST00000360840.9	1:54207424	C	T	1:54217740	A	T	599	0.998331	0.983721	Mitochondrial_DNA_levels-ND
CD4	MRPL37	ENSG00000116221.15:ENST00000605337.5	1:54207424	C	T	1:54217740	A	T	599	0.991653	0.983721	Mitochondrial_DNA_levels-ND
CD4	MLH3	ENSG00000119684.16:ENST00000556257.5	14:75089668	T	C	14:75166939	CT	C	236	0.813559	0.86541	Blood_protein_levels-T
CD4	MLH3	ENSG00000119684.16:ENST00000556257.5	14:75132452	G	A	14:75166939	CT	C	236	0.813559	0.865321	Parental_longevity_(father's_age_at_death_or_father's_attained_age)-A
CD4	MLH3	ENSG00000119684.16:ENST00000556257.5	14:75157431	C	T	14:75166939	CT	C	236	0.813559	0.865328	Height-ND
CD4	ZNF549	ENSG00000121406.9:ENST00000602149.1	19:57505994	G	C	19:57550906	C	T	649	0.936826	0.878355	Pars_opercularis_volume-ND
CD4	NAA50	ENSG00000121579.13:ENST00000240922.8	3:113711752	T	G	3:113695592	A	G	54	0.851852	0.931508	IgG_glycosylation-G
CD4	LY9	ENSG00000122224.18:ENST00000368037.9	1:160824707	C	T	1:160825910	C	CA	744	0.994624	0.964359	Lymphocyte_counts-T
CD4	LY9	ENSG00000122224.18:ENST00000368039.2	1:160797947	C	T	1:160794909	C	T	744	0.99328	0.999975	Blood_protein_levels-C
CD4	PKN1	ENSG00000123143.13:ENST00000242783.11	19:15326417	G	A	19:15284812	T	A	562	0.989324	0.877045	Lung_function_(FVC)-ND
CD4	PKN1	ENSG00000123143.13:ENST00000342216.8	19:15326417	G	A	19:15284812	T	A	562	0.987544	0.877045	Lung_function_(FVC)-ND
CD4	SNRPC	ENSG00000124562.10:ENST00000244520.10	6:34627766	T	C	6:34785775	C	T	985	0.915736	0.86533	HDL_cholesterol_levels-T
CD4	SNRPC	ENSG00000124562.10:ENST00000244520.10	6:34746545	A	G	6:34785775	C	T	985	0.960406	0.902806	Systemic_lupus_erythematosus-G
CD4	SNRPC	ENSG00000124562.10:ENST00000374018.5	6:34627766	T	C	6:34785775	C	T	985	0.915736	0.86533	HDL_cholesterol_levels-T
CD4	SNRPC	ENSG00000124562.10:ENST00000374018.5	6:34746545	A	G	6:34785775	C	T	985	0.969543	0.902806	Systemic_lupus_erythematosus-G
CD4	SSR1	ENSG00000124783.14:ENST00000244763.9	6:7290204	A	G	6:7292351	CCTCA	C	496	0.933468	0.999824	Type_2_diabetes-G
CD4	NUP85	ENSG00000125450.11:ENST00000540768.5	17:75228544	G	C	17:75230044	A	ATT	388	0.974227	0.80501	Systemic_sclerosis-ND
CD4	ITPA	ENSG00000125877.13:ENST00000380113.8	20:3204477	A	T	20:3204477	A	T	60	1	1	Response_to_hepatitis_C_treatment-A
CD4	ITPA	ENSG00000125877.13:ENST00000380113.8	20:3207087	T	C	20:3204477	A	T	60	0.933333	0.9595	Response_to_hepatitis_C_treatment-C
CD4	ITPA	ENSG00000125877.13:ENST00000380113.8	20:3213196	C	A	20:3204477	A	T	60	0.883333	0.960626	Chronic_hepatitis_C_infection-A
CD4	ITPA	ENSG00000125877.13:ENST00000380113.8	20:3213196	C	A	20:3204477	A	T	60	0.883333	0.960626	Ribavirin-induced_anemia-A
CD4	ITPA	ENSG00000125877.13:ENST00000399838.3	20:3204477	A	T	20:3204477	A	T	60	1	1	Response_to_hepatitis_C_treatment-A
CD4	ITPA	ENSG00000125877.13:ENST00000399838.3	20:3207087	T	C	20:3204477	A	T	60	0.966667	0.9595	Response_to_hepatitis_C_treatment-C
CD4	ITPA	ENSG00000125877.13:ENST00000399838.3	20:3213196	C	A	20:3204477	A	T	60	0.883333	0.960626	Chronic_hepatitis_C_infection-A
CD4	ITPA	ENSG00000125877.13:ENST00000399838.3	20:3213196	C	A	20:3204477	A	T	60	0.883333	0.960626	Ribavirin-induced_anemia-A
CD4	MAX	ENSG00000125952.20:ENST00000555667.5	14:65075759	A	G	14:65070841	T	A	2845	0.993673	0.99745	Height-ND
CD4	MAX	ENSG00000125952.20:ENST00000555667.5	14:65087920	C	T	14:65070841	T	A	2845	0.994376	0.992428	Sleep_duration-C
CD4	MAX	ENSG00000125952.20:ENST00000555667.5	14:65089040	G	A	14:65070841	T	A	2845	0.994728	0.991427	Metabolite_levels-ND
CD4	MAX	ENSG00000125952.20:ENST00000555667.5	14:65099543	C	A	14:65070841	T	A	2845	0.996485	0.959172	Blood_protein_levels-C
CD4	MAX	ENSG00000125952.20:ENST00000555667.5	14:65138010	G	T	14:65070841	T	A	2845	0.976098	0.806718	Obesity-related_traits-A
CD4	MAX	ENSG00000125952.20:ENST00000557746.5	14:65075759	A	G	14:65070841	T	A	2845	0.994728	0.99745	Height-ND
CD4	MAX	ENSG00000125952.20:ENST00000557746.5	14:65087920	C	T	14:65070841	T	A	2845	0.994376	0.992428	Sleep_duration-C
CD4	MAX	ENSG00000125952.20:ENST00000557746.5	14:65089040	G	A	14:65070841	T	A	2845	0.996837	0.991427	Metabolite_levels-ND
CD4	MAX	ENSG00000125952.20:ENST00000557746.5	14:65099543	C	A	14:65070841	T	A	2845	0.99051	0.959172	Blood_protein_levels-C
CD4	MAX	ENSG00000125952.20:ENST00000557746.5	14:65138010	G	T	14:65070841	T	A	2845	0.981019	0.806718	Obesity-related_traits-A
CD4	PNKD	ENSG00000127838.14:ENST00000248451.7	2:218319552	C	T	2:218326533	T	C	229	0.899563	0.980043	Triglyceride_levels-C
CD4	PNKD	ENSG00000127838.14:ENST00000248451.7	2:218319713	C	T	2:218326533	T	C	229	0.930131	0.98087	Colorectal_cancer-C
CD4	PNKD	ENSG00000127838.14:ENST00000248451.7	2:218322975	G	A	2:218326533	T	C	229	0.969432	0.981455	Systolic_blood_pressure-A
CD4	PNKD	ENSG00000127838.14:ENST00000248451.7	2:218323178	C	T	2:218326533	T	C	229	0.847162	0.848021	Monocyte_count-T
CD4	PNKD	ENSG00000127838.14:ENST00000248451.7	2:218326533	T	C	2:218326533	T	C	229	1	1	Colorectal_cancer_or_advanced_adenoma-T
CD4	PNKD	ENSG00000127838.14:ENST00000248451.7	2:218328032	G	A	2:218326533	T	C	229	0.864629	0.852849	Waist-hip_ratio-ND
CD4	PNKD	ENSG00000127838.14:ENST00000273077.9	2:218282080	G	A	2:218308119	CA	C	229	0.90393	0.975712	Gallstone_disease-ND
CD4	PNKD	ENSG00000127838.14:ENST00000273077.9	2:218282080	G	A	2:218308119	CA	C	229	0.90393	0.975712	Height-ND
CD4	PNKD	ENSG00000127838.14:ENST00000273077.9	2:218286495	A	C	2:218308119	CA	C	229	0.934498	0.981293	Crohn's_disease-A
CD4	PNKD	ENSG00000127838.14:ENST00000273077.9	2:218286495	A	C	2:218308119	CA	C	229	0.934498	0.981293	Inflammatory_bowel_disease-A
CD4	PNKD	ENSG00000127838.14:ENST00000273077.9	2:218286495	A	C	2:218308119	CA	C	229	0.934498	0.981293	Ulcerative_colitis-A
CD4	PNKD	ENSG00000127838.14:ENST00000273077.9	2:218290058	G	A	2:218308119	CA	C	229	0.938865	0.97877	Colorectal_cancer-A
CD4	PNKD	ENSG00000127838.14:ENST00000273077.9	2:218303709	G	A	2:218308119	CA	C	229	0.951965	0.997571	Red_cell_distribution_width-A
CD4	PNKD	ENSG00000127838.14:ENST00000273077.9	2:218323178	C	T	2:218308119	CA	C	229	0.873362	0.844917	Monocyte_count-T
CD4	PNKD	ENSG00000127838.14:ENST00000273077.9	2:218328032	G	A	2:218308119	CA	C	229	0.912664	0.826432	Waist-hip_ratio-ND
CD4	IRF5	ENSG00000128604.20:ENST00000619830.1	7:129052656	C	G	7:129054922	C	T	344	1	0.999853	Age_at_menopause-ND
CD4	CCDC32	ENSG00000128891.15:ENST00000558871.1:ENST00000561011.5	15:40585124	A	G	15:40586893	CTT	C	882	0.935374	0.953023	Mean_corpuscular_hemoglobin-ND
CD4	CCDC32	ENSG00000128891.15:ENST00000558871.1:ENST00000561011.5	15:40599121	T	A	15:40586893	CTT	C	882	0.900227	0.880675	Educational_attainment_(MTAG)-A
CD4	CCDC32	ENSG00000128891.15:ENST00000558871.1:ENST00000561011.5	15:40605943	A	G	15:40586893	CTT	C	882	0.919501	0.949924	Highest_math_class_taken_(MTAG)-A
CD4	ENOSF1	ENSG00000132199.20:ENST00000383578.7	18:673086	A	G	18:673086	A	G	815	1	1	Urinary_metabolite_levels_in_chronic_kidney_disease-G
CD4	ENOSF1	ENSG00000132199.20:ENST00000580982.5	18:673086	A	G	18:680520	A	C	815	0.997546	0.979206	Urinary_metabolite_levels_in_chronic_kidney_disease-G
CD4	CEP20	ENSG00000133393.13:ENST00000575073.5	16:15880785	A	T	16:15889896	T	TA	679	0.918999	0.831349	Multiple_myeloma_(survival)-T
CD4	LARS1	ENSG00000133706.19:ENST00000394434.7	5:146202969	G	C	5:146186340	CA	C	264	0.916667	0.947151	Highest_math_class_taken_(MTAG)-C
CD4	MDC1	ENSG00000137337.15:ENST00000376406.8	6:30717643	A	C	6:30718130	A	G	813	0.99877	1	Eosinophil_counts-C
CD4	MDC1	ENSG00000137337.15:ENST00000376406.8	6:30729670	A	G	6:30718130	A	G	813	0.99508	0.841194	General_cognitive_ability-A
CD4	MDC1	ENSG00000137337.15:ENST00000376406.8	6:30730764	A	G	6:30718130	A	G	813	0.99262	0.810307	Schizophrenia-A
CD4	MDC1	ENSG00000137337.15:ENST00000613547.4	6:30717643	A	C	6:30718130	A	G	813	0.99877	1	Eosinophil_counts-C
CD4	MDC1	ENSG00000137337.15:ENST00000613547.4	6:30729670	A	G	6:30718130	A	G	813	0.99631	0.841194	General_cognitive_ability-A
CD4	MDC1	ENSG00000137337.15:ENST00000613547.4	6:30730764	A	G	6:30718130	A	G	813	0.99262	0.810307	Schizophrenia-A
CD4	PARP9	ENSG00000138496.16:ENST00000360356.6	3:122426477	C	T	3:122525359	AT	A	1421	0.992259	0.872261	LDL_cholesterol_levels-T
CD4	PARP9	ENSG00000138496.16:ENST00000360356.6	3:122440993	G	A	3:122525359	AT	A	1421	0.979592	0.872354	Mean_corpuscular_hemoglobin-ND
CD4	PARP9	ENSG00000138496.16:ENST00000360356.6	3:122563722	T	C	3:122525359	AT	A	1421	0.934553	0.859739	LDL_cholesterol_levels-T
CD4	PARP9	ENSG00000138496.16:ENST00000462315.5	3:122426477	C	T	3:122542532	T	C	1421	0.94722	0.990688	LDL_cholesterol_levels-T
CD4	PARP9	ENSG00000138496.16:ENST00000462315.5	3:122440993	G	A	3:122542532	T	C	1421	0.959887	0.99115	Mean_corpuscular_hemoglobin-ND
CD4	PARP9	ENSG00000138496.16:ENST00000462315.5	3:122563722	T	C	3:122542532	T	C	1421	0.936664	0.994772	LDL_cholesterol_levels-T
CD4	PARP9	ENSG00000138496.16:ENST00000471785.5:ENST00000477522.6	3:122426477	C	T	3:122525359	AT	A	1421	0.981703	0.872261	LDL_cholesterol_levels-T
CD4	PARP9	ENSG00000138496.16:ENST00000471785.5:ENST00000477522.6	3:122440993	G	A	3:122525359	AT	A	1421	0.976073	0.872354	Mean_corpuscular_hemoglobin-ND
CD4	PARP9	ENSG00000138496.16:ENST00000471785.5:ENST00000477522.6	3:122563722	T	C	3:122525359	AT	A	1421	0.933849	0.859739	LDL_cholesterol_levels-T
CD4	NAAA	ENSG00000138744.16:ENST00000286733.9	4:75911703	T	C	4:75919627	C	T	402	0.987562	0.987294	Cerebrospinal_fluid_biomarker_levels-ND
CD4	NAAA	ENSG00000138744.16:ENST00000286733.9	4:75923290	T	C	4:75919627	C	T	402	0.985075	0.982512	Blood_protein_levels-T
CD4	NAAA	ENSG00000138744.16:ENST00000507956.5	4:75911703	T	C	4:75919627	C	T	402	0.985075	0.987294	Cerebrospinal_fluid_biomarker_levels-ND
CD4	NAAA	ENSG00000138744.16:ENST00000507956.5	4:75923290	T	C	4:75919627	C	T	402	0.99005	0.982512	Blood_protein_levels-T
CD4	GIT2	ENSG00000139436.21:ENST00000320063.10	12:109968581	G	A	12:110055417	A	G	434	0.815668	0.897581	Cardiovascular_disease-ND
CD4	GIT2	ENSG00000139436.21:ENST00000320063.10	12:110018899	G	A	12:110055417	A	G	434	0.815668	0.897458	Systolic_blood_pressure-ND
CD4	GIT2	ENSG00000139436.21:ENST00000320063.10	12:110055417	A	G	12:110055417	A	G	434	1	1	Schizophrenia-A
CD4	GIT2	ENSG00000139436.21:ENST00000361006.9	12:109968581	G	A	12:110055417	A	G	434	0.956221	0.897581	Cardiovascular_disease-ND
CD4	GIT2	ENSG00000139436.21:ENST00000361006.9	12:110018899	G	A	12:110055417	A	G	434	0.801843	0.897458	Systolic_blood_pressure-ND
CD4	GIT2	ENSG00000139436.21:ENST00000361006.9	12:110055417	A	G	12:110055417	A	G	434	1	1	Schizophrenia-A
CD4	CUL4A	ENSG00000139842.15:ENST00000375440.9	13:113277635	A	C	13:113277635	A	C	4766	1	1	Cerebrospinal_fluid_sTREM-2_levels-ND
CD4	ULK3	ENSG00000140474.14:ENST00000440863.7	15:74840149	C	G	15:74837752	T	C	1490	0.999329	0.980189	Neutrophil_percentage_of_white_cells-G
CD4	ULK3	ENSG00000140474.14:ENST00000569437.5	15:74840149	C	G	15:74837752	T	C	1490	0.999329	0.980189	Neutrophil_percentage_of_white_cells-G
CD4	RPS2	ENSG00000140988.16:ENST00000343262.9	16:1955981	C	T	16:1964978	G	T	482	0.973029	0.827015	Atrial_fibrillation-T
CD4	RPS2	ENSG00000140988.16:ENST00000529806.5	16:1955981	C	T	16:1955828	T	C	482	0.975104	0.877074	Atrial_fibrillation-T
CD4	OSBPL1A	ENSG00000141447.18:ENST00000399441.4	18:24358694	T	G	18:24356874	G	C	222	0.981982	0.998537	Osteoporosis-related_phenotypes-T
CD4	TMC6	ENSG00000141524.16:ENST00000589553.5	17:78123212	C	T	17:78125237	G	A	1189	0.999159	0.924432	High_light_scatter_reticulocyte_count-T
CD4	TMC6	ENSG00000141524.16:ENST00000589553.5	17:78123212	C	T	17:78125237	G	A	1189	0.999159	0.924432	High_light_scatter_reticulocyte_percentage_of_red_cells-T
CD4	TOR1AIP1	ENSG00000143337.18:ENST00000271583.7	1:179902577	G	A	1:179870413	T	A	299	0.986622	0.999601	Refractive_error-ND
CD4	TOR1AIP1	ENSG00000143337.18:ENST00000435319.8	1:179902577	G	A	1:179870413	T	A	299	0.949833	0.999601	Refractive_error-ND
CD4	TOR1AIP1	ENSG00000143337.18:ENST00000528443.6	1:179902577	G	A	1:179924866	T	C	299	0.963211	0.961057	Refractive_error-ND
CD4	PAM	ENSG00000145730.20:ENST00000438793.7	5:103208177	A	G	5:103216088	C	CTTTAAGTTGAACTTAAATGCTCACAGAG	82	0.829268	0.851177	Insomnia_symptoms_(never/rarely_vs._sometimes/usually)-A
CD4	PAM	ENSG00000145730.20:ENST00000438793.7	5:103208177	A	G	5:103216088	C	CTTTAAGTTGAACTTAAATGCTCACAGAG	82	0.829268	0.851177	Insomnia_symptoms_(never/rarely_vs._usually)-A
CD4	MDH2	ENSG00000146701.12:ENST00000315758.10	7:76035603	C	G	7:76036649	A	AT	1360	0.979412	0.890288	Mean_platelet_volume-G
CD4	MDH2	ENSG00000146701.12:ENST00000461263.2	7:76216279	G	T	7:76207064	A	T	1244	0.996785	0.922012	Eotaxin_levels-G
CD4	EIF3H	ENSG00000147677.11:ENST00000276682.8	8:116644632	C	T	8:116647180	G	A	356	0.997191	0.953059	Body_mass_index-C
CD4	EIF3H	ENSG00000147677.11:ENST00000521861.6	8:116644632	C	T	8:116644632	C	T	356	1	1	Body_mass_index-C
CD4	RSU1	ENSG00000148484.18:ENST00000345264.10:ENST00000377921.7	10:16832566	T	C	10:16817239	T	TGGGGTAGGGCAGG	434	0.974654	0.806708	Platelet_distribution_width-C
CD4	RSU1	ENSG00000148484.18:ENST00000602389.1	10:16832566	T	C	10:16817239	T	TGGGGTAGGGCAGG	434	0.970046	0.806708	Platelet_distribution_width-C
CD4	HSD17B12	ENSG00000149084.13:ENST00000395700.4	11:43708303	G	A	11:43777576	C	T	553	0.904159	0.833852	Waist_circumference-A
CD4	HSD17B12	ENSG00000149084.13:ENST00000395700.4	11:43803083	A	T	11:43777576	C	T	553	0.994575	0.999761	Adolescent_idiopathic_scoliosis-ND
CD4	B3GAT3	ENSG00000149541.10:ENST00000265471.10	11:62627409	A	G	11:62624757	C	A	76	1	0.987143	Waist-to-hip_ratio_adjusted_for_BMI_(joint_analysis_for_main_effect_and_physical_activity_interaction)-ND
CD4	B3GAT3	ENSG00000149541.10:ENST00000265471.10	11:62627409	A	G	11:62624757	C	A	76	1	0.987143	Waist-to-hip_ratio_adjusted_for_body_mass_index-G
CD4	B3GAT3	ENSG00000149541.10:ENST00000265471.10	11:62638690	G	T	11:62624757	C	A	76	0.921053	0.978845	Waist-to-hip_ratio_adjusted_for_BMI-G
CD4	B3GAT3	ENSG00000149541.10:ENST00000265471.10	11:62638690	G	T	11:62624757	C	A	76	0.921053	0.978845	Waist-to-hip_ratio_adjusted_for_BMI_x_sex_x_age_interaction_(4df_test)-G
CD4	B3GAT3	ENSG00000149541.10:ENST00000531383.5	11:62627409	A	G	11:62624757	C	A	76	1	0.987143	Waist-to-hip_ratio_adjusted_for_BMI_(joint_analysis_for_main_effect_and_physical_activity_interaction)-ND
CD4	B3GAT3	ENSG00000149541.10:ENST00000531383.5	11:62627409	A	G	11:62624757	C	A	76	1	0.987143	Waist-to-hip_ratio_adjusted_for_body_mass_index-G
CD4	B3GAT3	ENSG00000149541.10:ENST00000531383.5	11:62638690	G	T	11:62624757	C	A	76	0.828947	0.978845	Waist-to-hip_ratio_adjusted_for_BMI-G
CD4	B3GAT3	ENSG00000149541.10:ENST00000531383.5	11:62638690	G	T	11:62624757	C	A	76	0.828947	0.978845	Waist-to-hip_ratio_adjusted_for_BMI_x_sex_x_age_interaction_(4df_test)-G
CD4	B3GAT3	ENSG00000149541.10:ENST00000534026.5	11:62627409	A	G	11:62624501	G	A	76	0.881579	0.988407	Waist-to-hip_ratio_adjusted_for_BMI_(joint_analysis_for_main_effect_and_physical_activity_interaction)-ND
CD4	B3GAT3	ENSG00000149541.10:ENST00000534026.5	11:62627409	A	G	11:62624501	G	A	76	0.881579	0.988407	Waist-to-hip_ratio_adjusted_for_body_mass_index-G
CD4	B3GAT3	ENSG00000149541.10:ENST00000534026.5	11:62638690	G	T	11:62624501	G	A	76	0.855263	0.981853	Waist-to-hip_ratio_adjusted_for_BMI-G
CD4	B3GAT3	ENSG00000149541.10:ENST00000534026.5	11:62638690	G	T	11:62624501	G	A	76	0.855263	0.981853	Waist-to-hip_ratio_adjusted_for_BMI_x_sex_x_age_interaction_(4df_test)-G
CD4	NAE1	ENSG00000159593.15:ENST00000379463.6	16:66763951	A	G	16:66860429	T	A	702	0.854701	0.873823	Educational_attainment_(MTAG)-A
CD4	ICOSLG	ENSG00000160223.17:ENST00000400379.7	21:44227538	T	C	21:44227538	T	C	32	1	1	Celiac_disease-ND
CD4	IL6R	ENSG00000160712.13:ENST00000344086.8	1:154423470	A	G	1:154448962	T	C	152	0.934211	0.893149	Coronary_artery_disease_(myocardial_infarction,_percutaneous_transluminal_coronary_angioplasty,_coronary_artery_bypass_grafting,_angina_or_chromic_ischemic_heart_disease)-A
CD4	IL6R	ENSG00000160712.13:ENST00000344086.8	1:154423470	A	G	1:154448962	T	C	152	0.934211	0.893149	Parental_longevity_(combined_parental_attained_age,_Martingale_residuals)-A
CD4	IL6R	ENSG00000160712.13:ENST00000344086.8	1:154423470	A	G	1:154448962	T	C	152	0.934211	0.893149	Atrial_fibrillation-A
CD4	IL6R	ENSG00000160712.13:ENST00000344086.8	1:154423470	A	G	1:154448962	T	C	152	0.934211	0.893149	Coronary_artery_disease-A
CD4	IL6R	ENSG00000160712.13:ENST00000344086.8	1:154424940	T	C	1:154448962	T	C	152	0.881579	0.892377	Myocardial_infarction-T
CD4	IL6R	ENSG00000160712.13:ENST00000344086.8	1:154449591	T	C	1:154448962	T	C	152	0.980263	0.998768	Coronary_artery_disease-T
CD4	IL6R	ENSG00000160712.13:ENST00000344086.8	1:154451288	T	C	1:154448962	T	C	152	0.960526	0.998818	Atrial_fibrillation-T
CD4	IL6R	ENSG00000160712.13:ENST00000368485.8	1:154423470	A	G	1:154449591	T	C	152	0.921053	0.884268	Coronary_artery_disease_(myocardial_infarction,_percutaneous_transluminal_coronary_angioplasty,_coronary_artery_bypass_grafting,_angina_or_chromic_ischemic_heart_disease)-A
CD4	IL6R	ENSG00000160712.13:ENST00000368485.8	1:154423470	A	G	1:154449591	T	C	152	0.921053	0.884268	Parental_longevity_(combined_parental_attained_age,_Martingale_residuals)-A
CD4	IL6R	ENSG00000160712.13:ENST00000368485.8	1:154423470	A	G	1:154449591	T	C	152	0.921053	0.884268	Atrial_fibrillation-A
CD4	IL6R	ENSG00000160712.13:ENST00000368485.8	1:154423470	A	G	1:154449591	T	C	152	0.921053	0.884268	Coronary_artery_disease-A
CD4	IL6R	ENSG00000160712.13:ENST00000368485.8	1:154424940	T	C	1:154449591	T	C	152	0.914474	0.883755	Myocardial_infarction-T
CD4	IL6R	ENSG00000160712.13:ENST00000368485.8	1:154449591	T	C	1:154449591	T	C	152	1	1	Coronary_artery_disease-T
CD4	IL6R	ENSG00000160712.13:ENST00000368485.8	1:154451288	T	C	1:154449591	T	C	152	0.967105	0.999989	Atrial_fibrillation-T
CD4	PMF1	ENSG00000160783.19:ENST00000368277.3	1:156236330	G	A	1:156236330	G	A	140	1	1	C-reactive_protein_levels-G
CD4	PMF1	ENSG00000160783.19:ENST00000368279.7	1:156236330	G	A	1:156236330	G	A	140	1	1	C-reactive_protein_levels-G
CD4	U2AF1L4	ENSG00000161265.15:ENST00000412391.6	19:35749713	G	A	19:35749713	G	A	21	1	1	Blood_protein_levels-G
CD4	TASOR	ENSG00000163946.13:ENST00000431842.6	3:56635120	C	T	3:56693092	GACTGGAAGAAAA	G	971	0.991761	0.983639	Metabolite_levels-ND
CD4	TASOR	ENSG00000163946.13:ENST00000431842.6	3:56692618	C	T	3:56693092	GACTGGAAGAAAA	G	971	0.99794	0.999992	Diastolic_blood_pressure-T
CD4	TASOR	ENSG00000163946.13:ENST00000431842.6	3:56692618	C	T	3:56693092	GACTGGAAGAAAA	G	971	0.99794	0.999992	Educational_attainment_(years_of_education)-T
CD4	TASOR	ENSG00000163946.13:ENST00000493960.6	3:56635120	C	T	3:56630987	A	T	971	0.991761	0.999952	Metabolite_levels-ND
CD4	TASOR	ENSG00000163946.13:ENST00000493960.6	3:56692618	C	T	3:56630987	A	T	971	1	0.984297	Diastolic_blood_pressure-T
CD4	TASOR	ENSG00000163946.13:ENST00000493960.6	3:56692618	C	T	3:56630987	A	T	971	1	0.984297	Educational_attainment_(years_of_education)-T
CD4	ERAP1	ENSG00000164307.13:ENST00000296754.7	5:96775667	G	A	5:96774507	A	T	779	0.994865	0.999999	Alcohol_dependence-G
CD4	ERAP1	ENSG00000164307.13:ENST00000296754.7	5:96783162	C	T	5:96774507	A	T	779	0.967908	0.82024	Behcet's_disease-T
CD4	ERAP1	ENSG00000164307.13:ENST00000296754.7	5:96783162	C	T	5:96774507	A	T	779	0.967908	0.82024	Blood_protein_levels-T
CD4	ERAP1	ENSG00000164307.13:ENST00000296754.7	5:96785448	A	C	5:96774507	A	T	779	0.967908	0.820391	Acute_anterior_uveitis_(with_or_without_ankylosing_spondylitis)-A
CD4	ERAP1	ENSG00000164307.13:ENST00000296754.7	5:96785448	A	C	5:96774507	A	T	779	0.967908	0.820391	Acute_anterior_uveitis_in_ankylosing_spondylitis-A
CD4	ERAP1	ENSG00000164307.13:ENST00000296754.7	5:96798472	T	G	5:96774507	A	T	779	0.967908	0.82024	Blood_protein_levels-T
CD4	ERAP1	ENSG00000164307.13:ENST00000443439.7	5:96775667	G	A	5:96774507	A	T	779	0.994865	0.999999	Alcohol_dependence-G
CD4	ERAP1	ENSG00000164307.13:ENST00000443439.7	5:96783162	C	T	5:96774507	A	T	779	0.96534	0.82024	Behcet's_disease-T
CD4	ERAP1	ENSG00000164307.13:ENST00000443439.7	5:96783162	C	T	5:96774507	A	T	779	0.96534	0.82024	Blood_protein_levels-T
CD4	ERAP1	ENSG00000164307.13:ENST00000443439.7	5:96785448	A	C	5:96774507	A	T	779	0.96534	0.820391	Acute_anterior_uveitis_(with_or_without_ankylosing_spondylitis)-A
CD4	ERAP1	ENSG00000164307.13:ENST00000443439.7	5:96785448	A	C	5:96774507	A	T	779	0.96534	0.820391	Acute_anterior_uveitis_in_ankylosing_spondylitis-A
CD4	ERAP1	ENSG00000164307.13:ENST00000443439.7	5:96798472	T	G	5:96774507	A	T	779	0.96534	0.82024	Blood_protein_levels-T
CD4	ERAP2	ENSG00000164308.17:ENST00000379904.8	5:96916728	G	A	5:96911882	G	A	169	0.887574	0.986037	Blood_protein_levels-A
CD4	ERAP2	ENSG00000164308.17:ENST00000379904.8	5:96916885	T	C	5:96911882	G	A	169	0.887574	0.986037	Chronic_inflammatory_diseases_(ankylosing_spondylitis,_Crohn's_disease,_psoriasis,_primary_sclerosing_cholangitis,_ulcerative_colitis)_(pleiotropy)-ND
CD4	ERAP2	ENSG00000164308.17:ENST00000379904.8	5:96916885	T	C	5:96911882	G	A	169	0.887574	0.986037	Ankylosing_spondylitis-C
CD4	ERAP2	ENSG00000164308.17:ENST00000379904.8	5:96916885	T	C	5:96911882	G	A	169	0.887574	0.986037	Psoriasis-C
CD4	ERAP2	ENSG00000164308.17:ENST00000437043.8	5:96916728	G	A	5:96911882	G	A	169	0.887574	0.986037	Blood_protein_levels-A
CD4	ERAP2	ENSG00000164308.17:ENST00000437043.8	5:96916885	T	C	5:96911882	G	A	169	0.887574	0.986037	Chronic_inflammatory_diseases_(ankylosing_spondylitis,_Crohn's_disease,_psoriasis,_primary_sclerosing_cholangitis,_ulcerative_colitis)_(pleiotropy)-ND
CD4	ERAP2	ENSG00000164308.17:ENST00000437043.8	5:96916885	T	C	5:96911882	G	A	169	0.887574	0.986037	Ankylosing_spondylitis-C
CD4	ERAP2	ENSG00000164308.17:ENST00000437043.8	5:96916885	T	C	5:96911882	G	A	169	0.887574	0.986037	Psoriasis-C
CD4	TRAPPC2L	ENSG00000167515.10:ENST00000301021.7	16:88862799	T	C	16:88861882	A	G	339	0.982301	0.885178	Parkinson_disease_and_lewy_body_pathology-ND
CD4	SPATA33	ENSG00000167523.13:ENST00000301031.8	16:89631662	C	T	16:89647155	C	G	2138	0.966324	0.838453	Urinary_metabolite_levels_in_chronic_kidney_disease-T
CD4	SPATA33	ENSG00000167523.13:ENST00000301031.8	16:89632344	C	T	16:89647155	C	G	2138	0.967259	0.854552	Urinary_metabolite_levels_in_chronic_kidney_disease-T
CD4	SPATA33	ENSG00000167523.13:ENST00000301031.8	16:89634473	G	A	16:89647155	C	G	2138	0.972872	0.944003	Cardiovascular_disease-ND
CD4	SPATA33	ENSG00000167523.13:ENST00000301031.8	16:89634473	G	A	16:89647155	C	G	2138	0.972872	0.944003	Urinary_albumin-to-creatinine_ratio-A
CD4	SPATA33	ENSG00000167523.13:ENST00000301031.8	16:89641816	T	G	16:89647155	C	G	2138	0.980823	0.979693	Medication_use_(agents_acting_on_the_renin-angiotensin_system)-G
CD4	SPATA33	ENSG00000167523.13:ENST00000301031.8	16:89646481	C	T	16:89647155	C	G	2138	0.980823	0.979693	Medication_use_(calcium_channel_blockers)-T
CD4	SPATA33	ENSG00000167523.13:ENST00000568929.1	16:89631662	C	T	16:89657905	C	G	2138	0.966324	0.836976	Urinary_metabolite_levels_in_chronic_kidney_disease-T
CD4	SPATA33	ENSG00000167523.13:ENST00000568929.1	16:89632344	C	T	16:89657905	C	G	2138	0.967727	0.853016	Urinary_metabolite_levels_in_chronic_kidney_disease-T
CD4	SPATA33	ENSG00000167523.13:ENST00000568929.1	16:89634473	G	A	16:89657905	C	G	2138	0.976146	0.940171	Cardiovascular_disease-ND
CD4	SPATA33	ENSG00000167523.13:ENST00000568929.1	16:89634473	G	A	16:89657905	C	G	2138	0.976146	0.940171	Urinary_albumin-to-creatinine_ratio-A
CD4	SPATA33	ENSG00000167523.13:ENST00000568929.1	16:89641816	T	G	16:89657905	C	G	2138	0.980823	0.974028	Medication_use_(agents_acting_on_the_renin-angiotensin_system)-G
CD4	SPATA33	ENSG00000167523.13:ENST00000568929.1	16:89646481	C	T	16:89657905	C	G	2138	0.980823	0.974028	Medication_use_(calcium_channel_blockers)-T
CD4	IL7R	ENSG00000168685.15:ENST00000506850.5	5:35862739	C	T	5:35883632	T	C	730	0.987671	0.938496	Allergic_disease_(asthma,_hay_fever_or_eczema)-C
CD4	IL7R	ENSG00000168685.15:ENST00000506850.5	5:35862739	C	T	5:35883632	T	C	730	0.987671	0.938496	Allergic_rhinitis-C
CD4	IL7R	ENSG00000168685.15:ENST00000506850.5	5:35862739	C	T	5:35883632	T	C	730	0.987671	0.938496	Asthma-C
CD4	IL7R	ENSG00000168685.15:ENST00000506850.5	5:35874473	C	T	5:35883632	T	C	730	0.987671	0.938496	Multiple_sclerosis-C
CD4	IL7R	ENSG00000168685.15:ENST00000506850.5	5:35874473	C	T	5:35883632	T	C	730	0.987671	0.938496	Primary_biliary_cholangitis-T
CD4	IL7R	ENSG00000168685.15:ENST00000506850.5	5:35874473	C	T	5:35883632	T	C	730	0.987671	0.938496	Type_1_diabetes-G
CD4	IL7R	ENSG00000168685.15:ENST00000506850.5	5:35881341	G	A	5:35883632	T	C	730	0.990411	0.940609	Ankylosing_spondylitis-G
CD4	IL7R	ENSG00000168685.15:ENST00000506850.5	5:35883632	T	C	5:35883632	T	C	730	1	1	Atopic_dermatitis-C
CD4	IL7R	ENSG00000168685.15:ENST00000506850.5	5:35885880	T	C	5:35883632	T	C	730	0.99726	0.999709	Primary_biliary_cirrhosis-A
CD4	IL7R	ENSG00000168685.15:ENST00000506850.5	5:35891935	C	T	5:35883632	T	C	730	0.994521	0.997981	Mouth_ulcers-T
CD4	ELP5	ENSG00000170291.15:ENST00000354429.6:ENST00000396627.6:ENST00000396628.6	17:7274553	C	A	17:7265674	T	C	378	0.949735	0.837737	Eosinophil_counts-ND
CD4	ELP5	ENSG00000170291.15:ENST00000354429.6:ENST00000396627.6:ENST00000396628.6	17:7281162	T	C	17:7265674	T	C	378	0.94709	0.818763	Birth_weight-T
CD4	ELP5	ENSG00000170291.15:ENST00000356683.6:ENST00000574993.5	17:7274553	C	A	17:7269312	C	T	378	0.944444	0.852853	Eosinophil_counts-ND
CD4	ELP5	ENSG00000170291.15:ENST00000356683.6:ENST00000574993.5	17:7281162	T	C	17:7269312	C	T	378	0.941799	0.833901	Birth_weight-T
CD4	EMB	ENSG00000170571.12:ENST00000508934.5	5:50161448	T	C	5:50145767	G	T	98	0.816327	0.991498	Schizophrenia-ND
CD4	ACYP2	ENSG00000170634.13:ENST00000607452.6	2:54814185	T	C	2:54805938	T	C	815	0.992638	0.955967	Hypertension-T
CD4	WASHC2C	ENSG00000172661.19:ENST00000336378.8	10:45453806	G	A	10:45701058	A	G	2450	0.975102	0.944895	High_light_scatter_reticulocyte_percentage_of_red_cells-A
CD4	WASHC2C	ENSG00000172661.19:ENST00000336378.8	10:45453806	G	A	10:45701058	A	G	2450	0.975102	0.944895	Immature_fraction_of_reticulocytes-A
CD4	WASHC2C	ENSG00000172661.19:ENST00000336378.8	10:45459616	C	T	10:45701058	A	G	2450	0.831429	0.944931	Mean_corpuscular_hemoglobin-T
CD4	WASHC2C	ENSG00000172661.19:ENST00000336378.8	10:45459616	C	T	10:45701058	A	G	2450	0.831429	0.944931	Mean_corpuscular_volume-T
CD4	WASHC2C	ENSG00000172661.19:ENST00000336378.8	10:45465572	C	T	10:45701058	A	G	2450	0.831429	0.944928	Neutrophil_percentage_of_white_cells-T
CD4	WASHC2C	ENSG00000172661.19:ENST00000336378.8	10:45468138	T	C	10:45701058	A	G	2450	0.831429	0.944928	Lymphocyte_counts-C
CD4	WASHC2C	ENSG00000172661.19:ENST00000336378.8	10:45470974	G	A	10:45701058	A	G	2450	0.831429	0.944928	Mean_corpuscular_volume-ND
CD4	WASHC2C	ENSG00000172661.19:ENST00000336378.8	10:45470974	G	A	10:45701058	A	G	2450	0.831429	0.944928	Red_blood_cell_traits-A
CD4	WASHC2C	ENSG00000172661.19:ENST00000336378.8	10:45507408	T	C	10:45701058	A	G	2450	0.975102	0.94493	Mean_corpuscular_hemoglobin-ND
CD4	WASHC2C	ENSG00000172661.19:ENST00000336378.8	10:45511519	T	A	10:45701058	A	G	2450	0.937551	0.944929	Mean_corpuscular_hemoglobin-A
CD4	WASHC2C	ENSG00000172661.19:ENST00000336378.8	10:45511519	T	A	10:45701058	A	G	2450	0.937551	0.944929	Red_blood_cell_count-A
CD4	WASHC2C	ENSG00000172661.19:ENST00000336378.8	10:45529229	A	G	10:45701058	A	G	2450	0.831429	0.944928	Mean_corpuscular_volume-G
CD4	WASHC2C	ENSG00000172661.19:ENST00000336378.8	10:45633821	A	C	10:45701058	A	G	2450	0.827755	0.94484	Mean_corpuscular_volume-ND
CD4	WASHC2C	ENSG00000172661.19:ENST00000336378.8	10:46006932	C	A	10:45701058	A	G	2450	0.818776	0.930933	Red_blood_cell_count-ND
CD4	WASHC2C	ENSG00000172661.19:ENST00000336378.8	10:46014679	T	G	10:45701058	A	G	2450	0.817959	0.92906	Mean_corpuscular_hemoglobin-ND
CD4	WASHC2C	ENSG00000172661.19:ENST00000336378.8	10:46017981	A	C	10:45701058	A	G	2450	0.817959	0.92833	Mean_corpuscular_hemoglobin-C
CD4	WASHC2C	ENSG00000172661.19:ENST00000336378.8	10:46017981	A	C	10:45701058	A	G	2450	0.817959	0.92833	Mean_corpuscular_volume-C
CD4	WASHC2C	ENSG00000172661.19:ENST00000623400.4	10:45453806	G	A	10:45825559	A	C	2450	0.939592	0.911618	High_light_scatter_reticulocyte_percentage_of_red_cells-A
CD4	WASHC2C	ENSG00000172661.19:ENST00000623400.4	10:45453806	G	A	10:45825559	A	C	2450	0.939592	0.911618	Immature_fraction_of_reticulocytes-A
CD4	WASHC2C	ENSG00000172661.19:ENST00000623400.4	10:45459616	C	T	10:45825559	A	C	2450	0.814286	0.910175	Mean_corpuscular_hemoglobin-T
CD4	WASHC2C	ENSG00000172661.19:ENST00000623400.4	10:45459616	C	T	10:45825559	A	C	2450	0.814286	0.910175	Mean_corpuscular_volume-T
CD4	WASHC2C	ENSG00000172661.19:ENST00000623400.4	10:45465572	C	T	10:45825559	A	C	2450	0.814286	0.910094	Neutrophil_percentage_of_white_cells-T
CD4	WASHC2C	ENSG00000172661.19:ENST00000623400.4	10:45468138	T	C	10:45825559	A	C	2450	0.814286	0.910094	Lymphocyte_counts-C
CD4	WASHC2C	ENSG00000172661.19:ENST00000623400.4	10:45470974	G	A	10:45825559	A	C	2450	0.814286	0.910094	Mean_corpuscular_volume-ND
CD4	WASHC2C	ENSG00000172661.19:ENST00000623400.4	10:45470974	G	A	10:45825559	A	C	2450	0.814286	0.910094	Red_blood_cell_traits-A
CD4	WASHC2C	ENSG00000172661.19:ENST00000623400.4	10:45507408	T	C	10:45825559	A	C	2450	0.92	0.911614	Mean_corpuscular_hemoglobin-ND
CD4	WASHC2C	ENSG00000172661.19:ENST00000623400.4	10:45511519	T	A	10:45825559	A	C	2450	0.814286	0.910217	Mean_corpuscular_hemoglobin-A
CD4	WASHC2C	ENSG00000172661.19:ENST00000623400.4	10:45511519	T	A	10:45825559	A	C	2450	0.814286	0.910217	Red_blood_cell_count-A
CD4	WASHC2C	ENSG00000172661.19:ENST00000623400.4	10:45529229	A	G	10:45825559	A	C	2450	0.814286	0.910094	Mean_corpuscular_volume-G
CD4	WASHC2C	ENSG00000172661.19:ENST00000623400.4	10:45633821	A	C	10:45825559	A	C	2450	0.941633	0.910142	Mean_corpuscular_volume-ND
CD4	WASHC2C	ENSG00000172661.19:ENST00000623400.4	10:46006932	C	A	10:45825559	A	C	2450	0.982857	0.9123	Red_blood_cell_count-ND
CD4	WASHC2C	ENSG00000172661.19:ENST00000623400.4	10:46014679	T	G	10:45825559	A	C	2450	0.989388	0.911531	Mean_corpuscular_hemoglobin-ND
CD4	WASHC2C	ENSG00000172661.19:ENST00000623400.4	10:46017981	A	C	10:45825559	A	C	2450	0.989388	0.911346	Mean_corpuscular_hemoglobin-C
CD4	WASHC2C	ENSG00000172661.19:ENST00000623400.4	10:46017981	A	C	10:45825559	A	C	2450	0.989388	0.911346	Mean_corpuscular_volume-C
CD4	AHSA2P	ENSG00000173209.23:ENST00000357022.6	2:61541286	A	C	2:61579864	C	T	1424	0.943118	0.883504	Urinary_sodium_excretion-A
CD4	AHSA2P	ENSG00000173209.23:ENST00000357022.6	2:61541610	G	A	2:61579864	C	T	1424	0.929775	0.883088	Atrial_fibrillation-A
CD4	AHSA2P	ENSG00000173209.23:ENST00000357022.6	2:61545122	A	G	2:61579864	C	T	1424	0.930478	0.882974	Tuberculosis-ND
CD4	AHSA2P	ENSG00000173209.23:ENST00000357022.6	2:61548229	T	C	2:61579864	C	T	1424	0.968399	0.899878	Atrial_fibrillation-C
CD4	AHSA2P	ENSG00000173209.23:ENST00000357022.6	2:61579864	C	T	2:61579864	C	T	1424	1	1	Balding_type_1-ND
CD4	AHSA2P	ENSG00000173209.23:ENST00000357022.6	2:61609100	A	C	2:61579864	C	T	1424	0.97191	0.95198	Diastolic_blood_pressure-A
CD4	AHSA2P	ENSG00000173209.23:ENST00000394457.7	2:61541286	A	C	2:61584538	AAAAATAAAAT	A	1424	0.957865	0.893846	Urinary_sodium_excretion-A
CD4	AHSA2P	ENSG00000173209.23:ENST00000394457.7	2:61541610	G	A	2:61584538	AAAAATAAAAT	A	1424	0.945225	0.893044	Atrial_fibrillation-A
CD4	AHSA2P	ENSG00000173209.23:ENST00000394457.7	2:61545122	A	G	2:61584538	AAAAATAAAAT	A	1424	0.945225	0.892964	Tuberculosis-ND
CD4	AHSA2P	ENSG00000173209.23:ENST00000394457.7	2:61548229	T	C	2:61584538	AAAAATAAAAT	A	1424	0.966292	0.909343	Atrial_fibrillation-C
CD4	AHSA2P	ENSG00000173209.23:ENST00000394457.7	2:61579864	C	T	2:61584538	AAAAATAAAAT	A	1424	0.999298	0.990178	Balding_type_1-ND
CD4	AHSA2P	ENSG00000173209.23:ENST00000394457.7	2:61609100	A	C	2:61584538	AAAAATAAAAT	A	1424	0.97823	0.96563	Diastolic_blood_pressure-A
CD4	SLC2A14	ENSG00000173262.11:ENST00000535295.5:ENST00000542546.5	12:7894998	G	A	12:7905391	T	A	502	0.97012	0.993685	Precuneus_cortex_volume-ND
CD4	SLC2A14	ENSG00000173262.11:ENST00000539924.5	12:7894998	G	A	12:7902409	C	T	502	0.974104	0.993694	Precuneus_cortex_volume-ND
CD4	SLC2A14	ENSG00000173262.11:ENST00000542505.5	12:7894998	G	A	12:7894383	T	C	502	0.976096	0.95622	Precuneus_cortex_volume-ND
CD4	RNF213	ENSG00000173821.19:ENST00000582970.5	17:80374694	A	G	17:80390719	TTA	T	1763	0.996029	0.944734	Moyamoya_disease-A
CD4	MRPL11	ENSG00000174547.13:ENST00000310999.11	11:66419411	A	G	11:66471676	C	T	1191	0.97733	0.920627	General_risk_tolerance_(MTAG)-A
CD4	MRPL11	ENSG00000174547.13:ENST00000310999.11	11:66419411	A	G	11:66471676	C	T	1191	0.97733	0.920627	Waist_circumference_adjusted_for_body_mass_index-ND
CD4	MRPL11	ENSG00000174547.13:ENST00000310999.11	11:66561406	G	A	11:66471676	C	T	1191	0.988245	0.960678	Blood_protein_levels-G
CD4	MRPL11	ENSG00000174547.13:ENST00000310999.11	11:66567837	T	C	11:66471676	C	T	1191	0.986566	0.959349	Bipolar_disorder-T
CD4	MRPL11	ENSG00000174547.13:ENST00000310999.11	11:66570403	C	A	11:66471676	C	T	1191	0.982368	0.957333	Blood_protein_levels-A
CD4	MRPL11	ENSG00000174547.13:ENST00000430466.6	11:66419411	A	G	11:66537926	C	CAAATA	1191	0.979009	0.80977	General_risk_tolerance_(MTAG)-A
CD4	MRPL11	ENSG00000174547.13:ENST00000430466.6	11:66419411	A	G	11:66537926	C	CAAATA	1191	0.979009	0.80977	Waist_circumference_adjusted_for_body_mass_index-ND
CD4	MRPL11	ENSG00000174547.13:ENST00000430466.6	11:66561406	G	A	11:66537926	C	CAAATA	1191	0.987406	0.893027	Blood_protein_levels-G
CD4	MRPL11	ENSG00000174547.13:ENST00000430466.6	11:66567837	T	C	11:66537926	C	CAAATA	1191	0.984887	0.891202	Bipolar_disorder-T
CD4	MRPL11	ENSG00000174547.13:ENST00000430466.6	11:66570403	C	A	11:66537926	C	CAAATA	1191	0.982368	0.890245	Blood_protein_levels-A
CD4	LRRC37A	ENSG00000176681.14:ENST00000496930.5	17:46758936	T	C	17:46784776	TC	T	121	0.859504	0.908743	Intraocular_pressure-T
CD4	IL17RA	ENSG00000177663.14:ENST00000612619.1	22:17105693	C	G	22:17105693	C	G	1352	1	1	Blood_protein_levels-G
CD4	HLA-V	ENSG00000181126.13:ENST00000429037.2	6:29864555	A	G	6:29883801	T	C	6101	0.954434	0.806518	Lymphocyte_counts-G
CD4	HLA-V	ENSG00000181126.13:ENST00000429037.2	6:29924456	T	C	6:29883801	T	C	6101	0.898869	0.831527	Autism_spectrum_disorder_or_schizophrenia-T
CD4	HLA-V	ENSG00000181126.13:ENST00000429037.2	6:29971803	G	A	6:29883801	T	C	6101	0.954434	0.806518	Hepatocellular_carcinoma_in_hepatitis_B_infection-ND
CD4	HLA-V	ENSG00000181126.13:ENST00000446817.1	6:29864555	A	G	6:30000403	C	G	6101	0.96853	0.890325	Lymphocyte_counts-G
CD4	HLA-V	ENSG00000181126.13:ENST00000446817.1	6:29943253	C	T	6:30000403	C	G	6101	0.93247	0.871899	C-peptide_levels_in_type_I_diabetes-T
CD4	HLA-V	ENSG00000181126.13:ENST00000446817.1	6:29945521	A	T	6:30000403	C	G	6101	0.93919	0.913977	Adverse_response_to_carbamazepine-ND
CD4	HLA-V	ENSG00000181126.13:ENST00000446817.1	6:29955574	G	A	6:30000403	C	G	6101	0.937387	0.882429	Lymphocyte_percentage_of_white_cells-A
CD4	HLA-V	ENSG00000181126.13:ENST00000446817.1	6:29971803	G	A	6:30000403	C	G	6101	0.96853	0.890325	Hepatocellular_carcinoma_in_hepatitis_B_infection-ND
CD4	HLA-V	ENSG00000181126.13:ENST00000446817.1	6:30006148	C	T	6:30000403	C	G	6101	0.998853	0.951426	Graves'_disease-T
CD4	HLA-V	ENSG00000181126.13:ENST00000446817.1	6:30006148	C	T	6:30000403	C	G	6101	0.998853	0.951426	Mouth_ulcers-T
CD4	HLA-V	ENSG00000181126.13:ENST00000446817.1	6:30098254	A	G	6:30000403	C	G	6101	0.927881	0.846238	Eosinophil_counts-G
CD4	HLA-V	ENSG00000181126.13:ENST00000446817.1	6:30103160	C	T	6:30000403	C	G	6101	0.889035	0.827777	Hepatocellular_carcinoma_in_hepatitis_B_infection-ND
CD4	HLA-V	ENSG00000181126.13:ENST00000457107.5	6:29864555	A	G	6:30000403	C	G	6101	0.944108	0.890325	Lymphocyte_counts-G
CD4	HLA-V	ENSG00000181126.13:ENST00000457107.5	6:29943253	C	T	6:30000403	C	G	6101	0.952959	0.871899	C-peptide_levels_in_type_I_diabetes-T
CD4	HLA-V	ENSG00000181126.13:ENST00000457107.5	6:29945521	A	T	6:30000403	C	G	6101	0.97443	0.913977	Adverse_response_to_carbamazepine-ND
CD4	HLA-V	ENSG00000181126.13:ENST00000457107.5	6:29955574	G	A	6:30000403	C	G	6101	0.937059	0.882429	Lymphocyte_percentage_of_white_cells-A
CD4	HLA-V	ENSG00000181126.13:ENST00000457107.5	6:29971803	G	A	6:30000403	C	G	6101	0.944108	0.890325	Hepatocellular_carcinoma_in_hepatitis_B_infection-ND
CD4	HLA-V	ENSG00000181126.13:ENST00000457107.5	6:30006148	C	T	6:30000403	C	G	6101	0.982462	0.951426	Graves'_disease-T
CD4	HLA-V	ENSG00000181126.13:ENST00000457107.5	6:30006148	C	T	6:30000403	C	G	6101	0.982462	0.951426	Mouth_ulcers-T
CD4	HLA-V	ENSG00000181126.13:ENST00000457107.5	6:30098254	A	G	6:30000403	C	G	6101	0.917391	0.846238	Eosinophil_counts-G
CD4	HLA-V	ENSG00000181126.13:ENST00000457107.5	6:30103160	C	T	6:30000403	C	G	6101	0.905753	0.827777	Hepatocellular_carcinoma_in_hepatitis_B_infection-ND
CD4	ZBTB20	ENSG00000181722.17:ENST00000357258.8:ENST00000393785.6:ENST00000462705.5:ENST00000464560.5:ENST00000471418.5:ENST00000481632.5	3:115131989	C	T	3:115145504	ACAAGTAAATGC	A	252	0.90873	0.914809	Type_2_diabetes-T
CD4	ZBTB20	ENSG00000181722.17:ENST00000357258.8:ENST00000393785.6:ENST00000462705.5:ENST00000464560.5:ENST00000471418.5:ENST00000481632.5	3:115249171	C	T	3:115145504	ACAAGTAAATGC	A	252	0.849206	0.958424	Type_2_diabetes-T
CD4	ZBTB20	ENSG00000181722.17:ENST00000474710.5:ENST00000675478.1:ENST00000676079.1	3:115131989	C	T	3:115145504	ACAAGTAAATGC	A	252	0.928571	0.914809	Type_2_diabetes-T
CD4	ZBTB20	ENSG00000181722.17:ENST00000474710.5:ENST00000675478.1:ENST00000676079.1	3:115249171	C	T	3:115145504	ACAAGTAAATGC	A	252	0.845238	0.958424	Type_2_diabetes-T
CD4	RTKN2	ENSG00000182010.11:ENST00000315289.6	10:62182180	A	G	10:62189852	C	CT	147	0.829932	0.957862	Cardiovascular_disease-ND
CD4	RTKN2	ENSG00000182010.11:ENST00000315289.6	10:62198353	T	C	10:62189852	C	CT	147	0.891156	0.992788	Rheumatoid_arthritis-T
CD4	RTKN2	ENSG00000182010.11:ENST00000373789.8	10:62182180	A	G	10:62189852	C	CT	147	0.823129	0.957862	Cardiovascular_disease-ND
CD4	RTKN2	ENSG00000182010.11:ENST00000373789.8	10:62198353	T	C	10:62189852	C	CT	147	0.877551	0.992788	Rheumatoid_arthritis-T
CD4	ARL6IP4	ENSG00000182196.13:ENST00000315580.9	12:123007565	C	T	12:123007565	C	T	36	1	1	Body_mass_index-ND
CD4	CLN8	ENSG00000182372.10:ENST00000520991.3	8:1758041	A	G	8:1771929	A	ATATTTATT	488	0.897541	0.880527	Systolic_blood_pressure-G
CD4	CLN8	ENSG00000182372.10:ENST00000520991.3	8:1772924	G	A	8:1771929	A	ATATTTATT	488	0.963115	0.909312	Systolic_blood_pressure-G
CD4	LYSMD4	ENSG00000183060.15:ENST00000378904.4	15:99724313	T	C	15:99731048	C	T	63	0.952381	0.996807	Post_bronchodilator_FEV1/FVC_ratio_in_COPD-C
CD4	LYSMD4	ENSG00000183060.15:ENST00000378904.4	15:99725520	G	A	15:99731048	C	T	63	0.984127	0.998351	Bitter_beverage_consumption-A
CD4	LYSMD4	ENSG00000183060.15:ENST00000378904.4	15:99725520	G	A	15:99731048	C	T	63	0.984127	0.998351	Post_bronchodilator_FEV1/FVC_ratio_in_COPD-A
CD4	LYSMD4	ENSG00000183060.15:ENST00000378904.4	15:99727117	G	C	15:99731048	C	T	63	0.968254	0.998592	Post_bronchodilator_FEV1/FVC_ratio_in_COPD-C
CD4	LYSMD4	ENSG00000183060.15:ENST00000378904.4	15:99731048	C	T	15:99731048	C	T	63	1	1	Post_bronchodilator_FEV1/FVC_ratio_in_COPD-T
CD4	SMG1P5	ENSG00000183604.14:ENST00000411546.3	16:30350020	G	T	16:30420782	C	T	430	0.97907	0.958488	Tonsillectomy-ND
CD4	SMG1P5	ENSG00000183604.14:ENST00000529428.5	16:30350020	G	T	16:30420782	C	T	430	0.974419	0.958488	Tonsillectomy-ND
CD4	STING1	ENSG00000184584.13:ENST00000330794.9:ENST00000651699.1:ENST00000652271.1	5:139481493	C	T	5:139478340	C	G	78	0.897436	0.982304	Psoriasis-G
CD4	STING1	ENSG00000184584.13:ENST00000510817.2:ENST00000652110.1	5:139481493	C	T	5:139478340	C	G	78	0.897436	0.982304	Psoriasis-G
CD4	STING1	ENSG00000184584.13:ENST00000652543.1	5:139481493	C	T	5:139481019	C	T	78	0.961538	1	Psoriasis-G
CD4	MUC1	ENSG00000185499.16:ENST00000612778.4	1:155227477	T	C	1:155227477	T	C	15	1	1	Blood_urea_nitrogen_levels-ND
CD4	MUC1	ENSG00000185499.16:ENST00000612778.4	1:155227671	C	T	1:155227477	T	C	15	0.933333	0.811413	Brain_region_volumes-ND
CD4	MUC1	ENSG00000185499.16:ENST00000612778.4	1:155227811	G	C	1:155227477	T	C	15	0.8	0.907059	Creatinine_levels-ND
CD4	MUC1	ENSG00000185499.16:ENST00000612778.4	1:155227811	G	C	1:155227477	T	C	15	0.8	0.907059	Glomerular_filtration_rate-ND
CD4	ARL17A	ENSG00000185829.18:ENST00000336125.6	17:46685223	G	A	17:46610045	T	C	121	0.958678	0.822016	Thyroid_stimulating_hormone_levels-A
CD4	ARL17A	ENSG00000185829.18:ENST00000336125.6	17:46687409	A	C	17:46610045	T	C	121	0.966942	0.82264	General_cognitive_ability-ND
CD4	ARL17A	ENSG00000185829.18:ENST00000336125.6	17:46710944	G	A	17:46610045	T	C	121	0.801653	0.82138	Epithelial_ovarian_cancer-A
CD4	ARL17A	ENSG00000185829.18:ENST00000336125.6	17:46710944	G	A	17:46610045	T	C	121	0.801653	0.82138	Ovarian_cancer_in_BRCA1_mutation_carriers-A
CD4	ARL17A	ENSG00000185829.18:ENST00000336125.6	17:46710944	G	A	17:46610045	T	C	121	0.801653	0.82138	Parkinson's_disease-T
CD4	BTN3A2	ENSG00000186470.14:ENST00000356386.6:ENST00000377708.7:ENST00000396948.5:ENST00000527422.5	6:26342521	T	C	6:26341332	T	C	414	0.995169	0.994107	Intelligence_(MTAG)-T
CD4	BTN3A2	ENSG00000186470.14:ENST00000356386.6:ENST00000377708.7:ENST00000396948.5:ENST00000527422.5	6:26342521	T	C	6:26341332	T	C	414	0.995169	0.994107	Life_satisfaction-C
CD4	BTN3A2	ENSG00000186470.14:ENST00000356386.6:ENST00000377708.7:ENST00000396948.5:ENST00000527422.5	6:26342829	C	G	6:26341332	T	C	414	0.990338	0.993769	General_cognitive_ability-C
CD4	BTN3A2	ENSG00000186470.14:ENST00000356386.6:ENST00000377708.7:ENST00000396948.5:ENST00000527422.5	6:26342829	C	G	6:26341332	T	C	414	0.990338	0.993769	Intelligence_(MTAG)-C
CD4	BTN3A2	ENSG00000186470.14:ENST00000356386.6:ENST00000377708.7:ENST00000396948.5:ENST00000527422.5	6:26376640	A	G	6:26341332	T	C	414	0.992754	0.987154	Life_satisfaction-G
CD4	BTN3A2	ENSG00000186470.14:ENST00000356386.6:ENST00000377708.7:ENST00000396948.5:ENST00000527422.5	6:26376640	A	G	6:26341332	T	C	414	0.992754	0.987154	Neuroticism-G
CD4	BTN3A2	ENSG00000186470.14:ENST00000396934.7	6:26342521	T	C	6:26357670	C	CT	414	0.992754	0.995031	Intelligence_(MTAG)-T
CD4	BTN3A2	ENSG00000186470.14:ENST00000396934.7	6:26342521	T	C	6:26357670	C	CT	414	0.992754	0.995031	Life_satisfaction-C
CD4	BTN3A2	ENSG00000186470.14:ENST00000396934.7	6:26342829	C	G	6:26357670	C	CT	414	0.992754	0.995253	General_cognitive_ability-C
CD4	BTN3A2	ENSG00000186470.14:ENST00000396934.7	6:26342829	C	G	6:26357670	C	CT	414	0.992754	0.995253	Intelligence_(MTAG)-C
CD4	BTN3A2	ENSG00000186470.14:ENST00000508906.6	6:26342521	T	C	6:26341332	T	C	414	0.801932	0.994107	Intelligence_(MTAG)-T
CD4	BTN3A2	ENSG00000186470.14:ENST00000508906.6	6:26342521	T	C	6:26341332	T	C	414	0.801932	0.994107	Life_satisfaction-C
CD4	BTN3A2	ENSG00000186470.14:ENST00000508906.6	6:26374182	A	G	6:26341332	T	C	414	0.81401	0.987067	General_cognitive_ability-A
CD4	BTN3A2	ENSG00000186470.14:ENST00000508906.6	6:26375933	A	G	6:26341332	T	C	414	0.81401	0.987067	Depressive_symptoms_(MTAG)-A
CD4	BTN3A2	ENSG00000186470.14:ENST00000508906.6	6:26376140	A	G	6:26341332	T	C	414	0.81401	0.987079	Urinary_tract_infection_frequency-ND
CD4	BTN3A2	ENSG00000186470.14:ENST00000508906.6	6:26376604	T	C	6:26341332	T	C	414	0.81401	0.987161	Autism_spectrum_disorder_or_schizophrenia-T
CD4	BTN3A2	ENSG00000186470.14:ENST00000508906.6	6:26376604	T	C	6:26341332	T	C	414	0.81401	0.987161	Depression-T
CD4	BTN3A2	ENSG00000186470.14:ENST00000508906.6	6:26376640	A	G	6:26341332	T	C	414	0.81401	0.987154	Life_satisfaction-G
CD4	BTN3A2	ENSG00000186470.14:ENST00000508906.6	6:26376640	A	G	6:26341332	T	C	414	0.81401	0.987154	Neuroticism-G
CD4	C22orf34	ENSG00000188511.12:ENST00000343999.1	22:49615321	A	G	22:49657900	T	G	6484	0.988279	0.819408	Suicidal_or_self-harm_ideation-A
CD4	C22orf34	ENSG00000188511.12:ENST00000343999.1	22:49619754	G	T	22:49657900	T	G	6484	0.999383	0.841204	Monocyte_count-T
CD4	C22orf34	ENSG00000188511.12:ENST00000343999.1	22:49619754	G	T	22:49657900	T	G	6484	0.999383	0.841204	Monocyte_percentage_of_white_cells-T
CD4	C22orf34	ENSG00000188511.12:ENST00000343999.1	22:49654030	C	G	22:49657900	T	G	6484	0.999537	0.848865	Red_cell_distribution_width-ND
CD4	C22orf34	ENSG00000188511.12:ENST00000405854.5	22:49619754	G	T	22:49644640	G	GGGTGGATAATGGAT	6484	0.997841	0.941409	Monocyte_count-T
CD4	C22orf34	ENSG00000188511.12:ENST00000405854.5	22:49619754	G	T	22:49644640	G	GGGTGGATAATGGAT	6484	0.997841	0.941409	Monocyte_percentage_of_white_cells-T
CD4	C22orf34	ENSG00000188511.12:ENST00000405854.5	22:49654030	C	G	22:49644640	G	GGGTGGATAATGGAT	6484	0.997995	0.93932	Red_cell_distribution_width-ND
CD4	C22orf34	ENSG00000188511.12:ENST00000414287.5	22:49619754	G	T	22:49639224	G	A	6484	0.99707	0.98118	Monocyte_count-T
CD4	C22orf34	ENSG00000188511.12:ENST00000414287.5	22:49619754	G	T	22:49639224	G	A	6484	0.99707	0.98118	Monocyte_percentage_of_white_cells-T
CD4	C22orf34	ENSG00000188511.12:ENST00000414287.5	22:49654030	C	G	22:49639224	G	A	6484	0.999075	0.978347	Red_cell_distribution_width-ND
CD4	SRSF10	ENSG00000188529.15:ENST00000492112.3	1:23968097	G	A	1:23981490	GAA	G	14	0.857143	0.89144	Red_cell_distribution_width-ND
CD4	FAM221A	ENSG00000188732.11:ENST00000409192.7	7:23606698	C	A	7:23642034	G	C	605	0.97686	0.979835	Common_carotid_intima-media_thickness_in_HIV_negative_individuals-C
CD4	CD55	ENSG00000196352.16:ENST00000367067.8	1:207214421	T	C	1:207353248	G	A	979	0.906027	0.899653	Spherical_equivalent-T
CD4	CD55	ENSG00000196352.16:ENST00000367067.8	1:207236069	T	A	1:207353248	G	A	979	0.905005	0.918555	Lung_function_(FVC)-ND
CD4	CD55	ENSG00000196352.16:ENST00000367067.8	1:207282076	T	G	1:207353248	G	A	979	0.930541	0.978661	Refractive_error-ND
CD4	CD55	ENSG00000196352.16:ENST00000367067.8	1:207282076	T	G	1:207353248	G	A	979	0.930541	0.978661	Spherical_equivalent-G
CD4	CD55	ENSG00000196352.16:ENST00000367067.8	1:207314659	G	C	1:207353248	G	A	979	0.976507	0.998533	Spherical_equivalent_or_myopia_(age_of_diagnosis)-C
CD4	CD55	ENSG00000196352.16:ENST00000367067.8	1:207316974	A	G	1:207353248	G	A	979	0.954035	0.998563	Spherical_equivalent_(joint_analysis_main_effects_and_education_interaction)-A
CD4	IRF1-AS1	ENSG00000197536.11:ENST00000612967.2	5:132477512	T	C	5:132477205	T	TTTTG	331	0.996979	0.999753	Asthma_(childhood_onset)-ND
CD4	IRF1-AS1	ENSG00000197536.11:ENST00000612967.2	5:132477512	T	C	5:132477205	T	TTTTG	331	0.996979	0.999753	Nonatopic_asthma-ND
CD4	IRF1-AS1	ENSG00000197536.11:ENST00000612967.2	5:132477512	T	C	5:132477205	T	TTTTG	331	0.996979	0.999753	Polycystic_ovary_syndrome-T
CD4	IRF1-AS1	ENSG00000197536.11:ENST00000612967.2	5:132477658	T	C	5:132477205	T	TTTTG	331	0.963746	0.999463	Hay_fever_and/or_eczema-C
CD4	IRF1-AS1	ENSG00000197536.11:ENST00000612967.2	5:132478399	C	G	5:132477205	T	TTTTG	331	0.975831	0.999339	Cardiovascular_disease-ND
CD4	IRF1-AS1	ENSG00000197536.11:ENST00000612967.2	5:132479312	C	A	5:132477205	T	TTTTG	331	0.954683	0.999073	Diastolic_blood_pressure-C
CD4	IRF1-AS1	ENSG00000197536.11:ENST00000612967.2	5:132493605	G	A	5:132477205	T	TTTTG	331	0.836858	0.967343	Asthma_(sex_interaction)-G
CD4	SPG7	ENSG00000197912.16:ENST00000341316.6	16:89502467	A	G	16:89528323	C	T	2138	0.956969	0.921642	Height-ND
CD4	SPG7	ENSG00000197912.16:ENST00000341316.6	16:89506257	A	G	16:89528323	C	T	2138	0.964453	0.926381	Heel_bone_mineral_density-A
CD4	SPG7	ENSG00000197912.16:ENST00000645063.1	16:89546715	A	G	16:89546715	A	G	2138	1	1	White_coat_effect_(clinic_systolic_blood_pressure_minus_ambulatory_systolic_blood_pressure)-G
CD4	ZNF568	ENSG00000198453.13:ENST00000333987.12:ENST00000619231.4	19:36991915	G	A	19:36947293	T	C	675	0.831111	0.980108	Waist-hip_ratio-A
CD4	NCR3	ENSG00000204475.10:ENST00000376072.7	6:31588932	A	G	6:31601927	G	A	328	0.990854	0.914285	Blood_protein_levels-G
CD4	NCR3	ENSG00000204475.10:ENST00000376072.7	6:31595463	C	A	6:31601927	G	A	328	0.987805	0.838438	Cold_sores-ND
CD4	NCR3	ENSG00000204475.10:ENST00000376072.7	6:31601927	G	A	6:31601927	G	A	328	1	1	Diastolic_blood_pressure-A
CD4	NCR3	ENSG00000204475.10:ENST00000376073.8	6:31588932	A	G	6:31595463	C	A	328	0.996951	0.923364	Blood_protein_levels-G
CD4	NCR3	ENSG00000204475.10:ENST00000376073.8	6:31595463	C	A	6:31595463	C	A	328	1	1	Cold_sores-ND
CD4	NCR3	ENSG00000204475.10:ENST00000376073.8	6:31601927	G	A	6:31595463	C	A	328	0.987805	0.838438	Diastolic_blood_pressure-A
CD4	LST1	ENSG00000204482.11:ENST00000376096.5	6:31548022	G	A	6:31544943	G	C	19	0.894737	0.979412	Late-onset_myasthenia_gravis-ND
CD4	LST1	ENSG00000204482.11:ENST00000438075.7	6:31554892	G	A	6:31566233	CTT	C	328	0.978659	0.999987	High_light_scatter_reticulocyte_count-A
CD4	LST1	ENSG00000204482.11:ENST00000438075.7	6:31554892	G	A	6:31566233	CTT	C	328	0.978659	0.999987	High_light_scatter_reticulocyte_percentage_of_red_cells-A
CD4	LST1	ENSG00000204482.11:ENST00000438075.7	6:31554892	G	A	6:31566233	CTT	C	328	0.978659	0.999987	Reticulocyte_count-A
CD4	LST1	ENSG00000204482.11:ENST00000438075.7	6:31554892	G	A	6:31566233	CTT	C	328	0.978659	0.999987	Reticulocyte_fraction_of_red_cells-A
CD4	MICA	ENSG00000204520.14:ENST00000616296.4	6:31398818	C	T	6:31394807	A	G	6985	0.997566	0.929115	Hepatocellular_carcinoma-A
CD4	MICA	ENSG00000204520.14:ENST00000616296.4	6:31443171	C	T	6:31394807	A	G	6985	0.99184	0.928536	Blood_protein_levels-ND
CD4	MICA	ENSG00000204520.14:ENST00000616296.4	6:31443171	C	T	6:31394807	A	G	6985	0.99184	0.928536	MHC_class_I_polypeptide-related_sequence_A_levels-A
CD4	MICA	ENSG00000204520.14:ENST00000674069.1	6:31398818	C	T	6:31379497	C	G	6985	0.993844	0.940689	Hepatocellular_carcinoma-A
CD4	MICA	ENSG00000204520.14:ENST00000674069.1	6:31443171	C	T	6:31379497	C	G	6985	0.992985	0.940689	Blood_protein_levels-ND
CD4	MICA	ENSG00000204520.14:ENST00000674069.1	6:31443171	C	T	6:31379497	C	G	6985	0.992985	0.940689	MHC_class_I_polypeptide-related_sequence_A_levels-A
CD4	HLA-C	ENSG00000204525.16:ENST00000376228.9	6:31268633	C	T	6:31269031	C	G	6985	0.997137	0.995001	Serum_metabolite_levels-ND
CD4	HLA-C	ENSG00000204525.16:ENST00000376228.9	6:31268633	C	T	6:31269031	C	G	6985	0.997137	0.995001	Serum_metabolite_levels_(CMS)-ND
CD4	HLA-C	ENSG00000204525.16:ENST00000376228.9	6:31272654	G	T	6:31269031	C	G	6985	0.997137	0.995001	Chronic_obstructive_pulmonary_disease-related_biomarkers-T
CD4	HLA-C	ENSG00000204525.16:ENST00000383329.7	6:31268633	C	T	6:31270140	C	T	6985	0.996994	0.999126	Serum_metabolite_levels-ND
CD4	HLA-C	ENSG00000204525.16:ENST00000383329.7	6:31268633	C	T	6:31270140	C	T	6985	0.996994	0.999126	Serum_metabolite_levels_(CMS)-ND
CD4	HLA-C	ENSG00000204525.16:ENST00000383329.7	6:31272654	G	T	6:31270140	C	T	6985	0.996994	0.999126	Chronic_obstructive_pulmonary_disease-related_biomarkers-T
CD4	CCHCR1	ENSG00000204536.14:ENST00000396268.7	6:31148749	A	G	6:31162816	G	A	753	0.970784	0.86722	Multiple_myeloma-A
CD4	CCHCR1	ENSG00000204536.14:ENST00000396268.7	6:31148749	A	G	6:31162816	G	A	753	0.970784	0.86722	Type_2_diabetes-G
CD4	CCHCR1	ENSG00000204536.14:ENST00000396268.7	6:31161839	A	G	6:31162816	G	A	753	0.922975	0.85257	Type_2_diabetes-G
CD4	CCHCR1	ENSG00000204536.14:ENST00000396268.7	6:31161839	A	G	6:31162816	G	A	753	0.922975	0.85257	Type_2_diabetes_(adjusted_for_BMI)-G
CD4	CCHCR1	ENSG00000204536.14:ENST00000396268.7	6:31162816	G	A	6:31162816	G	A	753	1	1	Chronic_hepatitis_B_infection-G
CD4	CCHCR1	ENSG00000204536.14:ENST00000396268.7	6:31167111	T	C	6:31162816	G	A	753	0.920319	0.833147	Drug-induced_Stevens-Johnson_syndrome_or_toxic_epidermal_necrolysis_(SJS/TEN)-C
CD4	CCHCR1	ENSG00000204536.14:ENST00000396268.7	6:31168676	A	G	6:31162816	G	A	753	0.922975	0.85257	Drug-induced_Stevens-Johnson_syndrome_or_toxic_epidermal_necrolysis_(SJS/TEN)-G
CD4	CCHCR1	ENSG00000204536.14:ENST00000396268.7	6:31168676	A	G	6:31162816	G	A	753	0.922975	0.85257	Type_2_diabetes-G
CD4	CCHCR1	ENSG00000204536.14:ENST00000396268.7	6:31168937	T	C	6:31162816	G	A	753	0.922975	0.85257	Type_2_diabetes-G
CD4	HLA-J	ENSG00000204622.11:ENST00000494367.1	6:29854655	C	T	6:29943000	G	T	6101	0.979348	0.95536	Reticulocyte_count-T
CD4	HLA-J	ENSG00000204622.11:ENST00000494367.1	6:29964515	G	T	6:29943000	G	T	6101	0.951319	0.831919	General_cognitive_ability-T
CD4	HLA-J	ENSG00000204622.11:ENST00000494367.1	6:29972902	G	A	6:29943000	G	T	6101	0.96181	0.829253	Autism_spectrum_disorder_or_schizophrenia-ND
CD4	HLA-J	ENSG00000204622.11:ENST00000495278.5	6:29854655	C	T	6:29955414	G	A	6101	0.997377	0.970095	Reticulocyte_count-T
CD4	HLA-J	ENSG00000204622.11:ENST00000495278.5	6:29964515	G	T	6:29955414	G	A	6101	0.953122	0.871678	General_cognitive_ability-T
CD4	HLA-J	ENSG00000204622.11:ENST00000495278.5	6:29972902	G	A	6:29955414	G	A	6101	0.94755	0.834078	Autism_spectrum_disorder_or_schizophrenia-ND
CD4	FAM153CP	ENSG00000204677.13:ENST00000651496.2	5:177603176	T	C	5:177610758	T	C	406	0.997537	0.999822	Educational_attainment_(MTAG)-T
CD4	FAM153CP	ENSG00000204677.13:ENST00000651496.2	5:177603176	T	C	5:177610758	T	C	406	0.997537	0.999822	Educational_attainment_(years_of_education)-T
CD4	FAM153CP	ENSG00000204677.13:ENST00000651496.2	5:177616006	T	C	5:177610758	T	C	406	0.975369	0.999822	Highest_math_class_taken_(MTAG)-T
CD4	HLA-A	ENSG00000206503.13:ENST00000376802.2	6:29938999	A	T	6:29943579	G	A	6101	0.976069	0.905978	Height-A
CD4	HLA-A	ENSG00000206503.13:ENST00000376802.2	6:29942680	T	G	6:29943579	G	A	6101	0.980167	0.963848	Autism_spectrum_disorder-G
CD4	HLA-A	ENSG00000206503.13:ENST00000376802.2	6:29943579	G	A	6:29943579	G	A	6101	1	1	Blood_protein_levels-ND
CD4	HLA-A	ENSG00000206503.13:ENST00000376802.2	6:29950322	G	T	6:29943579	G	A	6101	0.992296	0.970886	Nasopharyngeal_carcinoma-A
CD4	HLA-A	ENSG00000206503.13:ENST00000376802.2	6:29951332	A	G	6:29943579	G	A	6101	0.994591	0.970755	Heel_bone_mineral_density-A
CD4	HLA-A	ENSG00000206503.13:ENST00000376802.2	6:29952002	C	A	6:29943579	G	A	6101	0.989838	0.970759	Heel_bone_mineral_density-C
CD4	HLA-A	ENSG00000206503.13:ENST00000376802.2	6:29952555	T	G	6:29943579	G	A	6101	0.989018	0.970822	Beta-2_microglubulin_plasma_levels-G
CD4	HLA-A	ENSG00000206503.13:ENST00000376802.2	6:29952555	T	G	6:29943579	G	A	6101	0.989018	0.970822	Multiple_sclerosis-T
CD4	HLA-A	ENSG00000206503.13:ENST00000376802.2	6:29955309	A	T	6:29943579	G	A	6101	0.981642	0.988746	Tuberculosis-ND
CD4	HLA-A	ENSG00000206503.13:ENST00000376802.2	6:29955314	T	G	6:29943579	G	A	6101	0.980823	0.983962	Granulocyte_count-G
CD4	HLA-A	ENSG00000206503.13:ENST00000376802.2	6:29955314	T	G	6:29943579	G	A	6101	0.980823	0.983962	Monocyte_count-G
CD4	HLA-A	ENSG00000206503.13:ENST00000376802.2	6:29955314	T	G	6:29943579	G	A	6101	0.980823	0.983962	Myeloid_white_cell_count-G
CD4	HLA-A	ENSG00000206503.13:ENST00000376802.2	6:29955314	T	G	6:29943579	G	A	6101	0.980823	0.983962	Neutrophil_count-G
CD4	HLA-A	ENSG00000206503.13:ENST00000376802.2	6:29955314	T	G	6:29943579	G	A	6101	0.980823	0.983962	Sum_basophil_neutrophil_counts-G
CD4	HLA-A	ENSG00000206503.13:ENST00000376802.2	6:29955314	T	G	6:29943579	G	A	6101	0.980823	0.983962	Sum_neutrophil_eosinophil_counts-G
CD4	HLA-A	ENSG00000206503.13:ENST00000376802.2	6:29955314	T	G	6:29943579	G	A	6101	0.980823	0.983962	White_blood_cell_count-G
CD4	HLA-A	ENSG00000206503.13:ENST00000376802.2	6:29955471	G	C	6:29943579	G	A	6101	0.953286	0.823933	Heel_bone_mineral_density-ND
CD4	HLA-A	ENSG00000206503.13:ENST00000376809.10:ENST00000396634.5	6:29936216	T	C	6:29934712	T	G	6101	0.958695	0.804149	Autism_spectrum_disorder_or_schizophrenia-T
CD4	HLA-A	ENSG00000206503.13:ENST00000638375.1	6:29868964	A	G	6:29882937	G	A	6101	0.983281	0.915518	IgM_levels-A
CD4	HLA-A	ENSG00000206503.13:ENST00000638375.1	6:29872466	A	G	6:29882937	G	A	6101	0.971972	0.85927	Shingles-A
CD4	AC016747.1	ENSG00000212978.6:ENST00000420918.3	2:61242991	C	T	2:61277237	CT	C	1424	0.964888	0.841847	Atrial_fibrillation-C
CD4	AC016747.1	ENSG00000212978.6:ENST00000420918.3	2:61325010	C	G	2:61277237	CT	C	1424	0.953652	0.862551	Urate_levels-C
CD4	AC016747.1	ENSG00000212978.6:ENST00000422740.1	2:61242991	C	T	2:61277237	CT	C	1424	0.95927	0.841847	Atrial_fibrillation-C
CD4	AC016747.1	ENSG00000212978.6:ENST00000422740.1	2:61325010	C	G	2:61277237	CT	C	1424	0.949438	0.862551	Urate_levels-C
CD4	GANC	ENSG00000214013.9:ENST00000440615.6	15:42212978	C	T	15:42401485	C	T	1483	0.944707	0.868318	Fibrinogen_levels-ND
CD4	GANC	ENSG00000214013.9:ENST00000440615.6	15:42361263	A	C	15:42401485	C	T	1483	0.950101	0.968251	Fibrinogen_levels-ND
CD4	GANC	ENSG00000214013.9:ENST00000440615.6	15:42418021	G	C	15:42401485	C	T	1483	0.935941	0.880366	Red_blood_cell_count-ND
CD4	SLC35E2A	ENSG00000215790.7:ENST00000355439.7	1:1748780	G	A	1:1744652	C	T	504	0.996032	0.988947	Systolic_blood_pressure-A
CD4	SLC35E2A	ENSG00000215790.7:ENST00000643905.1	1:1748780	G	A	1:1744652	C	T	504	0.996032	0.988947	Systolic_blood_pressure-A
CD4	CKLF	ENSG00000217555.13:ENST00000345436.8	16:66549802	T	C	16:66582389	A	T	352	0.911932	0.999956	3-hydroxypropylmercapturic_acid_levels_in_smokers-ND
CD4	GOLGA6L5P	ENSG00000230373.8:ENST00000414190.6	15:84541152	C	T	15:84543318	C	T	532	0.966165	0.819872	Waist_circumference_adjusted_for_body_mass_index-ND
CD4	GOLGA6L5P	ENSG00000230373.8:ENST00000515341.6	15:84541152	C	T	15:84543318	C	T	532	0.960526	0.819872	Waist_circumference_adjusted_for_body_mass_index-ND
CD4	LYRM9	ENSG00000232859.10:ENST00000460380.6:ENST00000503642.1	17:27821141	G	T	17:27853845	C	G	318	0.814465	0.89004	Ankylosing_spondylitis-G
CD4	HLA-B	ENSG00000234745.11:ENST00000412585.7	6:31356183	G	C	6:31355111	A	G	6985	0.999284	0.850208	Autism_spectrum_disorder_or_schizophrenia-C
CD4	HLA-B	ENSG00000234745.11:ENST00000640615.1	6:31356183	G	C	6:31355111	A	G	6985	0.999284	0.850208	Autism_spectrum_disorder_or_schizophrenia-C
CD4	CBR3-AS1	ENSG00000236830.7:ENST00000427491.1	21:36132840	A	G	21:36160134	T	A	707	0.963225	0.944738	Height-ND
CD4	MUC20-OT1	ENSG00000242086.8:ENST00000445707.3	3:195758569	A	G	3:195752385	T	C	939	0.970181	0.896135	Lung_disease_severity_in_cystic_fibrosis-A
CD4	MUC20-OT1	ENSG00000242086.8:ENST00000445707.3	3:195802247	T	C	3:195752385	T	C	939	0.986155	0.884253	Lung_disease_severity_in_cystic_fibrosis-T
CD4	MUC20-OT1	ENSG00000242086.8:ENST00000453324.5	3:196024759	T	C	3:196007054	C	T	328	0.89939	0.837359	Pancreatic_cancer-A
CD4	MUC20-OT1	ENSG00000242086.8:ENST00000627609.1	3:195758569	A	G	3:195725009	A	G	939	0.981896	0.823411	Lung_disease_severity_in_cystic_fibrosis-A
CD4	MUC20-OT1	ENSG00000242086.8:ENST00000627609.1	3:195802247	T	C	3:195725009	A	G	939	0.891374	0.820965	Lung_disease_severity_in_cystic_fibrosis-T
CD4	TMEM161B-AS1	ENSG00000247828.8:ENST00000667511.1	5:88334952	A	G	5:88335780	C	T	32	0.84375	0.93628	anorexia_nervosa,_attention-deficit/hyperactivity_disorder,_autism_spectrum_disorder,_bipolar_disorder,_major_depression,_obsessive-compulsive_disorder,_schizophrenia,_or_Tourette_syndrome_(pleiotropy)-ND
CD4	TMEM161B-AS1	ENSG00000247828.8:ENST00000667511.1	5:88351767	T	C	5:88335780	C	T	32	0.8125	0.936371	Neuroticism-T
CD4	LY75-CD302	ENSG00000248672.5:ENST00000504764.5	2:159805547	T	C	2:159805547	T	C	474	1	1	Major_depressive_disorder-T
CD4	LY75-CD302	ENSG00000248672.5:ENST00000505052.1	2:159805547	T	C	2:159808767	C	T	474	0.995781	0.998365	Major_depressive_disorder-T
CD4	PVT1	ENSG00000249859.12:ENST00000670204.1	8:127990173	G	A	8:127994961	A	G	431	0.986079	0.999486	Eosinophil_counts-ND
CD4	PVT1	ENSG00000249859.12:ENST00000670204.1	8:127992729	G	A	8:127994961	A	G	431	0.99536	1	Eosinophil_counts-A
CD4	PVT1	ENSG00000249859.12:ENST00000670204.1	8:127992729	G	A	8:127994961	A	G	431	0.99536	1	Sum_eosinophil_basophil_counts-A
CD4	PVT1	ENSG00000249859.12:ENST00000670204.1	8:127994961	A	G	8:127994961	A	G	431	1	1	Eosinophil_percentage_of_white_cells-G
CD4	PVT1	ENSG00000249859.12:ENST00000670204.1	8:127995166	C	T	8:127994961	A	G	431	0.99536	0.999999	Eosinophil_percentage_of_granulocytes-T
CD4	PVT1	ENSG00000249859.12:ENST00000670204.1	8:127995166	C	T	8:127994961	A	G	431	0.99536	0.999999	Neutrophil_percentage_of_granulocytes-T
CD4	THAP9-AS1	ENSG00000251022.6:ENST00000504520.6	4:82913620	A	G	4:82906136	C	CA	189	0.962963	0.880489	Cardiovascular_disease-ND
CD4	THAP9-AS1	ENSG00000251022.6:ENST00000504792.6	4:82913620	A	G	4:82906136	C	CA	189	0.962963	0.880489	Cardiovascular_disease-ND
CD4	OTUD6B-AS1	ENSG00000253738.2:ENST00000522817.2	8:91063415	A	C	8:91106970	T	A	443	0.972912	0.939009	Migraine_-_clinic-based-ND
CD4	OTUD6B-AS1	ENSG00000253738.2:ENST00000524003.1	8:91063415	A	C	8:91061586	G	A	443	0.977427	1	Migraine_-_clinic-based-ND
CD4	AC090825.1	ENSG00000259363.6:ENST00000656644.1	15:99884400	A	G	15:99883231	G	A	6667	0.99925	0.999115	Colonoscopy-negative_controls_vs_population_controls-ND
CD4	AC090825.1	ENSG00000259363.6:ENST00000670236.1	15:99884400	A	G	15:99885244	A	G	6667	0.99985	0.998802	Colonoscopy-negative_controls_vs_population_controls-ND
CD4	AC105036.3	ENSG00000260269.5:ENST00000565138.5	15:75372229	A	T	15:75401294	G	C	650	0.976923	0.978781	Estimated_glomerular_filtration_rate-A
CD4	AC105036.3	ENSG00000260269.5:ENST00000565138.5	15:75399962	A	C	15:75401294	G	C	650	0.995385	0.999767	Estimated_glomerular_filtration_rate-A
CD4	AC105036.3	ENSG00000260269.5:ENST00000568707.1	15:75372229	A	T	15:75503287	T	C	650	0.975385	0.940377	Estimated_glomerular_filtration_rate-A
CD4	AC105036.3	ENSG00000260269.5:ENST00000568707.1	15:75399962	A	C	15:75503287	T	C	650	0.995385	0.954391	Estimated_glomerular_filtration_rate-A
CD4	CEROX1	ENSG00000260807.7:ENST00000563863.5	16:968697	A	G	16:980002	G	A	247	0.963563	0.918268	Cognitive_performance_(MTAG)-A
CD4	CEROX1	ENSG00000260807.7:ENST00000563863.5	16:968697	A	G	16:980002	G	A	247	0.963563	0.918268	Educational_attainment_(years_of_education)-A
CD4	CEROX1	ENSG00000260807.7:ENST00000568394.1	16:968697	A	G	16:970343	A	G	247	0.906883	0.947275	Cognitive_performance_(MTAG)-A
CD4	CEROX1	ENSG00000260807.7:ENST00000568394.1	16:968697	A	G	16:970343	A	G	247	0.906883	0.947275	Educational_attainment_(years_of_education)-A
CD4	AC083798.2	ENSG00000272758.6:ENST00000608346.1	3:122426477	C	T	3:122411560	CT	C	1421	0.936664	0.928636	LDL_cholesterol_levels-T
CD4	AC083798.2	ENSG00000272758.6:ENST00000608346.1	3:122440993	G	A	3:122411560	CT	C	1421	0.945813	0.928547	Mean_corpuscular_hemoglobin-ND
CD4	AC083798.2	ENSG00000272758.6:ENST00000608346.1	3:122563722	T	C	3:122411560	CT	C	1421	0.960591	0.916696	LDL_cholesterol_levels-T
CD8	ELAC2	ENSG00000006744.19:ENST00000338034.9	17:12993236	C	T	17:12993976	A	C	484	0.997934	0.988945	Schizophrenia-T
CD8	ELAC2	ENSG00000006744.19:ENST00000395962.6	17:12993236	C	T	17:12992498	C	T	484	0.993802	0.999814	Schizophrenia-T
CD8	ELAC2	ENSG00000006744.19:ENST00000578071.1	17:12993236	C	T	17:12993976	A	C	484	0.995868	0.988945	Schizophrenia-T
CD8	PIGQ	ENSG00000007541.17:ENST00000026218.9	16:563168	A	G	16:566701	G	A	782	0.962916	0.867594	Mean_corpuscular_hemoglobin-ND
CD8	PIGQ	ENSG00000007541.17:ENST00000321878.10:ENST00000409527.6	16:563168	A	G	16:566701	G	A	782	0.966752	0.867594	Mean_corpuscular_hemoglobin-ND
CD8	TRAF3IP3	ENSG00000009790.15:ENST00000367023.5	1:209763226	A	G	1:209769090	G	C	297	0.96633	0.944022	Mean_corpuscular_hemoglobin-G
CD8	TRAF3IP3	ENSG00000009790.15:ENST00000367023.5	1:209763226	A	G	1:209769090	G	C	297	0.96633	0.944022	Mean_corpuscular_volume-G
CD8	TRAF3IP3	ENSG00000009790.15:ENST00000367023.5	1:209763286	G	A	1:209769090	G	C	297	0.959596	0.941738	Red_blood_cell_count-A
CD8	TRAF3IP3	ENSG00000009790.15:ENST00000367023.5	1:209769090	G	C	1:209769090	G	C	297	1	1	White_blood_cell_count-ND
CD8	TRAF3IP3	ENSG00000009790.15:ENST00000367024.5:ENST00000367025.8	1:209763226	A	G	1:209758008	C	A	297	0.895623	0.968344	Mean_corpuscular_hemoglobin-G
CD8	TRAF3IP3	ENSG00000009790.15:ENST00000367024.5:ENST00000367025.8	1:209763226	A	G	1:209758008	C	A	297	0.895623	0.968344	Mean_corpuscular_volume-G
CD8	TRAF3IP3	ENSG00000009790.15:ENST00000367024.5:ENST00000367025.8	1:209763286	G	A	1:209758008	C	A	297	0.89899	0.966993	Red_blood_cell_count-A
CD8	TRAF3IP3	ENSG00000009790.15:ENST00000367024.5:ENST00000367025.8	1:209769090	G	C	1:209758008	C	A	297	0.861953	0.913727	White_blood_cell_count-ND
CD8	SH3YL1	ENSG00000035115.22:ENST00000356150.10:ENST00000405430.5	2:239597	C	G	2:264621	A	C	167	1	0.974779	HDL_cholesterol-C
CD8	SH3YL1	ENSG00000035115.22:ENST00000356150.10:ENST00000405430.5	2:239597	C	G	2:264621	A	C	167	1	0.974779	Waist_circumference_adjusted_for_body_mass_index-ND
CD8	SH3YL1	ENSG00000035115.22:ENST00000356150.10:ENST00000405430.5	2:242793	G	C	2:264621	A	C	167	0.97006	0.968094	Apolipoprotein_A1_levels-G
CD8	SH3YL1	ENSG00000035115.22:ENST00000356150.10:ENST00000405430.5	2:249092	A	C	2:264621	A	C	167	0.91018	0.992318	Body_mass_index-ND
CD8	SH3YL1	ENSG00000035115.22:ENST00000356150.10:ENST00000405430.5	2:254215	G	A	2:264621	A	C	167	0.982036	0.971821	Blood_protein_levels-ND
CD8	SH3YL1	ENSG00000035115.22:ENST00000356150.10:ENST00000405430.5	2:264621	A	C	2:264621	A	C	167	1	1	Smoking_initiation_(ever_regular_vs_never_regular)-C
CD8	SH3YL1	ENSG00000035115.22:ENST00000356150.10:ENST00000405430.5	2:277003	A	G	2:264621	A	C	167	0.928144	0.98129	Blood_protein_levels-G
CD8	SH3YL1	ENSG00000035115.22:ENST00000356150.10:ENST00000405430.5	2:285471	G	A	2:264621	A	C	167	0.916168	0.956552	Cerebrospinal_fluid_biomarker_levels-A
CD8	SH3YL1	ENSG00000035115.22:ENST00000356150.10:ENST00000405430.5	2:286756	C	G	2:264621	A	C	167	0.946108	0.958298	Adventurousness-C
CD8	SH3YL1	ENSG00000035115.22:ENST00000356150.10:ENST00000405430.5	2:286756	C	G	2:264621	A	C	167	0.946108	0.958298	Spherical_equivalent_(joint_analysis_main_effects_and_education_interaction)-C
CD8	SH3YL1	ENSG00000035115.22:ENST00000402632.5	2:224919	A	G	2:254215	G	A	167	0.856287	0.975809	Height-G
CD8	SH3YL1	ENSG00000035115.22:ENST00000402632.5	2:224919	A	G	2:254215	G	A	167	0.856287	0.975809	Large_artery_stroke-G
CD8	SH3YL1	ENSG00000035115.22:ENST00000402632.5	2:226933	A	G	2:254215	G	A	167	0.856287	0.975809	Blood_urea_nitrogen_levels-A
CD8	SH3YL1	ENSG00000035115.22:ENST00000402632.5	2:226933	A	G	2:254215	G	A	167	0.856287	0.975809	Estimated_glomerular_filtration_rate-A
CD8	SH3YL1	ENSG00000035115.22:ENST00000402632.5	2:242793	G	C	2:254215	G	A	167	1	0.996692	Apolipoprotein_A1_levels-G
CD8	SH3YL1	ENSG00000035115.22:ENST00000402632.5	2:243929	G	A	2:254215	G	A	167	0.856287	0.975825	Height-ND
CD8	SH3YL1	ENSG00000035115.22:ENST00000402632.5	2:254215	G	A	2:254215	G	A	167	1	1	Blood_protein_levels-ND
CD8	SH3YL1	ENSG00000035115.22:ENST00000402632.5	2:264019	C	A	2:254215	G	A	167	0.820359	0.975244	HDL_cholesterol_levels-C
CD8	SH3YL1	ENSG00000035115.22:ENST00000402632.5	2:267367	G	T	2:254215	G	A	167	0.802395	0.974841	Blood_protein_levels-G
CD8	SH3YL1	ENSG00000035115.22:ENST00000402632.5	2:272203	C	T	2:254215	G	A	167	0.856287	0.975831	Blood_protein_levels-T
CD8	SH3YL1	ENSG00000035115.22:ENST00000402632.5	2:272203	C	T	2:254215	G	A	167	0.856287	0.975831	High_density_lipoprotein_cholesterol_levels-T
CD8	SH3YL1	ENSG00000035115.22:ENST00000402632.5	2:272203	C	T	2:254215	G	A	167	0.856287	0.975831	Large_artery_stroke-T
CD8	SH3YL1	ENSG00000035115.22:ENST00000403657.5:ENST00000403658.5	2:224919	A	G	2:254215	G	A	167	0.862275	0.975809	Height-G
CD8	SH3YL1	ENSG00000035115.22:ENST00000403657.5:ENST00000403658.5	2:224919	A	G	2:254215	G	A	167	0.862275	0.975809	Large_artery_stroke-G
CD8	SH3YL1	ENSG00000035115.22:ENST00000403657.5:ENST00000403658.5	2:226933	A	G	2:254215	G	A	167	0.862275	0.975809	Blood_urea_nitrogen_levels-A
CD8	SH3YL1	ENSG00000035115.22:ENST00000403657.5:ENST00000403658.5	2:226933	A	G	2:254215	G	A	167	0.862275	0.975809	Estimated_glomerular_filtration_rate-A
CD8	SH3YL1	ENSG00000035115.22:ENST00000403657.5:ENST00000403658.5	2:242793	G	C	2:254215	G	A	167	1	0.996692	Apolipoprotein_A1_levels-G
CD8	SH3YL1	ENSG00000035115.22:ENST00000403657.5:ENST00000403658.5	2:243929	G	A	2:254215	G	A	167	0.862275	0.975825	Height-ND
CD8	SH3YL1	ENSG00000035115.22:ENST00000403657.5:ENST00000403658.5	2:254215	G	A	2:254215	G	A	167	1	1	Blood_protein_levels-ND
CD8	SH3YL1	ENSG00000035115.22:ENST00000403657.5:ENST00000403658.5	2:264621	A	C	2:254215	G	A	167	0.856287	0.971821	Smoking_initiation_(ever_regular_vs_never_regular)-C
CD8	SH3YL1	ENSG00000035115.22:ENST00000403657.5:ENST00000403658.5	2:267367	G	T	2:254215	G	A	167	0.814371	0.974841	Blood_protein_levels-G
CD8	SH3YL1	ENSG00000035115.22:ENST00000403657.5:ENST00000403658.5	2:272203	C	T	2:254215	G	A	167	0.862275	0.975831	Blood_protein_levels-T
CD8	SH3YL1	ENSG00000035115.22:ENST00000403657.5:ENST00000403658.5	2:272203	C	T	2:254215	G	A	167	0.862275	0.975831	High_density_lipoprotein_cholesterol_levels-T
CD8	SH3YL1	ENSG00000035115.22:ENST00000403657.5:ENST00000403658.5	2:272203	C	T	2:254215	G	A	167	0.862275	0.975831	Large_artery_stroke-T
CD8	TBC1D23	ENSG00000036054.13:ENST00000344949.9	3:100201417	T	C	3:100222990	A	AT	364	0.802198	0.969954	Waist_circumference_adjusted_for_body_mass_index-ND
CD8	MAP4	ENSG00000047849.21:ENST00000426837.6	3:47775517	G	T	3:47750899	AT	A	578	0.897924	0.935348	Body_mass_index-ND
CD8	MAP4	ENSG00000047849.21:ENST00000426837.6	3:48089403	C	T	3:47750899	AT	A	578	0.816609	0.902887	Diastolic_blood_pressure-T
CD8	MAP4	ENSG00000047849.21:ENST00000426837.6	3:48089403	C	T	3:47750899	AT	A	578	0.816609	0.902887	Systolic_blood_pressure-T
CD8	CNN2	ENSG00000064666.15:ENST00000263097.9	19:1036019	G	A	19:1036019	G	A	822	1	1	Granulocyte_count-A
CD8	CNN2	ENSG00000064666.15:ENST00000348419.7	19:1036019	G	A	19:1036019	G	A	822	1	1	Granulocyte_count-A
CD8	TNFRSF1A	ENSG00000067182.8:ENST00000162749.7	12:6330843	T	C	12:6343645	C	CTGGGCTGCTAGAAATGCAGGCAG	1118	0.994633	0.987734	C-reactive_protein_levels-T
CD8	TNFRSF1A	ENSG00000067182.8:ENST00000162749.7	12:6330843	T	C	12:6343645	C	CTGGGCTGCTAGAAATGCAGGCAG	1118	0.994633	0.987734	Multiple_sclerosis-C
CD8	TNFRSF1A	ENSG00000067182.8:ENST00000162749.7	12:6330843	T	C	12:6343645	C	CTGGGCTGCTAGAAATGCAGGCAG	1118	0.994633	0.987734	Pneumonia-ND
CD8	TNFRSF1A	ENSG00000067182.8:ENST00000162749.7	12:6330843	T	C	12:6343645	C	CTGGGCTGCTAGAAATGCAGGCAG	1118	0.994633	0.987734	Primary_biliary_cholangitis-C
CD8	TNFRSF1A	ENSG00000067182.8:ENST00000162749.7	12:6330843	T	C	12:6343645	C	CTGGGCTGCTAGAAATGCAGGCAG	1118	0.994633	0.987734	Primary_biliary_cirrhosis-G
CD8	TNFRSF1A	ENSG00000067182.8:ENST00000162749.7	12:6337611	G	A	12:6343645	C	CTGGGCTGCTAGAAATGCAGGCAG	1118	0.999106	0.987711	Chronic_inflammatory_diseases_(ankylosing_spondylitis,_Crohn's_disease,_psoriasis,_primary_sclerosing_cholangitis,_ulcerative_colitis)_(pleiotropy)-ND
CD8	TNFRSF1A	ENSG00000067182.8:ENST00000162749.7	12:6337611	G	A	12:6343645	C	CTGGGCTGCTAGAAATGCAGGCAG	1118	0.999106	0.987711	Alopecia_areata-A
CD8	TNFRSF1A	ENSG00000067182.8:ENST00000162749.7	12:6337611	G	A	12:6343645	C	CTGGGCTGCTAGAAATGCAGGCAG	1118	0.999106	0.987711	Ankylosing_spondylitis-C
CD8	TNFRSF1A	ENSG00000067182.8:ENST00000162749.7	12:6339949	C	T	12:6343645	C	CTGGGCTGCTAGAAATGCAGGCAG	1118	0.994633	0.987735	Primary_biliary_cholangitis-A
CD8	TNFRSF1A	ENSG00000067182.8:ENST00000366159.8	12:6330843	T	C	12:6337611	G	A	1118	0.995528	0.999996	C-reactive_protein_levels-T
CD8	TNFRSF1A	ENSG00000067182.8:ENST00000366159.8	12:6330843	T	C	12:6337611	G	A	1118	0.995528	0.999996	Multiple_sclerosis-C
CD8	TNFRSF1A	ENSG00000067182.8:ENST00000366159.8	12:6330843	T	C	12:6337611	G	A	1118	0.995528	0.999996	Pneumonia-ND
CD8	TNFRSF1A	ENSG00000067182.8:ENST00000366159.8	12:6330843	T	C	12:6337611	G	A	1118	0.995528	0.999996	Primary_biliary_cholangitis-C
CD8	TNFRSF1A	ENSG00000067182.8:ENST00000366159.8	12:6330843	T	C	12:6337611	G	A	1118	0.995528	0.999996	Primary_biliary_cirrhosis-G
CD8	TNFRSF1A	ENSG00000067182.8:ENST00000366159.8	12:6337611	G	A	12:6337611	G	A	1118	1	1	Chronic_inflammatory_diseases_(ankylosing_spondylitis,_Crohn's_disease,_psoriasis,_primary_sclerosing_cholangitis,_ulcerative_colitis)_(pleiotropy)-ND
CD8	TNFRSF1A	ENSG00000067182.8:ENST00000366159.8	12:6337611	G	A	12:6337611	G	A	1118	1	1	Alopecia_areata-A
CD8	TNFRSF1A	ENSG00000067182.8:ENST00000366159.8	12:6337611	G	A	12:6337611	G	A	1118	1	1	Ankylosing_spondylitis-C
CD8	TNFRSF1A	ENSG00000067182.8:ENST00000366159.8	12:6339949	C	T	12:6337611	G	A	1118	0.995528	0.999996	Primary_biliary_cholangitis-A
CD8	IP6K2	ENSG00000068745.15:ENST00000328631.10	3:48694528	A	G	3:48694528	A	G	498	1	1	Hair_color-ND
CD8	IP6K2	ENSG00000068745.15:ENST00000328631.10	3:48732422	A	G	3:48694528	A	G	498	0.983936	0.825538	Morning_person-G
CD8	IP6K2	ENSG00000068745.15:ENST00000328631.10	3:48732422	A	G	3:48694528	A	G	498	0.983936	0.825538	Morningness-A
CD8	IP6K2	ENSG00000068745.15:ENST00000432678.6	3:48694528	A	G	3:48694528	A	G	498	1	1	Hair_color-ND
CD8	IP6K2	ENSG00000068745.15:ENST00000432678.6	3:48732422	A	G	3:48694528	A	G	498	0.983936	0.825538	Morning_person-G
CD8	IP6K2	ENSG00000068745.15:ENST00000432678.6	3:48732422	A	G	3:48694528	A	G	498	0.983936	0.825538	Morningness-A
CD8	ERLEC1	ENSG00000068912.14:ENST00000378239.5	2:54081860	G	A	2:54081860	G	A	1143	1	1	Height-ND
CD8	CLEC2D	ENSG00000069493.15:ENST00000261339.10	12:9681032	C	T	12:9670544	G	A	1273	0.978005	0.890742	Type_1_diabetes-C
CD8	CLEC2D	ENSG00000069493.15:ENST00000261339.10	12:9703362	T	G	12:9670544	G	A	1273	0.978005	0.890742	Type_1_diabetes-G
CD8	CLEC2D	ENSG00000069493.15:ENST00000261339.10	12:9713753	C	T	12:9670544	G	A	1273	0.960723	0.88734	Multiple_sclerosis-T
CD8	CLEC2D	ENSG00000069493.15:ENST00000261339.10	12:9723495	G	A	12:9670544	G	A	1273	0.923802	0.822883	Multiple_sclerosis-A
CD8	CLEC2D	ENSG00000069493.15:ENST00000261339.10	12:9736166	C	T	12:9670544	G	A	1273	0.902592	0.806729	Lymphocyte_counts-ND
CD8	CLEC2D	ENSG00000069493.15:ENST00000261339.10	12:9753094	A	G	12:9670544	G	A	1273	0.89238	0.800657	Multiple_sclerosis-G
CD8	CLEC2D	ENSG00000069493.15:ENST00000290855.11	12:9681032	C	T	12:9671542	T	G	1273	0.972506	0.823988	Type_1_diabetes-C
CD8	CLEC2D	ENSG00000069493.15:ENST00000290855.11	12:9703362	T	G	12:9671542	T	G	1273	0.972506	0.823988	Type_1_diabetes-G
CD8	CLEC2D	ENSG00000069493.15:ENST00000290855.11	12:9713753	C	T	12:9671542	T	G	1273	0.967007	0.805686	Multiple_sclerosis-T
CD8	CLEC2D	ENSG00000069493.15:ENST00000290855.11	12:9753255	A	C	12:9671542	T	G	1273	0.970149	0.831882	Type_1_diabetes-C
CD8	GSDMB	ENSG00000073605.18:ENST00000309481.11:ENST00000394179.5	17:39867492	A	G	17:39924612	A	G	452	0.977876	0.927566	Asthma-A
CD8	GSDMB	ENSG00000073605.18:ENST00000309481.11:ENST00000394179.5	17:39867492	A	G	17:39924612	A	G	452	0.977876	0.927566	Inflammatory_bowel_disease-ND
CD8	GSDMB	ENSG00000073605.18:ENST00000309481.11:ENST00000394179.5	17:39869916	C	T	17:39924612	A	G	452	0.94469	0.929492	Asthma-ND
CD8	GSDMB	ENSG00000073605.18:ENST00000309481.11:ENST00000394179.5	17:39875604	T	G	17:39924612	A	G	452	0.935841	0.929492	Rheumatoid_arthritis-T
CD8	GSDMB	ENSG00000073605.18:ENST00000309481.11:ENST00000394179.5	17:39887090	G	A	17:39924612	A	G	452	0.94469	0.929568	Asthma_(age_of_onset)-G
CD8	GSDMB	ENSG00000073605.18:ENST00000309481.11:ENST00000394179.5	17:39887090	G	A	17:39924612	A	G	452	0.94469	0.929568	Asthma_(childhood_onset)-G
CD8	GSDMB	ENSG00000073605.18:ENST00000309481.11:ENST00000394179.5	17:39887090	G	A	17:39924612	A	G	452	0.94469	0.929568	Asthma_(time_to_onset)-G
CD8	GSDMB	ENSG00000073605.18:ENST00000309481.11:ENST00000394179.5	17:39893336	C	T	17:39924612	A	G	452	0.986726	0.929743	Hay_fever_and/or_eczema-C
CD8	GSDMB	ENSG00000073605.18:ENST00000309481.11:ENST00000394179.5	17:39896954	C	G	17:39924612	A	G	452	0.969027	0.930662	Type_1_diabetes-G
CD8	GSDMB	ENSG00000073605.18:ENST00000309481.11:ENST00000394179.5	17:39933091	A	G	17:39924612	A	G	452	1	0.999523	Asthma-ND
CD8	GSDMB	ENSG00000073605.18:ENST00000309481.11:ENST00000394179.5	17:39933091	A	G	17:39924612	A	G	452	1	0.999523	Bipolar_I_disorder-G
CD8	GSDMB	ENSG00000073605.18:ENST00000360317.7:ENST00000418519.5	17:39850080	C	T	17:39850080	C	T	452	1	1	Selective_IgA_deficiency-ND
CD8	GSDMB	ENSG00000073605.18:ENST00000360317.7:ENST00000418519.5	17:39867492	A	G	17:39850080	C	T	452	0.986726	0.990757	Asthma-A
CD8	GSDMB	ENSG00000073605.18:ENST00000360317.7:ENST00000418519.5	17:39867492	A	G	17:39850080	C	T	452	0.986726	0.990757	Inflammatory_bowel_disease-ND
CD8	GSDMB	ENSG00000073605.18:ENST00000360317.7:ENST00000418519.5	17:39869916	C	T	17:39850080	C	T	452	0.862832	0.98548	Asthma-ND
CD8	GSDMB	ENSG00000073605.18:ENST00000360317.7:ENST00000418519.5	17:39874911	T	C	17:39850080	C	T	452	0.836283	0.984881	Atrial_fibrillation-T
CD8	GSDMB	ENSG00000073605.18:ENST00000360317.7:ENST00000418519.5	17:39875604	T	G	17:39850080	C	T	452	0.836283	0.98473	Rheumatoid_arthritis-T
CD8	GSDMB	ENSG00000073605.18:ENST00000360317.7:ENST00000418519.5	17:39876427	T	C	17:39850080	C	T	452	0.862832	0.984849	Chronic_inflammatory_diseases_(ankylosing_spondylitis,_Crohn's_disease,_psoriasis,_primary_sclerosing_cholangitis,_ulcerative_colitis)_(pleiotropy)-ND
CD8	GSDMB	ENSG00000073605.18:ENST00000360317.7:ENST00000418519.5	17:39877024	A	C	17:39850080	C	T	452	0.862832	0.984844	Autoimmune_traits_(pleiotropy)-C
CD8	GSDMB	ENSG00000073605.18:ENST00000360317.7:ENST00000418519.5	17:39877024	A	C	17:39850080	C	T	452	0.862832	0.984844	Rheumatoid_arthritis-C
CD8	GSDMB	ENSG00000073605.18:ENST00000360317.7:ENST00000418519.5	17:39877024	A	C	17:39850080	C	T	452	0.862832	0.984844	Systemic_sclerosis-C
CD8	GSDMB	ENSG00000073605.18:ENST00000360317.7:ENST00000418519.5	17:39883866	T	C	17:39850080	C	T	452	0.862832	0.984848	Mouth_ulcers-C
CD8	GSDMB	ENSG00000073605.18:ENST00000360317.7:ENST00000418519.5	17:39883866	T	C	17:39850080	C	T	452	0.862832	0.984848	Pediatric_autoimmune_diseases-C
CD8	GSDMB	ENSG00000073605.18:ENST00000360317.7:ENST00000418519.5	17:39884510	G	A	17:39850080	C	T	452	0.862832	0.984842	Crohn's_disease-A
CD8	GSDMB	ENSG00000073605.18:ENST00000360317.7:ENST00000418519.5	17:39884510	G	A	17:39850080	C	T	452	0.862832	0.984842	Rheumatoid_arthritis-A
CD8	GSDMB	ENSG00000073605.18:ENST00000360317.7:ENST00000418519.5	17:39884510	G	A	17:39850080	C	T	452	0.862832	0.984842	Rheumatoid_arthritis_(ACPA-positive)-A
CD8	GSDMB	ENSG00000073605.18:ENST00000360317.7:ENST00000418519.5	17:39884510	G	A	17:39850080	C	T	452	0.862832	0.984842	Type_1_diabetes-A
CD8	GSDMB	ENSG00000073605.18:ENST00000360317.7:ENST00000418519.5	17:39884510	G	A	17:39850080	C	T	452	0.862832	0.984842	Ulcerative_colitis-A
CD8	GSDMB	ENSG00000073605.18:ENST00000360317.7:ENST00000418519.5	17:39887090	G	A	17:39850080	C	T	452	0.827434	0.984791	Asthma_(age_of_onset)-G
CD8	GSDMB	ENSG00000073605.18:ENST00000360317.7:ENST00000418519.5	17:39887090	G	A	17:39850080	C	T	452	0.827434	0.984791	Asthma_(childhood_onset)-G
CD8	GSDMB	ENSG00000073605.18:ENST00000360317.7:ENST00000418519.5	17:39887090	G	A	17:39850080	C	T	452	0.827434	0.984791	Asthma_(time_to_onset)-G
CD8	GSDMB	ENSG00000073605.18:ENST00000360317.7:ENST00000418519.5	17:39887396	C	T	17:39850080	C	T	452	0.862832	0.984848	Rheumatoid_arthritis-A
CD8	GSDMB	ENSG00000073605.18:ENST00000360317.7:ENST00000418519.5	17:39887396	C	T	17:39850080	C	T	452	0.862832	0.984848	Rheumatoid_arthritis_(ACPA-positive)-A
CD8	GSDMB	ENSG00000073605.18:ENST00000360317.7:ENST00000418519.5	17:39891991	T	C	17:39850080	C	T	452	0.862832	0.984842	Highest_math_class_taken_(MTAG)-T
CD8	GSDMB	ENSG00000073605.18:ENST00000360317.7:ENST00000418519.5	17:39895095	A	G	17:39850080	C	T	452	0.862832	0.984842	Cervical_cancer-G
CD8	GSDMB	ENSG00000073605.18:ENST00000360317.7:ENST00000418519.5	17:39895095	A	G	17:39850080	C	T	452	0.862832	0.984842	Primary_biliary_cirrhosis-G
CD8	GSDMB	ENSG00000073605.18:ENST00000360317.7:ENST00000418519.5	17:39896954	C	G	17:39850080	C	T	452	0.845133	0.984571	Type_1_diabetes-G
CD8	GSDMB	ENSG00000073605.18:ENST00000360317.7:ENST00000418519.5	17:39900944	G	A	17:39850080	C	T	452	0.816372	0.984847	Asthma_(childhood_onset)-G
CD8	GSDMB	ENSG00000073605.18:ENST00000360317.7:ENST00000418519.5	17:39900944	G	A	17:39850080	C	T	452	0.816372	0.984847	Fractional_exhaled_nitric_oxide_(childhood)-A
CD8	GSDMB	ENSG00000073605.18:ENST00000360317.7:ENST00000418519.5	17:39900944	G	A	17:39850080	C	T	452	0.816372	0.984847	Nonatopic_asthma-ND
CD8	GSDMB	ENSG00000073605.18:ENST00000360317.7:ENST00000418519.5	17:39905186	T	C	17:39850080	C	T	452	0.862832	0.984844	Asthma-T
CD8	GSDMB	ENSG00000073605.18:ENST00000360317.7:ENST00000418519.5	17:39905186	T	C	17:39850080	C	T	452	0.862832	0.984844	Asthma_(age_of_onset)-T
CD8	GSDMB	ENSG00000073605.18:ENST00000360317.7:ENST00000418519.5	17:39905186	T	C	17:39850080	C	T	452	0.862832	0.984844	Asthma_(childhood_onset)-T
CD8	GSDMB	ENSG00000073605.18:ENST00000360317.7:ENST00000418519.5	17:39905186	T	C	17:39850080	C	T	452	0.862832	0.984844	Asthma_onset_(childhood_vs_adult)-T
CD8	GSDMB	ENSG00000073605.18:ENST00000360317.7:ENST00000418519.5	17:39905943	G	A	17:39850080	C	T	452	0.862832	0.984842	Asthma-G
CD8	GSDMB	ENSG00000073605.18:ENST00000360317.7:ENST00000418519.5	17:39905943	G	A	17:39850080	C	T	452	0.862832	0.984842	Asthma_(childhood_onset)-G
CD8	GSDMB	ENSG00000073605.18:ENST00000360317.7:ENST00000418519.5	17:39905943	G	A	17:39850080	C	T	452	0.862832	0.984842	Rheumatoid_arthritis-ND
CD8	GSDMB	ENSG00000073605.18:ENST00000360317.7:ENST00000418519.5	17:39905943	G	A	17:39850080	C	T	452	0.862832	0.984842	Ulcerative_colitis-T
CD8	GSDMB	ENSG00000073605.18:ENST00000360317.7:ENST00000418519.5	17:39905964	C	T	17:39850080	C	T	452	0.862832	0.984842	Asthma-C
CD8	GSDMB	ENSG00000073605.18:ENST00000360317.7:ENST00000418519.5	17:39907128	C	T	17:39850080	C	T	452	0.862832	0.984842	Systemic_sclerosis-T
CD8	GSDMB	ENSG00000073605.18:ENST00000360317.7:ENST00000418519.5	17:39907485	C	T	17:39850080	C	T	452	0.862832	0.984842	Asthma_(childhood_onset)-ND
CD8	GSDMB	ENSG00000073605.18:ENST00000360317.7:ENST00000418519.5	17:39908152	C	T	17:39850080	C	T	452	0.862832	0.984842	Asthma-C
CD8	GSDMB	ENSG00000073605.18:ENST00000360317.7:ENST00000418519.5	17:39909987	T	C	17:39850080	C	T	452	0.862832	0.984842	Acute_lymphoblastic_leukemia_(childhood)-T
CD8	GSDMB	ENSG00000073605.18:ENST00000360317.7:ENST00000418519.5	17:39909987	T	C	17:39850080	C	T	452	0.862832	0.984842	Bronchial_hyperresponsiveness_in_asthma-C
CD8	GSDMB	ENSG00000073605.18:ENST00000360317.7:ENST00000418519.5	17:39909987	T	C	17:39850080	C	T	452	0.862832	0.984842	Type_1_diabetes-ND
CD8	GSDMB	ENSG00000073605.18:ENST00000360317.7:ENST00000418519.5	17:39910014	G	T	17:39850080	C	T	452	0.862832	0.984843	Asthma-G
CD8	GSDMB	ENSG00000073605.18:ENST00000360317.7:ENST00000418519.5	17:39910014	G	T	17:39850080	C	T	452	0.862832	0.984843	Dermatomyositis_or_juvenile_dermatomyositis-T
CD8	GSDMB	ENSG00000073605.18:ENST00000360317.7:ENST00000418519.5	17:39910767	C	T	17:39850080	C	T	452	0.856195	0.984842	Allergy-ND
CD8	GSDMB	ENSG00000073605.18:ENST00000360317.7:ENST00000418519.5	17:39911790	T	C	17:39850080	C	T	452	0.836283	0.984836	Asthma-ND
CD8	GSDMB	ENSG00000073605.18:ENST00000360317.7:ENST00000418519.5	17:39911790	T	C	17:39850080	C	T	452	0.836283	0.984836	Asthma_or_allergic_disease_(pleiotropy)-ND
CD8	GSDMB	ENSG00000073605.18:ENST00000360317.7:ENST00000418519.5	17:39912261	T	C	17:39850080	C	T	452	0.836283	0.984828	Medication_use_(adrenergics,_inhalants)-C
CD8	GSDMB	ENSG00000073605.18:ENST00000360317.7:ENST00000418519.5	17:39912261	T	C	17:39850080	C	T	452	0.836283	0.984828	Medication_use_(glucocorticoids)-C
CD8	GSDMB	ENSG00000073605.18:ENST00000360317.7:ENST00000418519.5	17:39912823	G	A	17:39850080	C	T	452	0.862832	0.984842	Allergic_disease_(asthma,_hay_fever_or_eczema)-A
CD8	GSDMB	ENSG00000073605.18:ENST00000360317.7:ENST00000418519.5	17:39912823	G	A	17:39850080	C	T	452	0.862832	0.984842	Monocyte_percentage_of_white_cells-A
CD8	GSDMB	ENSG00000073605.18:ENST00000360317.7:ENST00000418519.5	17:39913696	C	T	17:39850080	C	T	452	0.862832	0.984842	Asthma-T
CD8	GSDMB	ENSG00000073605.18:ENST00000360317.7:ENST00000418519.5	17:39916149	C	T	17:39850080	C	T	452	0.803097	0.984858	Educational_attainment_(MTAG)-T
CD8	GSDMB	ENSG00000073605.18:ENST00000360317.7:ENST00000418519.5	17:39917715	G	C	17:39850080	C	T	452	0.823009	0.984841	Respiratory_diseases-ND
CD8	GSDMB	ENSG00000073605.18:ENST00000360317.7:ENST00000418519.5	17:39917778	T	C	17:39850080	C	T	452	0.831858	0.984853	Self-reported_allergy-T
CD8	FAM76B	ENSG00000077458.13:ENST00000358780.10	11:95810551	C	G	11:95861137	G	A	437	0.803204	0.979718	Educational_attainment_(MTAG)-C
CD8	FAM76B	ENSG00000077458.13:ENST00000358780.10	11:95810551	C	G	11:95861137	G	A	437	0.803204	0.979718	Educational_attainment_(years_of_education)-C
CD8	FAM76B	ENSG00000077458.13:ENST00000358780.10	11:95811227	A	G	11:95861137	G	A	437	0.803204	0.979718	Cognitive_performance_(MTAG)-A
CD8	FAM76B	ENSG00000077458.13:ENST00000358780.10	11:95811227	A	G	11:95861137	G	A	437	0.803204	0.979718	Highest_math_class_taken_(MTAG)-A
CD8	FAM76B	ENSG00000077458.13:ENST00000358780.10	11:95814763	T	A	11:95861137	G	A	437	0.803204	0.979717	Intelligence-A
CD8	FAM76B	ENSG00000077458.13:ENST00000358780.10	11:95828518	G	A	11:95861137	G	A	437	0.846682	0.979533	Cognitive_performance-A
CD8	FAM76B	ENSG00000077458.13:ENST00000358780.10	11:95831095	A	G	11:95861137	G	A	437	0.926773	0.979715	Cognitive_ability_(MTAG)-ND
CD8	FAM76B	ENSG00000077458.13:ENST00000358780.10	11:95831095	A	G	11:95861137	G	A	437	0.926773	0.979715	Intelligence_(MTAG)-A
CD8	FAM76B	ENSG00000077458.13:ENST00000536839.1	11:95800393	T	A	11:95861137	G	A	437	0.892449	0.979501	General_cognitive_ability-ND
CD8	FAM76B	ENSG00000077458.13:ENST00000536839.1	11:95810551	C	G	11:95861137	G	A	437	0.899314	0.979718	Educational_attainment_(MTAG)-C
CD8	FAM76B	ENSG00000077458.13:ENST00000536839.1	11:95810551	C	G	11:95861137	G	A	437	0.899314	0.979718	Educational_attainment_(years_of_education)-C
CD8	FAM76B	ENSG00000077458.13:ENST00000536839.1	11:95811227	A	G	11:95861137	G	A	437	0.899314	0.979718	Cognitive_performance_(MTAG)-A
CD8	FAM76B	ENSG00000077458.13:ENST00000536839.1	11:95811227	A	G	11:95861137	G	A	437	0.899314	0.979718	Highest_math_class_taken_(MTAG)-A
CD8	FAM76B	ENSG00000077458.13:ENST00000536839.1	11:95814763	T	A	11:95861137	G	A	437	0.899314	0.979717	Intelligence-A
CD8	ZNF506	ENSG00000081665.14:ENST00000443905.6:ENST00000540806.7	19:19771667	C	T	19:19810103	T	C	1081	0.987049	0.967547	Serum_metabolite_levels_(CMS)-ND
CD8	ZNF506	ENSG00000081665.14:ENST00000545006.1	19:19771667	C	T	19:19810158	C	A	1081	0.987974	0.967682	Serum_metabolite_levels_(CMS)-ND
CD8	PPIE	ENSG00000084072.17:ENST00000372830.5	1:39744796	G	C	1:39749272	A	G	460	0.958696	0.999344	Blood_protein_levels-C
CD8	PPIE	ENSG00000084072.17:ENST00000372830.5	1:39747206	G	A	1:39749272	A	G	460	0.958696	0.999344	Blood_protein_levels-A
CD8	PPIE	ENSG00000084072.17:ENST00000372830.5	1:39753393	C	T	1:39749272	A	G	460	0.958696	0.99933	Blood_protein_levels-C
CD8	SIRPG	ENSG00000089012.14:ENST00000303415.7	20:1629905	T	C	20:1635015	T	C	270	0.955556	0.954351	Blood_protein_levels-C
CD8	SIRPG	ENSG00000089012.14:ENST00000303415.7	20:1629905	T	C	20:1635015	T	C	270	0.955556	0.954351	Type_1_diabetes-ND
CD8	SIRPG	ENSG00000089012.14:ENST00000303415.7	20:1635560	A	G	20:1635015	T	C	270	1	0.974653	Blood_protein_levels-G
CD8	SIRPG	ENSG00000089012.14:ENST00000303415.7	20:1635560	A	G	20:1635015	T	C	270	1	0.974653	Type_1_diabetes-G
CD8	SIRPG	ENSG00000089012.14:ENST00000344103.8	20:1629905	T	C	20:1635015	T	C	270	0.962963	0.954351	Blood_protein_levels-C
CD8	SIRPG	ENSG00000089012.14:ENST00000344103.8	20:1629905	T	C	20:1635015	T	C	270	0.962963	0.954351	Type_1_diabetes-ND
CD8	SIRPG	ENSG00000089012.14:ENST00000344103.8	20:1635560	A	G	20:1635015	T	C	270	1	0.974653	Blood_protein_levels-G
CD8	SIRPG	ENSG00000089012.14:ENST00000344103.8	20:1635560	A	G	20:1635015	T	C	270	1	0.974653	Type_1_diabetes-G
CD8	DZANK1	ENSG00000089091.16:ENST00000357236.8	20:18441344	A	G	20:18410618	C	A	1103	1	0.979476	Menarche_(age_at_onset)-ND
CD8	OAS1	ENSG00000089127.14:ENST00000202917.10	12:112921352	T	C	12:112927776	C	T	371	0.867925	0.996168	Blood_protein_levels-C
CD8	OAS1	ENSG00000089127.14:ENST00000202917.10	12:112923769	G	T	12:112927776	C	T	371	0.80593	0.996174	Blood_protein_levels-T
CD8	OAS1	ENSG00000089127.14:ENST00000445409.6	12:112943571	G	A	12:112927776	C	T	371	0.975741	0.991696	Chronic_lymphocytic_leukemia-G
CD8	OAS1	ENSG00000089127.14:ENST00000452357.6	12:112921352	T	C	12:112927776	C	T	371	0.983827	0.996168	Blood_protein_levels-C
CD8	OAS1	ENSG00000089127.14:ENST00000551241.5	12:112943571	G	A	12:112944151	C	T	371	0.991914	0.97626	Chronic_lymphocytic_leukemia-G
CD8	RPLP0	ENSG00000089157.16:ENST00000313104.9	12:120233163	C	G	12:120208991	G	A	73	0.958904	0.987635	Platelet_count-ND
CD8	YPEL3	ENSG00000090238.12:ENST00000398841.6	16:29946895	G	A	16:29956113	A	G	36	0.805556	0.993374	Number_of_decayed,_missing_and_filled_tooth_surfaces_or_use_of_dentures-A
CD8	YPEL3	ENSG00000090238.12:ENST00000398841.6	16:29946895	G	A	16:29956113	A	G	36	0.805556	0.993374	anorexia_nervosa,_attention-deficit/hyperactivity_disorder,_autism_spectrum_disorder,_bipolar_disorder,_major_depression,_obsessive-compulsive_disorder,_schizophrenia,_or_Tourette_syndrome_(pleiotropy)-ND
CD8	YPEL3	ENSG00000090238.12:ENST00000398841.6	16:29946895	G	A	16:29956113	A	G	36	0.805556	0.993374	Anxiety/tension_(special_factor_of_neuroticism)-G
CD8	YPEL3	ENSG00000090238.12:ENST00000398841.6	16:29946895	G	A	16:29956113	A	G	36	0.805556	0.993374	Autism_spectrum_disorder_or_schizophrenia-ND
CD8	YPEL3	ENSG00000090238.12:ENST00000398841.6	16:29946895	G	A	16:29956113	A	G	36	0.805556	0.993374	Dentures-A
CD8	YPEL3	ENSG00000090238.12:ENST00000398841.6	16:29946895	G	A	16:29956113	A	G	36	0.805556	0.993374	Waist-hip_ratio-A
CD8	YPEL3	ENSG00000090238.12:ENST00000398841.6	16:29954956	G	C	16:29956113	A	G	36	0.972222	0.998115	Schizophrenia-ND
CD8	YPEL3	ENSG00000090238.12:ENST00000398841.6	16:29956113	A	G	16:29956113	A	G	36	1	1	Pubertal_anthropometrics-G
CD8	KIAA0930	ENSG00000100364.18:ENST00000251993.11	22:45234781	C	T	22:45249907	T	C	502	0.922311	0.811245	Blond_vs._brown/black_hair_color-ND
CD8	KIAA0930	ENSG00000100364.18:ENST00000251993.11	22:45235512	A	C	22:45249907	T	C	502	0.908367	0.809725	Hair_color-ND
CD8	KIAA0930	ENSG00000100364.18:ENST00000251993.11	22:45242915	C	T	22:45249907	T	C	502	0.97012	0.939449	Cutaneous_melanoma_or_hair_colour-C
CD8	RBM23	ENSG00000100461.18:ENST00000399922.6	14:22933962	T	G	14:22927271	T	G	191	0.832461	0.914062	Cognitive_performance_(MTAG)-T
CD8	RBM23	ENSG00000100461.18:ENST00000399922.6	14:22933962	T	G	14:22927271	T	G	191	0.832461	0.914062	Educational_attainment_(MTAG)-T
CD8	RBM23	ENSG00000100461.18:ENST00000399922.6	14:22933984	A	C	14:22927271	T	G	191	0.832461	0.914062	Educational_attainment_(years_of_education)-A
CD8	RBM23	ENSG00000100461.18:ENST00000399922.6	14:22934519	A	G	14:22927271	T	G	191	0.801047	0.914014	Educational_attainment_(years_of_education)-ND
CD8	RBM23	ENSG00000100461.18:ENST00000399922.6	14:22934519	A	G	14:22927271	T	G	191	0.801047	0.914014	Household_income_(MTAG)-G
CD8	RBM23	ENSG00000100461.18:ENST00000399922.6	14:22936011	A	G	14:22927271	T	G	191	0.832461	0.91405	Lung_function_(FEV1/FVC)-ND
CD8	RBM23	ENSG00000100461.18:ENST00000399922.6	14:22939628	C	G	14:22927271	T	G	191	0.931937	0.913849	Intelligence_(MTAG)-C
CD8	RBM23	ENSG00000100461.18:ENST00000399922.6	14:22940700	C	A	14:22927271	T	G	191	0.931937	0.913934	Hypertension-ND
CD8	RBM23	ENSG00000100461.18:ENST00000399922.6	14:22960520	T	G	14:22927271	T	G	191	0.811518	0.913947	Eosinophil_counts-ND
CD8	RBM23	ENSG00000100461.18:ENST00000399922.6	14:22960520	T	G	14:22927271	T	G	191	0.811518	0.913947	Lung_function_(FEV1/FVC)-T
CD8	RBM23	ENSG00000100461.18:ENST00000399922.6	14:22960520	T	G	14:22927271	T	G	191	0.811518	0.913947	Peak_expiratory_flow-T
CD8	KIAA0586	ENSG00000100578.18:ENST00000354386.10	14:58272819	G	A	14:58258099	C	T	274	0.850365	0.958673	Venous_thromboembolism-ND
CD8	KIAA0586	ENSG00000100578.18:ENST00000354386.10	14:58277034	G	A	14:58258099	C	T	274	0.850365	0.958689	Bitter_alcoholic_beverage_consumption-G
CD8	KIAA0586	ENSG00000100578.18:ENST00000354386.10	14:58317737	A	G	14:58258099	C	T	274	0.828467	0.95618	Alcohol_consumption_in_current_drinkers-A
CD8	GSS	ENSG00000100983.12:ENST00000642498.1	20:34830937	C	T	20:35059896	TGAAGAAGACGAAGAC	T	853	0.822978	0.816636	Highest_math_class_taken_(MTAG)-T
CD8	GSS	ENSG00000100983.12:ENST00000642498.1	20:34978696	T	C	20:35059896	TGAAGAAGACGAAGAC	T	853	0.982415	0.940732	Creatinine_levels-C
CD8	GSS	ENSG00000100983.12:ENST00000643188.1:ENST00000644793.1:ENST00000651619.1	20:34830937	C	T	20:34819912	G	C	853	0.974209	0.999248	Highest_math_class_taken_(MTAG)-T
CD8	GSS	ENSG00000100983.12:ENST00000643188.1:ENST00000644793.1:ENST00000651619.1	20:34978696	T	C	20:34819912	G	C	853	0.832356	0.857837	Creatinine_levels-C
CD8	SIRPB1	ENSG00000101307.16:ENST00000279477.11:ENST00000568365.1	20:1562420	G	A	20:1580093	T	<CN0>	270	0.877778	0.920173	Blood_protein_levels-A
CD8	SIRPB1	ENSG00000101307.16:ENST00000279477.11:ENST00000568365.1	20:1566096	T	A	20:1580093	T	<CN0>	270	0.914815	0.972536	White_blood_cell_count-ND
CD8	SIRPB1	ENSG00000101307.16:ENST00000279477.11:ENST00000568365.1	20:1620279	G	A	20:1580093	T	<CN0>	270	0.92963	0.999887	Mean_platelet_volume-A
CD8	SIRPB1	ENSG00000101307.16:ENST00000381605.9	20:1562420	G	A	20:1563516	C	A	270	0.996296	0.999645	Blood_protein_levels-A
CD8	SIRPB1	ENSG00000101307.16:ENST00000381605.9	20:1566096	T	A	20:1563516	C	A	270	0.974074	0.945615	White_blood_cell_count-ND
CD8	SIRPB1	ENSG00000101307.16:ENST00000381605.9	20:1620279	G	A	20:1563516	C	A	270	0.877778	0.919833	Mean_platelet_volume-A
CD8	RPS16	ENSG00000105193.9:ENST00000599539.5	19:39451929	C	T	19:39442350	T	A	712	0.960674	0.969957	White_blood_cell_count-ND
CD8	DMAC2	ENSG00000105341.19:ENST00000221943.14	19:41404712	G	A	19:41396617	CTTTT	C	313	0.805112	0.964837	Red_cell_distribution_width-ND
CD8	DMAC2	ENSG00000105341.19:ENST00000221943.14	19:41422431	T	C	19:41396617	CTTTT	C	313	0.84984	0.964628	Balding_type_1-ND
CD8	DMAC2	ENSG00000105341.19:ENST00000301183.15	19:41374621	T	C	19:41376807	A	G	313	0.990415	0.99778	Heel_bone_mineral_density-ND
CD8	DMAC2	ENSG00000105341.19:ENST00000301183.15	19:41383843	T	C	19:41376807	A	G	313	0.936102	0.810195	Blond_vs._brown/black_hair_color-T
CD8	DMAC2	ENSG00000105341.19:ENST00000438807.7	19:41415675	A	G	19:41396617	CTTTT	C	313	0.926518	0.964929	Male-pattern_baldness-A
CD8	DMAC2	ENSG00000105341.19:ENST00000438807.7	19:41416447	A	G	19:41396617	CTTTT	C	313	0.872204	0.964853	Height-A
CD8	DMAC2	ENSG00000105341.19:ENST00000438807.7	19:41422431	T	C	19:41396617	CTTTT	C	313	0.881789	0.964628	Balding_type_1-ND
CD8	DMAC2	ENSG00000105341.19:ENST00000589970.5	19:41426179	G	T	19:41426707	C	T	313	0.990415	1	Waist_circumference_adjusted_for_body_mass_index-ND
CD8	DMAC2	ENSG00000105341.19:ENST00000589970.5	19:41426707	C	T	19:41426707	C	T	313	1	1	Blood_protein_levels-T
CD8	DMAC2	ENSG00000105341.19:ENST00000589970.5	19:41430703	C	A	19:41426707	C	T	313	0.977636	0.987016	Height-ND
CD8	DMAC2	ENSG00000105341.19:ENST00000589970.5	19:41431190	G	A	19:41426707	C	T	313	0.952077	0.980027	Height-A
CD8	DMAC2	ENSG00000105341.19:ENST00000589970.5	19:41431190	G	A	19:41426707	C	T	313	0.952077	0.980027	Male-pattern_baldness-G
CD8	DMAC2	ENSG00000105341.19:ENST00000589970.5	19:41432779	C	T	19:41426707	C	T	313	0.971246	0.986281	Blood_protein_levels-T
CD8	DMAC2	ENSG00000105341.19:ENST00000589970.5	19:41439932	T	A	19:41426707	C	T	313	0.932907	0.980325	Height-A
CD8	POLD2	ENSG00000106628.10:ENST00000406581.6:ENST00000452185.5	7:44105579	C	G	7:44122210	A	G	602	0.983389	0.992847	Carpal_tunnel_syndrome-C
CD8	POLD2	ENSG00000106628.10:ENST00000610533.4	7:44105579	C	G	7:44122210	A	G	602	0.975083	0.992847	Carpal_tunnel_syndrome-C
CD8	SPOCK2	ENSG00000107742.13:ENST00000412663.5	10:72086583	A	G	10:72082931	G	GAGAAAAGCGTAA	721	0.998613	0.970589	Blood_protein_levels-G
CD8	GOSR2	ENSG00000108433.17:ENST00000573224.2	17:46931204	G	A	17:46946461	CAA	C	470	0.97234	0.994114	Hemoglobin_levels-A
CD8	GOSR2	ENSG00000108433.17:ENST00000573224.2	17:46931569	A	G	17:46946461	CAA	C	470	0.951064	0.934187	Nonsyndromic_cleft_lip_with_cleft_palate-A
CD8	RNF167	ENSG00000108523.16:ENST00000262482.11:ENST00000571816.5:ENST00000572430.5:ENST00000575111.5	17:4970920	T	C	17:4973825	G	A	696	0.992816	0.999998	Intraocular_pressure-T
CD8	RNF167	ENSG00000108523.16:ENST00000262482.11:ENST00000571816.5:ENST00000572430.5:ENST00000575111.5	17:4979657	G	A	17:4973825	G	A	696	0.992816	0.999999	Intraocular_pressure-G
CD8	RNF167	ENSG00000108523.16:ENST00000576229.5	17:4970920	T	C	17:4973825	G	A	696	0.991379	0.999998	Intraocular_pressure-T
CD8	RNF167	ENSG00000108523.16:ENST00000576229.5	17:4979657	G	A	17:4973825	G	A	696	0.991379	0.999999	Intraocular_pressure-G
CD8	SELPLG	ENSG00000110876.10:ENST00000388962.4	12:108620180	G	A	12:108620180	G	A	649	1	1	Blood_protein_levels-G
CD8	SELPLG	ENSG00000110876.10:ENST00000550948.2	12:108620180	G	A	12:108620980	G	A	649	1	0.982645	Blood_protein_levels-G
CD8	BTN2A1	ENSG00000112763.17:ENST00000469185.5	6:26940052	T	C	6:26526766	G	A	1647	0.96782	0.817212	Intelligence_(MTAG)-T
CD8	BTN2A1	ENSG00000112763.17:ENST00000469185.5	6:26955320	G	C	6:26526766	G	A	1647	0.967213	0.815307	Autism_spectrum_disorder_or_schizophrenia-ND
CD8	BTN2A1	ENSG00000112763.17:ENST00000469185.5	6:26974248	T	C	6:26526766	G	A	1647	0.964177	0.813923	Intelligence_(MTAG)-T
CD8	MOGS	ENSG00000115275.14:ENST00000409065.5	2:74646254	C	T	2:74669798	T	A	763	0.988204	0.970233	Height-ND
CD8	MOGS	ENSG00000115275.14:ENST00000409065.5	2:74712049	T	C	2:74669798	T	A	763	0.87156	0.934002	Myopia_(pathological)-C
CD8	MLH3	ENSG00000119684.16:ENST00000556257.5	14:75089668	T	C	14:75067224	C	T	236	0.864407	0.977418	Blood_protein_levels-T
CD8	MLH3	ENSG00000119684.16:ENST00000556257.5	14:75132452	G	A	14:75067224	C	T	236	0.864407	0.977384	Parental_longevity_(father's_age_at_death_or_father's_attained_age)-A
CD8	MLH3	ENSG00000119684.16:ENST00000556257.5	14:75157431	C	T	14:75067224	C	T	236	0.864407	0.977383	Height-ND
CD8	NUP85	ENSG00000125450.11:ENST00000540768.5	17:75228544	G	C	17:75198892	G	A	388	0.958763	0.987112	Systemic_sclerosis-ND
CD8	MAX	ENSG00000125952.20:ENST00000555667.5	14:65075759	A	G	14:65074663	G	A	2845	0.998594	0.925708	Height-ND
CD8	MAX	ENSG00000125952.20:ENST00000555667.5	14:65087920	C	T	14:65074663	G	A	2845	0.994376	0.92128	Sleep_duration-C
CD8	MAX	ENSG00000125952.20:ENST00000555667.5	14:65089040	G	A	14:65074663	G	A	2845	0.994728	0.920386	Metabolite_levels-ND
CD8	MAX	ENSG00000125952.20:ENST00000555667.5	14:65099543	C	A	14:65074663	G	A	2845	0.991916	0.894565	Blood_protein_levels-C
CD8	MAX	ENSG00000125952.20:ENST00000555667.5	14:65138010	G	T	14:65074663	G	A	2845	0.98594	0.880121	Obesity-related_traits-A
CD8	MAX	ENSG00000125952.20:ENST00000557746.5	14:65075759	A	G	14:65060404	C	T	2845	1	0.991701	Height-ND
CD8	MAX	ENSG00000125952.20:ENST00000557746.5	14:65087920	C	T	14:65060404	C	T	2845	0.996134	0.986959	Sleep_duration-C
CD8	MAX	ENSG00000125952.20:ENST00000557746.5	14:65089040	G	A	14:65060404	C	T	2845	0.995079	0.985958	Metabolite_levels-ND
CD8	MAX	ENSG00000125952.20:ENST00000557746.5	14:65099543	C	A	14:65060404	C	T	2845	0.99051	0.95495	Blood_protein_levels-C
CD8	MAX	ENSG00000125952.20:ENST00000557746.5	14:65138010	G	T	14:65060404	C	T	2845	0.981371	0.801893	Obesity-related_traits-A
CD8	ENOSF1	ENSG00000132199.20:ENST00000383578.7	18:673086	A	G	18:673086	A	G	815	1	1	Urinary_metabolite_levels_in_chronic_kidney_disease-G
CD8	LARS1	ENSG00000133706.19:ENST00000394434.7	5:146074364	G	A	5:146089740	CT	C	196	0.811224	0.923034	Educational_attainment_(MTAG)-A
CD8	LARS1	ENSG00000133706.19:ENST00000510191.5:ENST00000674174.1	5:146202969	G	C	5:146142274	C	CA	264	0.810606	0.962487	Highest_math_class_taken_(MTAG)-C
CD8	PARP9	ENSG00000138496.16:ENST00000360356.6	3:122426477	C	T	3:122421769	G	A	1421	0.973258	0.999999	LDL_cholesterol_levels-T
CD8	PARP9	ENSG00000138496.16:ENST00000360356.6	3:122440993	G	A	3:122421769	G	A	1421	0.986629	0.99997	Mean_corpuscular_hemoglobin-ND
CD8	PARP9	ENSG00000138496.16:ENST00000360356.6	3:122563722	T	C	3:122421769	G	A	1421	0.931738	0.980582	LDL_cholesterol_levels-T
CD8	PARP9	ENSG00000138496.16:ENST00000471785.5:ENST00000477522.6	3:122426477	C	T	3:122414474	C	T	1421	0.989444	0.999369	LDL_cholesterol_levels-T
CD8	PARP9	ENSG00000138496.16:ENST00000471785.5:ENST00000477522.6	3:122440993	G	A	3:122414474	C	T	1421	0.953554	0.999341	Mean_corpuscular_hemoglobin-ND
CD8	PARP9	ENSG00000138496.16:ENST00000471785.5:ENST00000477522.6	3:122563722	T	C	3:122414474	C	T	1421	0.945109	0.980148	LDL_cholesterol_levels-T
CD8	NAAA	ENSG00000138744.16:ENST00000286733.9	4:75911703	T	C	4:75923696	C	T	402	0.9801	0.955619	Cerebrospinal_fluid_biomarker_levels-ND
CD8	NAAA	ENSG00000138744.16:ENST00000286733.9	4:75923290	T	C	4:75923696	C	T	402	0.99005	0.999047	Blood_protein_levels-T
CD8	NAAA	ENSG00000138744.16:ENST00000507956.5	4:75911703	T	C	4:75911703	T	C	402	1	1	Cerebrospinal_fluid_biomarker_levels-ND
CD8	NAAA	ENSG00000138744.16:ENST00000507956.5	4:75923290	T	C	4:75911703	T	C	402	0.9801	0.956829	Blood_protein_levels-T
CD8	PPA2	ENSG00000138777.20:ENST00000341695.10	4:105339834	T	C	4:105344191	T	A	97	0.958763	0.978397	Household_income_(MTAG)-C
CD8	PPA2	ENSG00000138777.20:ENST00000348706.9	4:105376356	G	A	4:105376339	C	T	98	0.989796	1	Response_to_antipsychotic_treatment-G
CD8	ULK3	ENSG00000140474.14:ENST00000440863.7	15:74840149	C	G	15:74837752	T	C	1490	0.998658	0.980189	Neutrophil_percentage_of_white_cells-G
CD8	ULK3	ENSG00000140474.14:ENST00000569437.5	15:74840149	C	G	15:74837752	T	C	1490	0.999329	0.980189	Neutrophil_percentage_of_white_cells-G
CD8	RPS2	ENSG00000140988.16:ENST00000343262.9	16:1955981	C	T	16:1955828	T	C	482	0.975104	0.87708	Atrial_fibrillation-T
CD8	TCF25	ENSG00000141002.20:ENST00000263346.13	16:89895549	C	T	16:89937417	G	A	2138	0.985033	0.845312	Metabolite_levels-ND
CD8	TCF25	ENSG00000141002.20:ENST00000263346.13	16:89920793	A	G	16:89937417	G	A	2138	0.998597	0.985596	Cutaneous_malignant_melanoma-G
CD8	TCF25	ENSG00000141002.20:ENST00000263347.11	16:89895549	C	T	16:89942160	A	C	2138	0.982694	0.81149	Metabolite_levels-ND
CD8	TCF25	ENSG00000141002.20:ENST00000263347.11	16:89920793	A	G	16:89942160	A	C	2138	0.994387	0.905439	Cutaneous_malignant_melanoma-G
CD8	TBCD	ENSG00000141556.21:ENST00000355528.9	17:82946434	C	T	17:82959035	C	CTG	3927	0.999491	0.835794	Breast_cancer-T
CD8	TBCD	ENSG00000141556.21:ENST00000539345.6	17:82946434	C	T	17:82959035	C	CTG	3927	0.999491	0.835794	Breast_cancer-T
CD8	TOR1AIP1	ENSG00000143337.18:ENST00000271583.7	1:179902577	G	A	1:179872972	C	T	299	0.953177	0.999995	Refractive_error-ND
CD8	TOR1AIP1	ENSG00000143337.18:ENST00000435319.8	1:179902577	G	A	1:179870413	T	A	299	0.859532	0.999601	Refractive_error-ND
CD8	TOR1AIP1	ENSG00000143337.18:ENST00000528443.6	1:179902577	G	A	1:179893269	A	C	299	0.936455	0.957901	Refractive_error-ND
CD8	MDH2	ENSG00000146701.12:ENST00000461263.2	7:76216279	G	T	7:76216279	G	T	1244	1	1	Eotaxin_levels-G
CD8	EIF3H	ENSG00000147677.11:ENST00000276682.8	8:116644632	C	T	8:116647180	G	A	356	0.997191	0.95926	Body_mass_index-C
CD8	EIF3H	ENSG00000147677.11:ENST00000521861.6	8:116644632	C	T	8:116647180	G	A	356	0.997191	0.95926	Body_mass_index-C
CD8	HSD17B12	ENSG00000149084.13:ENST00000395700.4	11:43803083	A	T	11:43807009	A	ACACTGTTAT	553	0.972875	0.969345	Adolescent_idiopathic_scoliosis-ND
CD8	B3GAT3	ENSG00000149541.10:ENST00000265471.10	11:62616243	G	C	11:62624757	C	A	76	0.828947	0.963102	Blood_protein_levels-C
CD8	B3GAT3	ENSG00000149541.10:ENST00000265471.10	11:62627409	A	G	11:62624757	C	A	76	0.973684	0.987142	Waist-to-hip_ratio_adjusted_for_BMI_(joint_analysis_for_main_effect_and_physical_activity_interaction)-ND
CD8	B3GAT3	ENSG00000149541.10:ENST00000265471.10	11:62627409	A	G	11:62624757	C	A	76	0.973684	0.987142	Waist-to-hip_ratio_adjusted_for_body_mass_index-G
CD8	B3GAT3	ENSG00000149541.10:ENST00000265471.10	11:62638690	G	T	11:62624757	C	A	76	0.934211	0.978844	Waist-to-hip_ratio_adjusted_for_BMI-G
CD8	B3GAT3	ENSG00000149541.10:ENST00000265471.10	11:62638690	G	T	11:62624757	C	A	76	0.934211	0.978844	Waist-to-hip_ratio_adjusted_for_BMI_x_sex_x_age_interaction_(4df_test)-G
CD8	B3GAT3	ENSG00000149541.10:ENST00000531383.5	11:62616243	G	C	11:62628263	CTAG	C	76	0.802632	0.964631	Blood_protein_levels-C
CD8	B3GAT3	ENSG00000149541.10:ENST00000531383.5	11:62627409	A	G	11:62628263	CTAG	C	76	0.973684	0.987884	Waist-to-hip_ratio_adjusted_for_BMI_(joint_analysis_for_main_effect_and_physical_activity_interaction)-ND
CD8	B3GAT3	ENSG00000149541.10:ENST00000531383.5	11:62627409	A	G	11:62628263	CTAG	C	76	0.973684	0.987884	Waist-to-hip_ratio_adjusted_for_body_mass_index-G
CD8	B3GAT3	ENSG00000149541.10:ENST00000531383.5	11:62638690	G	T	11:62628263	CTAG	C	76	0.855263	0.980274	Waist-to-hip_ratio_adjusted_for_BMI-G
CD8	B3GAT3	ENSG00000149541.10:ENST00000531383.5	11:62638690	G	T	11:62628263	CTAG	C	76	0.855263	0.980274	Waist-to-hip_ratio_adjusted_for_BMI_x_sex_x_age_interaction_(4df_test)-G
CD8	B3GAT3	ENSG00000149541.10:ENST00000534026.5	11:62616243	G	C	11:62624757	C	A	76	0.828947	0.963102	Blood_protein_levels-C
CD8	B3GAT3	ENSG00000149541.10:ENST00000534026.5	11:62627409	A	G	11:62624757	C	A	76	0.973684	0.987142	Waist-to-hip_ratio_adjusted_for_BMI_(joint_analysis_for_main_effect_and_physical_activity_interaction)-ND
CD8	B3GAT3	ENSG00000149541.10:ENST00000534026.5	11:62627409	A	G	11:62624757	C	A	76	0.973684	0.987142	Waist-to-hip_ratio_adjusted_for_body_mass_index-G
CD8	B3GAT3	ENSG00000149541.10:ENST00000534026.5	11:62638690	G	T	11:62624757	C	A	76	0.842105	0.978844	Waist-to-hip_ratio_adjusted_for_BMI-G
CD8	B3GAT3	ENSG00000149541.10:ENST00000534026.5	11:62638690	G	T	11:62624757	C	A	76	0.842105	0.978844	Waist-to-hip_ratio_adjusted_for_BMI_x_sex_x_age_interaction_(4df_test)-G
CD8	PMF1	ENSG00000160783.19:ENST00000368279.7	1:156236330	G	A	1:156236330	G	A	140	1	1	C-reactive_protein_levels-G
CD8	MRPS18C	ENSG00000163319.11:ENST00000507019.5	4:83443598	A	G	4:83439367	C	CT	524	0.914122	0.924216	Menopause_(age_at_onset)-G
CD8	MRPS18C	ENSG00000163319.11:ENST00000507019.5	4:83452469	A	G	4:83439367	C	CT	524	0.914122	0.924236	Menarche_(age_at_onset)-A
CD8	MRPS18C	ENSG00000163319.11:ENST00000507019.5	4:83452469	A	G	4:83439367	C	CT	524	0.914122	0.924236	Menopause_(age_at_onset)-A
CD8	MRPS18C	ENSG00000163319.11:ENST00000507019.5	4:83453327	C	T	4:83439367	C	CT	524	0.914122	0.924216	Oral_cavity_and_pharyngeal_cancer-C
CD8	MRPS18C	ENSG00000163319.11:ENST00000507349.5	4:83443598	A	G	4:83439367	C	CT	524	0.931298	0.924216	Menopause_(age_at_onset)-G
CD8	MRPS18C	ENSG00000163319.11:ENST00000507349.5	4:83452469	A	G	4:83439367	C	CT	524	0.914122	0.924236	Menarche_(age_at_onset)-A
CD8	MRPS18C	ENSG00000163319.11:ENST00000507349.5	4:83452469	A	G	4:83439367	C	CT	524	0.914122	0.924236	Menopause_(age_at_onset)-A
CD8	MRPS18C	ENSG00000163319.11:ENST00000507349.5	4:83453327	C	T	4:83439367	C	CT	524	0.931298	0.924216	Oral_cavity_and_pharyngeal_cancer-C
CD8	TASOR	ENSG00000163946.13:ENST00000431842.6	3:56635120	C	T	3:56549008	A	G	971	0.986612	0.99398	Metabolite_levels-ND
CD8	TASOR	ENSG00000163946.13:ENST00000431842.6	3:56692618	C	T	3:56549008	A	G	971	0.982492	0.97802	Diastolic_blood_pressure-T
CD8	TASOR	ENSG00000163946.13:ENST00000431842.6	3:56692618	C	T	3:56549008	A	G	971	0.982492	0.97802	Educational_attainment_(years_of_education)-T
CD8	TASOR	ENSG00000163946.13:ENST00000493960.6	3:56635120	C	T	3:56630987	A	T	971	0.995881	0.999952	Metabolite_levels-ND
CD8	TASOR	ENSG00000163946.13:ENST00000493960.6	3:56692618	C	T	3:56630987	A	T	971	0.986612	0.984143	Diastolic_blood_pressure-T
CD8	TASOR	ENSG00000163946.13:ENST00000493960.6	3:56692618	C	T	3:56630987	A	T	971	0.986612	0.984143	Educational_attainment_(years_of_education)-T
CD8	ERAP1	ENSG00000164307.13:ENST00000296754.7	5:96775667	G	A	5:96773906	G	A	779	0.994865	1	Alcohol_dependence-G
CD8	ERAP1	ENSG00000164307.13:ENST00000296754.7	5:96783162	C	T	5:96773906	G	A	779	0.96534	0.820223	Behcet's_disease-T
CD8	ERAP1	ENSG00000164307.13:ENST00000296754.7	5:96783162	C	T	5:96773906	G	A	779	0.96534	0.820223	Blood_protein_levels-T
CD8	ERAP1	ENSG00000164307.13:ENST00000296754.7	5:96785448	A	C	5:96773906	G	A	779	0.96534	0.820375	Acute_anterior_uveitis_(with_or_without_ankylosing_spondylitis)-A
CD8	ERAP1	ENSG00000164307.13:ENST00000296754.7	5:96785448	A	C	5:96773906	G	A	779	0.96534	0.820375	Acute_anterior_uveitis_in_ankylosing_spondylitis-A
CD8	ERAP1	ENSG00000164307.13:ENST00000296754.7	5:96798472	T	G	5:96773906	G	A	779	0.96534	0.820223	Blood_protein_levels-T
CD8	ERAP1	ENSG00000164307.13:ENST00000443439.7	5:96775667	G	A	5:96773906	G	A	779	0.994865	1	Alcohol_dependence-G
CD8	ERAP1	ENSG00000164307.13:ENST00000443439.7	5:96783162	C	T	5:96773906	G	A	779	0.96534	0.820223	Behcet's_disease-T
CD8	ERAP1	ENSG00000164307.13:ENST00000443439.7	5:96783162	C	T	5:96773906	G	A	779	0.96534	0.820223	Blood_protein_levels-T
CD8	ERAP1	ENSG00000164307.13:ENST00000443439.7	5:96785448	A	C	5:96773906	G	A	779	0.993582	0.820375	Acute_anterior_uveitis_(with_or_without_ankylosing_spondylitis)-A
CD8	ERAP1	ENSG00000164307.13:ENST00000443439.7	5:96785448	A	C	5:96773906	G	A	779	0.993582	0.820375	Acute_anterior_uveitis_in_ankylosing_spondylitis-A
CD8	ERAP1	ENSG00000164307.13:ENST00000443439.7	5:96798472	T	G	5:96773906	G	A	779	0.96534	0.820223	Blood_protein_levels-T
CD8	ERAP2	ENSG00000164308.17:ENST00000379904.8	5:96916728	G	A	5:96915997	T	C	169	0.893491	1	Blood_protein_levels-A
CD8	ERAP2	ENSG00000164308.17:ENST00000379904.8	5:96916885	T	C	5:96915997	T	C	169	0.893491	1	Chronic_inflammatory_diseases_(ankylosing_spondylitis,_Crohn's_disease,_psoriasis,_primary_sclerosing_cholangitis,_ulcerative_colitis)_(pleiotropy)-ND
CD8	ERAP2	ENSG00000164308.17:ENST00000379904.8	5:96916885	T	C	5:96915997	T	C	169	0.893491	1	Ankylosing_spondylitis-C
CD8	ERAP2	ENSG00000164308.17:ENST00000379904.8	5:96916885	T	C	5:96915997	T	C	169	0.893491	1	Psoriasis-C
CD8	ERAP2	ENSG00000164308.17:ENST00000437043.8	5:96916728	G	A	5:96911882	G	A	169	0.887574	0.986037	Blood_protein_levels-A
CD8	ERAP2	ENSG00000164308.17:ENST00000437043.8	5:96916885	T	C	5:96911882	G	A	169	0.887574	0.986037	Chronic_inflammatory_diseases_(ankylosing_spondylitis,_Crohn's_disease,_psoriasis,_primary_sclerosing_cholangitis,_ulcerative_colitis)_(pleiotropy)-ND
CD8	ERAP2	ENSG00000164308.17:ENST00000437043.8	5:96916885	T	C	5:96911882	G	A	169	0.887574	0.986037	Ankylosing_spondylitis-C
CD8	ERAP2	ENSG00000164308.17:ENST00000437043.8	5:96916885	T	C	5:96911882	G	A	169	0.887574	0.986037	Psoriasis-C
CD8	TRAPPC2L	ENSG00000167515.10:ENST00000301021.7	16:88862799	T	C	16:88861882	A	G	339	0.982301	0.887334	Parkinson_disease_and_lewy_body_pathology-ND
CD8	SPATA33	ENSG00000167523.13:ENST00000568929.1	16:89631662	C	T	16:89657905	C	G	2138	0.966791	0.837241	Urinary_metabolite_levels_in_chronic_kidney_disease-T
CD8	SPATA33	ENSG00000167523.13:ENST00000568929.1	16:89632344	C	T	16:89657905	C	G	2138	0.968662	0.853259	Urinary_metabolite_levels_in_chronic_kidney_disease-T
CD8	SPATA33	ENSG00000167523.13:ENST00000568929.1	16:89634473	G	A	16:89657905	C	G	2138	0.974275	0.940232	Cardiovascular_disease-ND
CD8	SPATA33	ENSG00000167523.13:ENST00000568929.1	16:89634473	G	A	16:89657905	C	G	2138	0.974275	0.940232	Urinary_albumin-to-creatinine_ratio-A
CD8	SPATA33	ENSG00000167523.13:ENST00000568929.1	16:89641816	T	G	16:89657905	C	G	2138	0.976614	0.974056	Medication_use_(agents_acting_on_the_renin-angiotensin_system)-G
CD8	SPATA33	ENSG00000167523.13:ENST00000568929.1	16:89646481	C	T	16:89657905	C	G	2138	0.976614	0.974056	Medication_use_(calcium_channel_blockers)-T
CD8	IL7R	ENSG00000168685.15:ENST00000506850.5	5:35862739	C	T	5:35916072	GACAA	G	730	0.986301	0.827746	Allergic_disease_(asthma,_hay_fever_or_eczema)-C
CD8	IL7R	ENSG00000168685.15:ENST00000506850.5	5:35862739	C	T	5:35916072	GACAA	G	730	0.986301	0.827746	Allergic_rhinitis-C
CD8	IL7R	ENSG00000168685.15:ENST00000506850.5	5:35862739	C	T	5:35916072	GACAA	G	730	0.986301	0.827746	Asthma-C
CD8	IL7R	ENSG00000168685.15:ENST00000506850.5	5:35874473	C	T	5:35916072	GACAA	G	730	0.986301	0.827746	Multiple_sclerosis-C
CD8	IL7R	ENSG00000168685.15:ENST00000506850.5	5:35874473	C	T	5:35916072	GACAA	G	730	0.986301	0.827746	Primary_biliary_cholangitis-T
CD8	IL7R	ENSG00000168685.15:ENST00000506850.5	5:35874473	C	T	5:35916072	GACAA	G	730	0.986301	0.827746	Type_1_diabetes-G
CD8	IL7R	ENSG00000168685.15:ENST00000506850.5	5:35881341	G	A	5:35916072	GACAA	G	730	0.989041	0.829774	Ankylosing_spondylitis-G
CD8	IL7R	ENSG00000168685.15:ENST00000506850.5	5:35883632	T	C	5:35916072	GACAA	G	730	0.994521	0.882947	Atopic_dermatitis-C
CD8	IL7R	ENSG00000168685.15:ENST00000506850.5	5:35885880	T	C	5:35916072	GACAA	G	730	0.993151	0.886406	Primary_biliary_cirrhosis-A
CD8	IL7R	ENSG00000168685.15:ENST00000506850.5	5:35891935	C	T	5:35916072	GACAA	G	730	0.99726	0.896078	Mouth_ulcers-T
CD8	PDCD6IP	ENSG00000170248.15:ENST00000307296.8	3:33831295	G	C	3:33882053	T	G	238	0.836134	0.970898	Waist-hip_ratio-C
CD8	PDCD6IP	ENSG00000170248.15:ENST00000307296.8	3:33831295	G	C	3:33882053	T	G	238	0.836134	0.970898	Waist-to-hip_ratio_adjusted_for_BMI-C
CD8	PDCD6IP	ENSG00000170248.15:ENST00000457054.6	3:33831295	G	C	3:33882053	T	G	238	0.865546	0.970898	Waist-hip_ratio-C
CD8	PDCD6IP	ENSG00000170248.15:ENST00000457054.6	3:33831295	G	C	3:33882053	T	G	238	0.865546	0.970898	Waist-to-hip_ratio_adjusted_for_BMI-C
CD8	ELP5	ENSG00000170291.15:ENST00000356683.6:ENST00000574993.5	17:7229237	C	T	17:7234631	C	G	89	0.966292	0.932166	Metabolite_levels-ND
CD8	WASHC2C	ENSG00000172661.19:ENST00000336378.8	10:45453806	G	A	10:45700803	T	C	2450	0.846531	0.875434	High_light_scatter_reticulocyte_percentage_of_red_cells-A
CD8	WASHC2C	ENSG00000172661.19:ENST00000336378.8	10:45453806	G	A	10:45700803	T	C	2450	0.846531	0.875434	Immature_fraction_of_reticulocytes-A
CD8	WASHC2C	ENSG00000172661.19:ENST00000336378.8	10:45459616	C	T	10:45700803	T	C	2450	0.897143	0.875515	Mean_corpuscular_hemoglobin-T
CD8	WASHC2C	ENSG00000172661.19:ENST00000336378.8	10:45459616	C	T	10:45700803	T	C	2450	0.897143	0.875515	Mean_corpuscular_volume-T
CD8	WASHC2C	ENSG00000172661.19:ENST00000336378.8	10:45465572	C	T	10:45700803	T	C	2450	0.897143	0.875514	Neutrophil_percentage_of_white_cells-T
CD8	WASHC2C	ENSG00000172661.19:ENST00000336378.8	10:45468138	T	C	10:45700803	T	C	2450	0.897143	0.875514	Lymphocyte_counts-C
CD8	WASHC2C	ENSG00000172661.19:ENST00000336378.8	10:45470974	G	A	10:45700803	T	C	2450	0.897143	0.875514	Mean_corpuscular_volume-ND
CD8	WASHC2C	ENSG00000172661.19:ENST00000336378.8	10:45470974	G	A	10:45700803	T	C	2450	0.897143	0.875514	Red_blood_cell_traits-A
CD8	WASHC2C	ENSG00000172661.19:ENST00000336378.8	10:45481403	G	A	10:45700803	T	C	2450	0.807347	0.853586	Red_blood_cell_count-ND
CD8	WASHC2C	ENSG00000172661.19:ENST00000336378.8	10:45507408	T	C	10:45700803	T	C	2450	0.846531	0.875488	Mean_corpuscular_hemoglobin-ND
CD8	WASHC2C	ENSG00000172661.19:ENST00000336378.8	10:45511519	T	A	10:45700803	T	C	2450	0.897143	0.875515	Mean_corpuscular_hemoglobin-A
CD8	WASHC2C	ENSG00000172661.19:ENST00000336378.8	10:45511519	T	A	10:45700803	T	C	2450	0.897143	0.875515	Red_blood_cell_count-A
CD8	WASHC2C	ENSG00000172661.19:ENST00000336378.8	10:45529229	A	G	10:45700803	T	C	2450	0.897143	0.875514	Mean_corpuscular_volume-G
CD8	WASHC2C	ENSG00000172661.19:ENST00000336378.8	10:45633821	A	C	10:45700803	T	C	2450	0.850612	0.876187	Mean_corpuscular_volume-ND
CD8	WASHC2C	ENSG00000172661.19:ENST00000336378.8	10:46002468	C	A	10:45700803	T	C	2450	0.819184	0.903872	Anti-thyroid_peroxidase_(TPOAb)_and_anti-thyroglobulin_(TgAb)_levels_in_Hashimoto's_thyroiditis-G
CD8	WASHC2C	ENSG00000172661.19:ENST00000336378.8	10:46002468	C	A	10:45700803	T	C	2450	0.819184	0.903872	Anti-thyroid_peroxidase_(TPOAb)_levels_in_Hashimoto's_thyroiditis-G
CD8	WASHC2C	ENSG00000172661.19:ENST00000336378.8	10:46002468	C	A	10:45700803	T	C	2450	0.819184	0.903872	Mean_corpuscular_hemoglobin-A
CD8	WASHC2C	ENSG00000172661.19:ENST00000336378.8	10:46002468	C	A	10:45700803	T	C	2450	0.819184	0.903872	Mean_corpuscular_volume-A
CD8	WASHC2C	ENSG00000172661.19:ENST00000336378.8	10:46006932	C	A	10:45700803	T	C	2450	0.822857	0.862902	Red_blood_cell_count-ND
CD8	WASHC2C	ENSG00000172661.19:ENST00000336378.8	10:46014679	T	G	10:45700803	T	C	2450	0.822041	0.861	Mean_corpuscular_hemoglobin-ND
CD8	WASHC2C	ENSG00000172661.19:ENST00000336378.8	10:46017981	A	C	10:45700803	T	C	2450	0.822041	0.860147	Mean_corpuscular_hemoglobin-C
CD8	WASHC2C	ENSG00000172661.19:ENST00000336378.8	10:46017981	A	C	10:45700803	T	C	2450	0.822041	0.860147	Mean_corpuscular_volume-C
CD8	WASHC2C	ENSG00000172661.19:ENST00000623400.4	10:45453806	G	A	10:45681847	C	T	2450	0.952245	0.86841	High_light_scatter_reticulocyte_percentage_of_red_cells-A
CD8	WASHC2C	ENSG00000172661.19:ENST00000623400.4	10:45453806	G	A	10:45681847	C	T	2450	0.952245	0.86841	Immature_fraction_of_reticulocytes-A
CD8	WASHC2C	ENSG00000172661.19:ENST00000623400.4	10:45459616	C	T	10:45681847	C	T	2450	0.885306	0.868311	Mean_corpuscular_hemoglobin-T
CD8	WASHC2C	ENSG00000172661.19:ENST00000623400.4	10:45459616	C	T	10:45681847	C	T	2450	0.885306	0.868311	Mean_corpuscular_volume-T
CD8	WASHC2C	ENSG00000172661.19:ENST00000623400.4	10:45463228	G	A	10:45681847	C	T	2450	0.808571	0.852602	Mean_corpuscular_hemoglobin-ND
CD8	WASHC2C	ENSG00000172661.19:ENST00000623400.4	10:45465572	C	T	10:45681847	C	T	2450	0.885306	0.868308	Neutrophil_percentage_of_white_cells-T
CD8	WASHC2C	ENSG00000172661.19:ENST00000623400.4	10:45468138	T	C	10:45681847	C	T	2450	0.885306	0.868308	Lymphocyte_counts-C
CD8	WASHC2C	ENSG00000172661.19:ENST00000623400.4	10:45470974	G	A	10:45681847	C	T	2450	0.885306	0.868308	Mean_corpuscular_volume-ND
CD8	WASHC2C	ENSG00000172661.19:ENST00000623400.4	10:45470974	G	A	10:45681847	C	T	2450	0.885306	0.868308	Red_blood_cell_traits-A
CD8	WASHC2C	ENSG00000172661.19:ENST00000623400.4	10:45481403	G	A	10:45681847	C	T	2450	0.808163	0.852865	Red_blood_cell_count-ND
CD8	WASHC2C	ENSG00000172661.19:ENST00000623400.4	10:45507408	T	C	10:45681847	C	T	2450	0.946531	0.868425	Mean_corpuscular_hemoglobin-ND
CD8	WASHC2C	ENSG00000172661.19:ENST00000623400.4	10:45511519	T	A	10:45681847	C	T	2450	0.956735	0.868321	Mean_corpuscular_hemoglobin-A
CD8	WASHC2C	ENSG00000172661.19:ENST00000623400.4	10:45511519	T	A	10:45681847	C	T	2450	0.956735	0.868321	Red_blood_cell_count-A
CD8	WASHC2C	ENSG00000172661.19:ENST00000623400.4	10:45529229	A	G	10:45681847	C	T	2450	0.885306	0.868308	Mean_corpuscular_volume-G
CD8	WASHC2C	ENSG00000172661.19:ENST00000623400.4	10:45633821	A	C	10:45681847	C	T	2450	0.841224	0.868907	Mean_corpuscular_volume-ND
CD8	WASHC2C	ENSG00000172661.19:ENST00000623400.4	10:46006932	C	A	10:45681847	C	T	2450	0.883673	0.856771	Red_blood_cell_count-ND
CD8	WASHC2C	ENSG00000172661.19:ENST00000623400.4	10:46014679	T	G	10:45681847	C	T	2450	0.884082	0.854965	Mean_corpuscular_hemoglobin-ND
CD8	WASHC2C	ENSG00000172661.19:ENST00000623400.4	10:46017981	A	C	10:45681847	C	T	2450	0.883265	0.85425	Mean_corpuscular_hemoglobin-C
CD8	WASHC2C	ENSG00000172661.19:ENST00000623400.4	10:46017981	A	C	10:45681847	C	T	2450	0.883265	0.85425	Mean_corpuscular_volume-C
CD8	AHSA2P	ENSG00000173209.23:ENST00000357022.6	2:61541286	A	C	2:61599917	A	G	1424	0.914326	0.854005	Urinary_sodium_excretion-A
CD8	AHSA2P	ENSG00000173209.23:ENST00000357022.6	2:61541610	G	A	2:61599917	A	G	1424	0.885534	0.853018	Atrial_fibrillation-A
CD8	AHSA2P	ENSG00000173209.23:ENST00000357022.6	2:61545122	A	G	2:61599917	A	G	1424	0.905899	0.852684	Tuberculosis-ND
CD8	AHSA2P	ENSG00000173209.23:ENST00000357022.6	2:61548229	T	C	2:61599917	A	G	1424	0.933989	0.869747	Atrial_fibrillation-C
CD8	AHSA2P	ENSG00000173209.23:ENST00000357022.6	2:61579864	C	T	2:61599917	A	G	1424	0.977528	0.961278	Balding_type_1-ND
CD8	AHSA2P	ENSG00000173209.23:ENST00000357022.6	2:61609100	A	C	2:61599917	A	G	1424	0.975421	0.971723	Diastolic_blood_pressure-A
CD8	AHSA2P	ENSG00000173209.23:ENST00000394457.7	2:61242991	C	T	2:61185424	C	T	1424	0.947331	0.919551	Atrial_fibrillation-C
CD8	AHSA2P	ENSG00000173209.23:ENST00000394457.7	2:61325010	C	G	2:61185424	C	T	1424	0.955758	0.954316	Urate_levels-C
CD8	AHSA2P	ENSG00000173209.23:ENST00000394457.7	2:61541286	A	C	2:61185424	C	T	1424	0.890449	0.90137	Urinary_sodium_excretion-A
CD8	AHSA2P	ENSG00000173209.23:ENST00000394457.7	2:61541610	G	A	2:61185424	C	T	1424	0.903792	0.901741	Atrial_fibrillation-A
CD8	AHSA2P	ENSG00000173209.23:ENST00000394457.7	2:61545122	A	G	2:61185424	C	T	1424	0.893258	0.90213	Tuberculosis-ND
CD8	AHSA2P	ENSG00000173209.23:ENST00000394457.7	2:61548229	T	C	2:61185424	C	T	1424	0.924157	0.901323	Atrial_fibrillation-C
CD8	AHSA2P	ENSG00000173209.23:ENST00000394457.7	2:61579864	C	T	2:61185424	C	T	1424	0.849719	0.828624	Balding_type_1-ND
CD8	SLC2A14	ENSG00000173262.11:ENST00000539924.5	12:7894998	G	A	12:7911893	C	CA	502	0.966135	0.970946	Precuneus_cortex_volume-ND
CD8	RNF213	ENSG00000173821.19:ENST00000582970.5	17:80374694	A	G	17:80390719	TTA	T	1763	0.996029	0.944021	Moyamoya_disease-A
CD8	MRPL11	ENSG00000174547.13:ENST00000310999.11	11:66419411	A	G	11:66507687	GT	G	1191	0.980688	0.821856	General_risk_tolerance_(MTAG)-A
CD8	MRPL11	ENSG00000174547.13:ENST00000310999.11	11:66419411	A	G	11:66507687	GT	G	1191	0.980688	0.821856	Waist_circumference_adjusted_for_body_mass_index-ND
CD8	MRPL11	ENSG00000174547.13:ENST00000310999.11	11:66561406	G	A	11:66507687	GT	G	1191	0.984887	0.888257	Blood_protein_levels-G
CD8	MRPL11	ENSG00000174547.13:ENST00000310999.11	11:66567837	T	C	11:66507687	GT	G	1191	0.986566	0.88842	Bipolar_disorder-T
CD8	MRPL11	ENSG00000174547.13:ENST00000310999.11	11:66570403	C	A	11:66507687	GT	G	1191	0.983207	0.886303	Blood_protein_levels-A
CD8	MRPL11	ENSG00000174547.13:ENST00000430466.6	11:66419411	A	G	11:66419411	A	G	1191	1	1	General_risk_tolerance_(MTAG)-A
CD8	MRPL11	ENSG00000174547.13:ENST00000430466.6	11:66419411	A	G	11:66419411	A	G	1191	1	1	Waist_circumference_adjusted_for_body_mass_index-ND
CD8	MRPL11	ENSG00000174547.13:ENST00000430466.6	11:66561406	G	A	11:66419411	A	G	1191	0.981528	0.870152	Blood_protein_levels-G
CD8	MRPL11	ENSG00000174547.13:ENST00000430466.6	11:66567837	T	C	11:66419411	A	G	1191	0.980688	0.865802	Bipolar_disorder-T
CD8	MRPL11	ENSG00000174547.13:ENST00000430466.6	11:66570403	C	A	11:66419411	A	G	1191	0.97817	0.865855	Blood_protein_levels-A
CD8	CTDNEP1	ENSG00000175826.12:ENST00000318988.10:ENST00000573600.5:ENST00000574322.6	17:7274553	C	A	17:7277116	C	T	378	0.968254	0.882046	Eosinophil_counts-ND
CD8	CTDNEP1	ENSG00000175826.12:ENST00000318988.10:ENST00000573600.5:ENST00000574322.6	17:7281162	T	C	17:7277116	C	T	378	0.944444	0.878889	Birth_weight-T
CD8	CTDNEP1	ENSG00000175826.12:ENST00000572043.5	17:7274553	C	A	17:7277116	C	T	378	0.94709	0.882046	Eosinophil_counts-ND
CD8	CTDNEP1	ENSG00000175826.12:ENST00000572043.5	17:7281162	T	C	17:7277116	C	T	378	0.944444	0.878889	Birth_weight-T
CD8	LRRC37A	ENSG00000176681.14:ENST00000393465.7	17:46685223	G	A	17:46634605	C	T	121	0.876033	0.989096	Thyroid_stimulating_hormone_levels-A
CD8	LRRC37A	ENSG00000176681.14:ENST00000393465.7	17:46687409	A	C	17:46634605	C	T	121	0.975207	0.989262	General_cognitive_ability-ND
CD8	LRRC37A	ENSG00000176681.14:ENST00000393465.7	17:46710944	G	A	17:46634605	C	T	121	0.917355	0.986635	Epithelial_ovarian_cancer-A
CD8	LRRC37A	ENSG00000176681.14:ENST00000393465.7	17:46710944	G	A	17:46634605	C	T	121	0.917355	0.986635	Ovarian_cancer_in_BRCA1_mutation_carriers-A
CD8	LRRC37A	ENSG00000176681.14:ENST00000393465.7	17:46710944	G	A	17:46634605	C	T	121	0.917355	0.986635	Parkinson's_disease-T
CD8	MUC20	ENSG00000176945.17:ENST00000445522.6	3:195758569	A	G	3:195746770	G	A	939	0.941427	0.876452	Lung_disease_severity_in_cystic_fibrosis-A
CD8	MUC20	ENSG00000176945.17:ENST00000445522.6	3:195802247	T	C	3:195746770	G	A	939	0.953142	0.872673	Lung_disease_severity_in_cystic_fibrosis-T
CD8	HLA-V	ENSG00000181126.13:ENST00000457107.5	6:30233096	A	G	6:30199517	C	T	576	0.991319	0.960174	Hepatocellular_carcinoma_in_hepatitis_B_infection-ND
CD8	ARL6IP4	ENSG00000182196.13:ENST00000315580.9	12:123007565	C	T	12:123001735	A	T	36	0.888889	0.991891	Body_mass_index-ND
CD8	SMG1P5	ENSG00000183604.14:ENST00000411546.3	16:30350020	G	T	16:30341316	G	A	430	0.981395	0.96779	Tonsillectomy-ND
CD8	SMG1P5	ENSG00000183604.14:ENST00000529428.5	16:30350020	G	T	16:30341316	G	A	430	0.981395	0.96779	Tonsillectomy-ND
CD8	STING1	ENSG00000184584.13:ENST00000330794.9:ENST00000651699.1:ENST00000652271.1	5:139481493	C	T	5:139477397	C	T	78	0.897436	0.9823	Psoriasis-G
CD8	STING1	ENSG00000184584.13:ENST00000510817.2:ENST00000652110.1	5:139481493	C	T	5:139477755	T	C	78	0.897436	0.871888	Psoriasis-G
CD8	RAB11B	ENSG00000185236.12:ENST00000594216.1	19:8404854	C	T	19:8418424	C	T	165	0.969697	0.814683	HDL_cholesterol-T
CD8	RAB11B	ENSG00000185236.12:ENST00000594216.1	19:8404854	C	T	19:8418424	C	T	165	0.969697	0.814683	High_density_lipoprotein_cholesterol_levels-C
CD8	BTN3A2	ENSG00000186470.14:ENST00000396934.7	6:26342521	T	C	6:26361272	G	A	414	0.997585	0.995075	Intelligence_(MTAG)-T
CD8	BTN3A2	ENSG00000186470.14:ENST00000396934.7	6:26342521	T	C	6:26361272	G	A	414	0.997585	0.995075	Life_satisfaction-C
CD8	BTN3A2	ENSG00000186470.14:ENST00000396934.7	6:26342829	C	G	6:26361272	G	A	414	1	0.995293	General_cognitive_ability-C
CD8	BTN3A2	ENSG00000186470.14:ENST00000396934.7	6:26342829	C	G	6:26361272	G	A	414	1	0.995293	Intelligence_(MTAG)-C
CD8	BTN3A2	ENSG00000186470.14:ENST00000396934.7	6:26374182	A	G	6:26361272	G	A	414	0.809179	0.999999	General_cognitive_ability-A
CD8	BTN3A2	ENSG00000186470.14:ENST00000396934.7	6:26375933	A	G	6:26361272	G	A	414	0.809179	0.999999	Depressive_symptoms_(MTAG)-A
CD8	BTN3A2	ENSG00000186470.14:ENST00000396934.7	6:26376140	A	G	6:26361272	G	A	414	0.809179	0.999998	Urinary_tract_infection_frequency-ND
CD8	BTN3A2	ENSG00000186470.14:ENST00000396934.7	6:26376604	T	C	6:26361272	G	A	414	0.809179	0.999991	Autism_spectrum_disorder_or_schizophrenia-T
CD8	BTN3A2	ENSG00000186470.14:ENST00000396934.7	6:26376604	T	C	6:26361272	G	A	414	0.809179	0.999991	Depression-T
CD8	BTN3A2	ENSG00000186470.14:ENST00000508906.6	6:26342829	C	G	6:26342829	C	G	414	1	1	General_cognitive_ability-C
CD8	BTN3A2	ENSG00000186470.14:ENST00000508906.6	6:26342829	C	G	6:26342829	C	G	414	1	1	Intelligence_(MTAG)-C
CD8	BTN3A2	ENSG00000186470.14:ENST00000508906.6	6:26374182	A	G	6:26342829	C	G	414	0.809179	0.995294	General_cognitive_ability-A
CD8	BTN3A2	ENSG00000186470.14:ENST00000508906.6	6:26375933	A	G	6:26342829	C	G	414	0.809179	0.995294	Depressive_symptoms_(MTAG)-A
CD8	BTN3A2	ENSG00000186470.14:ENST00000508906.6	6:26376140	A	G	6:26342829	C	G	414	0.809179	0.995296	Urinary_tract_infection_frequency-ND
CD8	BTN3A2	ENSG00000186470.14:ENST00000508906.6	6:26376604	T	C	6:26342829	C	G	414	0.809179	0.995323	Autism_spectrum_disorder_or_schizophrenia-T
CD8	BTN3A2	ENSG00000186470.14:ENST00000508906.6	6:26376604	T	C	6:26342829	C	G	414	0.809179	0.995323	Depression-T
CD8	BTN3A2	ENSG00000186470.14:ENST00000508906.6	6:26376640	A	G	6:26342829	C	G	414	0.809179	0.995321	Life_satisfaction-G
CD8	BTN3A2	ENSG00000186470.14:ENST00000508906.6	6:26376640	A	G	6:26342829	C	G	414	0.809179	0.995321	Neuroticism-G
CD8	C22orf34	ENSG00000188511.12:ENST00000343999.1	22:49619754	G	T	22:49631852	CAT	C	6484	0.996915	0.885174	Monocyte_count-T
CD8	C22orf34	ENSG00000188511.12:ENST00000343999.1	22:49619754	G	T	22:49631852	CAT	C	6484	0.996915	0.885174	Monocyte_percentage_of_white_cells-T
CD8	C22orf34	ENSG00000188511.12:ENST00000343999.1	22:49654030	C	G	22:49631852	CAT	C	6484	0.999229	0.880989	Red_cell_distribution_width-ND
CD8	C22orf34	ENSG00000188511.12:ENST00000405854.5	22:49619754	G	T	22:49660223	G	A	6484	0.998304	0.978442	Monocyte_count-T
CD8	C22orf34	ENSG00000188511.12:ENST00000405854.5	22:49619754	G	T	22:49660223	G	A	6484	0.998304	0.978442	Monocyte_percentage_of_white_cells-T
CD8	C22orf34	ENSG00000188511.12:ENST00000405854.5	22:49654030	C	G	22:49660223	G	A	6484	0.997687	0.991851	Red_cell_distribution_width-ND
CD8	C22orf34	ENSG00000188511.12:ENST00000414287.5	22:49619754	G	T	22:49660223	G	A	6484	0.99707	0.978442	Monocyte_count-T
CD8	C22orf34	ENSG00000188511.12:ENST00000414287.5	22:49619754	G	T	22:49660223	G	A	6484	0.99707	0.978442	Monocyte_percentage_of_white_cells-T
CD8	C22orf34	ENSG00000188511.12:ENST00000414287.5	22:49654030	C	G	22:49660223	G	A	6484	0.999075	0.991851	Red_cell_distribution_width-ND
CD8	LINC00910	ENSG00000188825.14:ENST00000658096.1	17:43359652	G	C	17:43359652	G	C	312	1	1	Heel_bone_mineral_density-ND
CD8	LINC00910	ENSG00000188825.14:ENST00000662750.1	17:43359652	G	C	17:43361330	G	A	312	0.939103	0.817789	Heel_bone_mineral_density-ND
CD8	LINC00910	ENSG00000188825.14:ENST00000666319.1	17:43359652	G	C	17:43361330	G	A	312	0.948718	0.817789	Heel_bone_mineral_density-ND
CD8	XPNPEP3	ENSG00000196236.13:ENST00000614001.1	22:40876139	T	C	22:40860798	A	G	468	0.99359	0.996324	Apolipoprotein_B_levels-T
CD8	XPNPEP3	ENSG00000196236.13:ENST00000614001.1	22:40918008	C	T	22:40860798	A	G	468	0.995726	0.990256	Low_density_lipoprotein_cholesterol_levels-ND
CD8	CD55	ENSG00000196352.16:ENST00000367067.8	1:207214421	T	C	1:207297115	G	A	979	0.872319	0.875531	Spherical_equivalent-T
CD8	CD55	ENSG00000196352.16:ENST00000367067.8	1:207236069	T	A	1:207297115	G	A	979	0.893769	0.898995	Lung_function_(FVC)-ND
CD8	CD55	ENSG00000196352.16:ENST00000367067.8	1:207282076	T	G	1:207297115	G	A	979	0.994893	0.99771	Refractive_error-ND
CD8	CD55	ENSG00000196352.16:ENST00000367067.8	1:207282076	T	G	1:207297115	G	A	979	0.994893	0.99771	Spherical_equivalent-G
CD8	CD55	ENSG00000196352.16:ENST00000367067.8	1:207314659	G	C	1:207297115	G	A	979	0.976507	0.984255	Spherical_equivalent_or_myopia_(age_of_diagnosis)-C
CD8	CD55	ENSG00000196352.16:ENST00000367067.8	1:207316974	A	G	1:207297115	G	A	979	0.937692	0.983053	Spherical_equivalent_(joint_analysis_main_effects_and_education_interaction)-A
CD8	IRF1-AS1	ENSG00000197536.11:ENST00000612967.2	5:132477512	T	C	5:132493886	C	A	331	0.915408	0.969996	Asthma_(childhood_onset)-ND
CD8	IRF1-AS1	ENSG00000197536.11:ENST00000612967.2	5:132477512	T	C	5:132493886	C	A	331	0.915408	0.969996	Nonatopic_asthma-ND
CD8	IRF1-AS1	ENSG00000197536.11:ENST00000612967.2	5:132477512	T	C	5:132493886	C	A	331	0.915408	0.969996	Polycystic_ovary_syndrome-T
CD8	IRF1-AS1	ENSG00000197536.11:ENST00000612967.2	5:132477658	T	C	5:132493886	C	A	331	0.936556	0.96998	Hay_fever_and/or_eczema-C
CD8	IRF1-AS1	ENSG00000197536.11:ENST00000612967.2	5:132478399	C	G	5:132493886	C	A	331	0.97281	0.97255	Cardiovascular_disease-ND
CD8	IRF1-AS1	ENSG00000197536.11:ENST00000612967.2	5:132479312	C	A	5:132493886	C	A	331	0.957704	0.975145	Diastolic_blood_pressure-C
CD8	IRF1-AS1	ENSG00000197536.11:ENST00000612967.2	5:132493605	G	A	5:132493886	C	A	331	0.836858	0.991902	Asthma_(sex_interaction)-G
CD8	SPG7	ENSG00000197912.16:ENST00000341316.6	16:89502467	A	G	16:89515242	C	CT	2138	0.957437	0.853221	Height-ND
CD8	SPG7	ENSG00000197912.16:ENST00000341316.6	16:89506257	A	G	16:89515242	C	CT	2138	0.965388	0.863925	Heel_bone_mineral_density-A
CD8	SPG7	ENSG00000197912.16:ENST00000645063.1	16:89546715	A	G	16:89535146	T	C	2138	0.973807	0.848036	White_coat_effect_(clinic_systolic_blood_pressure_minus_ambulatory_systolic_blood_pressure)-G
CD8	ZNF568	ENSG00000198453.13:ENST00000333987.12:ENST00000619231.4	19:36991915	G	A	19:36930213	CT	C	675	0.826667	0.866208	Waist-hip_ratio-A
CD8	ZNF568	ENSG00000198453.13:ENST00000586353.5	19:36991915	G	A	19:36930213	CT	C	675	0.813333	0.866208	Waist-hip_ratio-A
CD8	NCR3	ENSG00000204475.10:ENST00000340027.10	6:31588932	A	G	6:31576050	G	A	328	0.996951	0.993419	Blood_protein_levels-G
CD8	NCR3	ENSG00000204475.10:ENST00000340027.10	6:31595463	C	A	6:31576050	G	A	328	0.993902	0.917353	Cold_sores-ND
CD8	NCR3	ENSG00000204475.10:ENST00000340027.10	6:31601927	G	A	6:31576050	G	A	328	0.987805	0.908661	Diastolic_blood_pressure-A
CD8	NCR3	ENSG00000204475.10:ENST00000376072.7	6:31588932	A	G	6:31588932	A	G	328	1	1	Blood_protein_levels-G
CD8	NCR3	ENSG00000204475.10:ENST00000376072.7	6:31595463	C	A	6:31588932	A	G	328	0.987805	0.923514	Cold_sores-ND
CD8	NCR3	ENSG00000204475.10:ENST00000376072.7	6:31601927	G	A	6:31588932	A	G	328	0.993902	0.914513	Diastolic_blood_pressure-A
CD8	NCR3	ENSG00000204475.10:ENST00000376073.8	6:31588932	A	G	6:31588932	A	G	328	1	1	Blood_protein_levels-G
CD8	NCR3	ENSG00000204475.10:ENST00000376073.8	6:31595463	C	A	6:31588932	A	G	328	0.993902	0.923514	Cold_sores-ND
CD8	NCR3	ENSG00000204475.10:ENST00000376073.8	6:31601927	G	A	6:31588932	A	G	328	0.990854	0.914513	Diastolic_blood_pressure-A
CD8	LST1	ENSG00000204482.11:ENST00000438075.7	6:31554892	G	A	6:31564787	G	A	328	0.972561	1	High_light_scatter_reticulocyte_count-A
CD8	LST1	ENSG00000204482.11:ENST00000438075.7	6:31554892	G	A	6:31564787	G	A	328	0.972561	1	High_light_scatter_reticulocyte_percentage_of_red_cells-A
CD8	LST1	ENSG00000204482.11:ENST00000438075.7	6:31554892	G	A	6:31564787	G	A	328	0.972561	1	Reticulocyte_count-A
CD8	LST1	ENSG00000204482.11:ENST00000438075.7	6:31554892	G	A	6:31564787	G	A	328	0.972561	1	Reticulocyte_fraction_of_red_cells-A
CD8	MICA	ENSG00000204520.14:ENST00000616296.4	6:31398818	C	T	6:31394402	G	A	6985	0.997996	0.919503	Hepatocellular_carcinoma-A
CD8	MICA	ENSG00000204520.14:ENST00000616296.4	6:31443171	C	T	6:31394402	G	A	6985	0.991553	0.917082	Blood_protein_levels-ND
CD8	MICA	ENSG00000204520.14:ENST00000616296.4	6:31443171	C	T	6:31394402	G	A	6985	0.991553	0.917082	MHC_class_I_polypeptide-related_sequence_A_levels-A
CD8	MICA	ENSG00000204520.14:ENST00000674069.1	6:31398818	C	T	6:31388284	A	C	6985	0.996994	0.955761	Hepatocellular_carcinoma-A
CD8	MICA	ENSG00000204520.14:ENST00000674069.1	6:31443171	C	T	6:31388284	A	C	6985	0.991267	0.9558	Blood_protein_levels-ND
CD8	MICA	ENSG00000204520.14:ENST00000674069.1	6:31443171	C	T	6:31388284	A	C	6985	0.991267	0.9558	MHC_class_I_polypeptide-related_sequence_A_levels-A
CD8	HLA-C	ENSG00000204525.16:ENST00000376228.9	6:31268633	C	T	6:31269031	C	G	6985	0.998282	0.995006	Serum_metabolite_levels-ND
CD8	HLA-C	ENSG00000204525.16:ENST00000376228.9	6:31268633	C	T	6:31269031	C	G	6985	0.998282	0.995006	Serum_metabolite_levels_(CMS)-ND
CD8	HLA-C	ENSG00000204525.16:ENST00000376228.9	6:31272654	G	T	6:31269031	C	G	6985	0.998282	0.995006	Chronic_obstructive_pulmonary_disease-related_biomarkers-T
CD8	HLA-C	ENSG00000204525.16:ENST00000383329.7	6:31268633	C	T	6:31270140	C	T	6985	0.996994	0.999126	Serum_metabolite_levels-ND
CD8	HLA-C	ENSG00000204525.16:ENST00000383329.7	6:31268633	C	T	6:31270140	C	T	6985	0.996994	0.999126	Serum_metabolite_levels_(CMS)-ND
CD8	HLA-C	ENSG00000204525.16:ENST00000383329.7	6:31272654	G	T	6:31270140	C	T	6985	0.996994	0.999126	Chronic_obstructive_pulmonary_disease-related_biomarkers-T
CD8	CCHCR1	ENSG00000204536.14:ENST00000396268.7	6:31148749	A	G	6:31152092	C	T	753	0.945551	0.967487	Multiple_myeloma-A
CD8	CCHCR1	ENSG00000204536.14:ENST00000396268.7	6:31148749	A	G	6:31152092	C	T	753	0.945551	0.967487	Type_2_diabetes-G
CD8	CCHCR1	ENSG00000204536.14:ENST00000396268.7	6:31161839	A	G	6:31152092	C	T	753	0.953519	0.983555	Type_2_diabetes-G
CD8	CCHCR1	ENSG00000204536.14:ENST00000396268.7	6:31161839	A	G	6:31152092	C	T	753	0.953519	0.983555	Type_2_diabetes_(adjusted_for_BMI)-G
CD8	CCHCR1	ENSG00000204536.14:ENST00000396268.7	6:31162816	G	A	6:31152092	C	T	753	0.918991	0.834491	Chronic_hepatitis_B_infection-G
CD8	CCHCR1	ENSG00000204536.14:ENST00000396268.7	6:31167111	T	C	6:31152092	C	T	753	0.998672	1	Drug-induced_Stevens-Johnson_syndrome_or_toxic_epidermal_necrolysis_(SJS/TEN)-C
CD8	CCHCR1	ENSG00000204536.14:ENST00000396268.7	6:31168676	A	G	6:31152092	C	T	753	0.953519	0.983555	Drug-induced_Stevens-Johnson_syndrome_or_toxic_epidermal_necrolysis_(SJS/TEN)-G
CD8	CCHCR1	ENSG00000204536.14:ENST00000396268.7	6:31168676	A	G	6:31152092	C	T	753	0.953519	0.983555	Type_2_diabetes-G
CD8	CCHCR1	ENSG00000204536.14:ENST00000396268.7	6:31168937	T	C	6:31152092	C	T	753	0.953519	0.983555	Type_2_diabetes-G
CD8	HLA-J	ENSG00000204622.11:ENST00000494367.1	6:29854655	C	T	6:29943000	G	T	6101	0.975578	0.955785	Reticulocyte_count-T
CD8	HLA-J	ENSG00000204622.11:ENST00000494367.1	6:29964515	G	T	6:29943000	G	T	6101	0.950664	0.814417	General_cognitive_ability-T
CD8	HLA-J	ENSG00000204622.11:ENST00000494367.1	6:29972902	G	A	6:29943000	G	T	6101	0.954925	0.811607	Autism_spectrum_disorder_or_schizophrenia-ND
CD8	HLA-J	ENSG00000204622.11:ENST00000495278.5	6:29854655	C	T	6:29875777	C	T	6101	0.975414	0.880466	Reticulocyte_count-T
CD8	HLA-J	ENSG00000204622.11:ENST00000495278.5	6:29964515	G	T	6:29875777	C	T	6101	0.954598	0.808572	General_cognitive_ability-T
CD8	ZNRD1ASP	ENSG00000204623.9:ENST00000376797.7	6:29769786	A	G	6:29854524	A	G	6101	0.926406	0.801027	Mononucleosis-ND
CD8	ZNRD1ASP	ENSG00000204623.9:ENST00000376797.7	6:29859185	T	C	6:29854524	A	G	6101	0.989182	0.937467	Non-albumin_protein_levels-ND
CD8	ZNRD1ASP	ENSG00000204623.9:ENST00000376797.7	6:29959945	C	G	6:29854524	A	G	6101	0.983773	0.803679	General_cognitive_ability-C
CD8	ZNRD1ASP	ENSG00000204623.9:ENST00000448093.5	6:29881842	G	T	6:29990205	G	A	6101	0.926406	0.858298	IgE_levels-T
CD8	ZNRD1ASP	ENSG00000204623.9:ENST00000448093.5	6:29970147	T	C	6:29990205	G	A	6101	0.949844	0.910026	Childhood_ear_infection-ND
CD8	KLRC2	ENSG00000205809.9:ENST00000619500.4	12:10408358	T	C	12:10473599	C	T	776	0.981959	0.974634	Behcet's_disease-T
CD8	KLRC2	ENSG00000205809.9:ENST00000619500.4	12:10420495	C	G	12:10473599	C	T	776	0.971649	0.921703	Composite_immunoglobulin_trait_(IgA/IgG)-C
CD8	KLRC2	ENSG00000205809.9:ENST00000619500.4	12:10444608	C	T	12:10473599	C	T	776	0.981959	0.974634	Psoriasis-T
CD8	HLA-A	ENSG00000206503.13:ENST00000376802.2	6:29938999	A	T	6:29943579	G	A	6101	0.976889	0.911691	Height-A
CD8	HLA-A	ENSG00000206503.13:ENST00000376802.2	6:29942680	T	G	6:29943579	G	A	6101	0.980331	0.965679	Autism_spectrum_disorder-G
CD8	HLA-A	ENSG00000206503.13:ENST00000376802.2	6:29943579	G	A	6:29943579	G	A	6101	1	1	Blood_protein_levels-ND
CD8	HLA-A	ENSG00000206503.13:ENST00000376802.2	6:29950322	G	T	6:29943579	G	A	6101	0.99328	0.972321	Nasopharyngeal_carcinoma-A
CD8	HLA-A	ENSG00000206503.13:ENST00000376802.2	6:29951332	A	G	6:29943579	G	A	6101	0.994427	0.972204	Heel_bone_mineral_density-A
CD8	HLA-A	ENSG00000206503.13:ENST00000376802.2	6:29952002	C	A	6:29943579	G	A	6101	0.994427	0.972208	Heel_bone_mineral_density-C
CD8	HLA-A	ENSG00000206503.13:ENST00000376802.2	6:29952555	T	G	6:29943579	G	A	6101	0.994427	0.972267	Beta-2_microglubulin_plasma_levels-G
CD8	HLA-A	ENSG00000206503.13:ENST00000376802.2	6:29952555	T	G	6:29943579	G	A	6101	0.994427	0.972267	Multiple_sclerosis-T
CD8	HLA-A	ENSG00000206503.13:ENST00000376802.2	6:29955309	A	T	6:29943579	G	A	6101	0.981151	0.989311	Tuberculosis-ND
CD8	HLA-A	ENSG00000206503.13:ENST00000376802.2	6:29955314	T	G	6:29943579	G	A	6101	0.987215	0.984787	Granulocyte_count-G
CD8	HLA-A	ENSG00000206503.13:ENST00000376802.2	6:29955314	T	G	6:29943579	G	A	6101	0.987215	0.984787	Monocyte_count-G
CD8	HLA-A	ENSG00000206503.13:ENST00000376802.2	6:29955314	T	G	6:29943579	G	A	6101	0.987215	0.984787	Myeloid_white_cell_count-G
CD8	HLA-A	ENSG00000206503.13:ENST00000376802.2	6:29955314	T	G	6:29943579	G	A	6101	0.987215	0.984787	Neutrophil_count-G
CD8	HLA-A	ENSG00000206503.13:ENST00000376802.2	6:29955314	T	G	6:29943579	G	A	6101	0.987215	0.984787	Sum_basophil_neutrophil_counts-G
CD8	HLA-A	ENSG00000206503.13:ENST00000376802.2	6:29955314	T	G	6:29943579	G	A	6101	0.987215	0.984787	Sum_neutrophil_eosinophil_counts-G
CD8	HLA-A	ENSG00000206503.13:ENST00000376802.2	6:29955314	T	G	6:29943579	G	A	6101	0.987215	0.984787	White_blood_cell_count-G
CD8	HLA-A	ENSG00000206503.13:ENST00000376802.2	6:29955471	G	C	6:29943579	G	A	6101	0.953778	0.831097	Heel_bone_mineral_density-ND
CD8	HLA-A	ENSG00000206503.13:ENST00000638375.1	6:29854655	C	T	6:29948703	A	C	6101	0.986232	0.883226	Reticulocyte_count-T
CD8	AC016747.1	ENSG00000212978.6:ENST00000420918.3	2:61242991	C	T	2:61167716	T	C	1424	0.882725	0.843168	Atrial_fibrillation-C
CD8	AC016747.1	ENSG00000212978.6:ENST00000420918.3	2:61325010	C	G	2:61167716	T	C	1424	0.963483	0.869876	Urate_levels-C
CD8	AC016747.1	ENSG00000212978.6:ENST00000420918.3	2:61541286	A	C	2:61167716	T	C	1424	0.928371	0.821916	Urinary_sodium_excretion-A
CD8	AC016747.1	ENSG00000212978.6:ENST00000420918.3	2:61541610	G	A	2:61167716	T	C	1424	0.934691	0.822423	Atrial_fibrillation-A
CD8	AC016747.1	ENSG00000212978.6:ENST00000420918.3	2:61545122	A	G	2:61167716	T	C	1424	0.928371	0.822688	Tuberculosis-ND
CD8	AC016747.1	ENSG00000212978.6:ENST00000420918.3	2:61548229	T	C	2:61167716	T	C	1424	0.919242	0.822519	Atrial_fibrillation-C
CD8	AC016747.1	ENSG00000212978.6:ENST00000422740.1	2:61242991	C	T	2:61167716	T	C	1424	0.945927	0.843168	Atrial_fibrillation-C
CD8	AC016747.1	ENSG00000212978.6:ENST00000422740.1	2:61325010	C	G	2:61167716	T	C	1424	0.969803	0.869876	Urate_levels-C
CD8	AC016747.1	ENSG00000212978.6:ENST00000422740.1	2:61541286	A	C	2:61167716	T	C	1424	0.897472	0.821916	Urinary_sodium_excretion-A
CD8	AC016747.1	ENSG00000212978.6:ENST00000422740.1	2:61541610	G	A	2:61167716	T	C	1424	0.914326	0.822423	Atrial_fibrillation-A
CD8	AC016747.1	ENSG00000212978.6:ENST00000422740.1	2:61545122	A	G	2:61167716	T	C	1424	0.900281	0.822688	Tuberculosis-ND
CD8	AC016747.1	ENSG00000212978.6:ENST00000422740.1	2:61548229	T	C	2:61167716	T	C	1424	0.884129	0.822519	Atrial_fibrillation-C
CD8	GANC	ENSG00000214013.9:ENST00000318010.12	15:42460632	A	G	15:42464942	T	C	1483	0.997303	0.914168	Hemoglobin_levels-G
CD8	LYRM4	ENSG00000214113.11:ENST00000500576.4	6:5260703	A	C	6:5172683	C	T	535	0.814953	0.906243	Height-A
CD8	CKLF	ENSG00000217555.13:ENST00000345436.8	16:66609273	T	G	16:66605378	C	G	352	0.974432	0.991226	Red_blood_cell_count-ND
CD8	ENTPD3-AS1	ENSG00000223797.6:ENST00000669707.1	3:40415593	C	A	3:40403653	A	AT	651	0.857143	0.805408	Adolescent_idiopathic_scoliosis-ND
CD8	LINC00658	ENSG00000226995.9:ENST00000600157.6	20:5968888	G	A	20:5989407	C	T	259	0.988417	0.989439	Preeclampsia-ND
CD8	HLA-DRB6	ENSG00000229391.7:ENST00000411500.5	6:32639242	C	G	6:32639242	C	G	7812	1	1	Tuberculosis-ND
CD8	HLA-DRB6	ENSG00000229391.7:ENST00000411500.5	6:32666449	G	A	6:32639242	C	G	7812	0.999232	0.85665	Ocular_sarcoidosis-A
CD8	HLA-DRB6	ENSG00000229391.7:ENST00000437183.5	6:32639101	G	A	6:32639101	G	A	7812	1	1	Granulocyte_percentage_of_myeloid_white_cells-A
CD8	GOLGA6L5P	ENSG00000230373.8:ENST00000414190.6	15:84541152	C	T	15:84544848	G	A	532	0.994361	0.99521	Waist_circumference_adjusted_for_body_mass_index-ND
CD8	GOLGA6L5P	ENSG00000230373.8:ENST00000515341.6	15:84541152	C	T	15:84544848	G	A	532	0.996241	0.99521	Waist_circumference_adjusted_for_body_mass_index-ND
CD8	TRAF3IP2-AS1	ENSG00000231889.7:ENST00000442928.6	6:111583325	T	C	6:111579126	C	T	135	0.977778	0.812111	C-reactive_protein_levels-T
CD8	HLA-B	ENSG00000234745.11:ENST00000412585.7	6:31356183	G	C	6:31355111	A	G	6985	0.999284	0.852226	Autism_spectrum_disorder_or_schizophrenia-C
CD8	HLA-B	ENSG00000234745.11:ENST00000640615.1	6:31356183	G	C	6:31355111	A	G	6985	0.999427	0.852226	Autism_spectrum_disorder_or_schizophrenia-C
CD8	CBR3-AS1	ENSG00000236830.7:ENST00000427491.1	21:36109179	G	A	21:36145051	C	T	707	0.923621	0.840532	Schizophrenia-A
CD8	CBR3-AS1	ENSG00000236830.7:ENST00000427491.1	21:36112764	A	C	21:36145051	C	T	707	0.936351	0.856132	Lumbar_spine_bone_mineral_density-A
CD8	CBR3-AS1	ENSG00000236830.7:ENST00000427491.1	21:36141094	G	T	21:36145051	C	T	707	0.971711	0.982335	Blood_protein_levels-G
CD8	CBR3-AS1	ENSG00000236830.7:ENST00000427491.1	21:36159924	G	A	21:36145051	C	T	707	0.964639	0.969713	Blood_protein_levels-A
CD8	MUC20-OT1	ENSG00000242086.8:ENST00000627609.1	3:195758569	A	G	3:195719206	T	TA	939	0.940362	0.849197	Lung_disease_severity_in_cystic_fibrosis-A
CD8	MUC20-OT1	ENSG00000242086.8:ENST00000627609.1	3:195802247	T	C	3:195719206	T	TA	939	0.898829	0.843903	Lung_disease_severity_in_cystic_fibrosis-T
CD8	LINC01550	ENSG00000246223.9:ENST00000502187.5	14:97929956	C	T	14:97942358	C	T	306	0.908497	0.903387	HDL_cholesterol_levels-C
CD8	LINC01550	ENSG00000246223.9:ENST00000556462.1	14:97929956	C	T	14:97942358	C	T	306	0.908497	0.903387	HDL_cholesterol_levels-C
CD8	TMEM161B-AS1	ENSG00000247828.8:ENST00000667511.1	5:88416702	C	A	5:88433894	A	C	188	0.962766	0.999529	Age_of_smoking_initiation_(MTAG)-A
CD8	TMEM161B-AS1	ENSG00000247828.8:ENST00000667511.1	5:88417014	A	G	5:88433894	A	C	188	0.957447	0.993146	Smoking_initiation_(ever_regular_vs_never_regular)_(MTAG)-G
CD8	TMEM161B-AS1	ENSG00000247828.8:ENST00000667511.1	5:88433894	A	C	5:88433894	A	C	188	1	1	Smoking_initiation-C
CD8	TMEM161B-AS1	ENSG00000247828.8:ENST00000667511.1	5:88461101	C	T	5:88433894	A	C	188	0.914894	0.956261	Lifetime_smoking_index-C
CD8	TMEM161B-AS1	ENSG00000247828.8:ENST00000667511.1	5:88475276	A	C	5:88433894	A	C	188	0.851064	0.955929	Smoking_status-ND
CD8	TMEM161B-AS1	ENSG00000247828.8:ENST00000667511.1	5:88475276	A	C	5:88433894	A	C	188	0.851064	0.955929	Smoking_status_(ever_vs_never_smokers)-A
CD8	LY75-CD302	ENSG00000248672.5:ENST00000504764.5	2:159805547	T	C	2:159808767	C	T	474	0.993671	0.998341	Major_depressive_disorder-T
CD8	LY75-CD302	ENSG00000248672.5:ENST00000505052.1	2:159805547	T	C	2:159808767	C	T	474	0.993671	0.998341	Major_depressive_disorder-T
CD8	THAP9-AS1	ENSG00000251022.6:ENST00000504520.6	4:82913620	A	G	4:82909091	G	C	189	0.94709	0.956058	Cardiovascular_disease-ND
CD8	THAP9-AS1	ENSG00000251022.6:ENST00000504792.6	4:82913620	A	G	4:82906136	C	CA	189	0.94709	0.880602	Cardiovascular_disease-ND
CD8	LINC02446	ENSG00000256039.2:ENST00000544591.1	12:10568857	G	A	12:10557664	G	C	776	0.91366	0.852062	Cognitive_function-ND
CD8	LINC02446	ENSG00000256039.2:ENST00000652990.1	12:10568857	G	A	12:10557664	G	C	776	0.925258	0.852062	Cognitive_function-ND
CD8	AC009120.2	ENSG00000259972.3:ENST00000662467.1	16:74533177	C	G	16:74517099	C	T	625	0.9696	0.954405	Schizophrenia-C
CD8	PMF1-BGLAP	ENSG00000260238.6:ENST00000368276.8	1:156236330	G	A	1:156236330	G	A	140	1	1	C-reactive_protein_levels-G
CD8	LINC00667	ENSG00000263753.8:ENST00000666552.1	18:5224410	T	C	18:5221429	CA	C	358	0.97486	0.997004	Adolescent_idiopathic_scoliosis-ND
CD8	AC083798.2	ENSG00000272758.6:ENST00000608346.1	3:122426477	C	T	3:122552357	T	TA	1421	0.978888	0.966373	LDL_cholesterol_levels-T
[truncated: 3,236 more rows]
