# Supplementary material for: Splicing QTL analysis focusing on coding sequences reveals mechanisms for disease susceptibility loci
Source: Nat Commun. 2022 Aug 24;13:4659. doi: 10.1038/s41467-022-32358-1 (PMC9402578; doi:10.1038/s41467-022-32358-1)
Supplement: Supplementary file 7 — Supplementary Data 4 [file 41467_2022_32358_MOESM7_ESM.xlsx]

## Sheet: data.4_CDSI_i-rQTL_results
subset	gene_name	CDSI_id	lead_variant	ref_allele	alt_allele	beta	p-value	FDR
B	M6PR	ENSG00000003056.8:ENST00000544245.1	12:8946399	G	GAAC	0.804496	4.93058e-07	2.74328e-10
B	NDUFAF7	ENSG00000003509.16:ENST00000441905.1	2:37327819	G	A	-0.664263	3.31316e-07	9.85476e-05
B	FYN	ENSG00000010810.17:ENST00000487824.2	6:111817679	G	A	1.40094	1.17941e-07	3.20892e-23
B	CD22	ENSG00000012124.17:ENST00000613136.1	19:35338999	C	T	-1.16892	2.99845e-07	7.93073e-05
B	NUP160	ENSG00000030066.13:ENST00000528071.5	11:47604940	T	G	0.736226	1.01742e-06	0.026529
B	SH3YL1	ENSG00000035115.22:ENST00000454318.1	2:242793	G	C	0.88893	2.27283e-07	5.76914e-09
B	NSUN2	ENSG00000037474.15:ENST00000514127.1	5:6606210	T	C	-0.988389	3.88735e-07	1.24905e-12
B	USP28	ENSG00000048028.11:ENST00000544750.1	11:113758174	C	CA	-1.0522	3.58751e-07	0.0160465
B	ARHGEF5	ENSG00000050327.15:ENST00000474817.5	7:144379457	A	G	1.01392	6.68324e-07	3.84257e-05
B	USP36	ENSG00000055483.19:ENST00000588130.5	17:78786064	TA	T	0.978872	2.43748e-07	3.84713e-10
B	USP36	ENSG00000055483.19:ENST00000592231.5	17:78665187	A	C	-0.492278	2.41665e-07	0.000978979
B	PARP12	ENSG00000059378.13:ENST00000489809.5	7:140035915	A	G	0.689305	5.22355e-07	0.000118587
B	PARP12	ENSG00000059378.13:ENST00000491598.5	7:140060740	TCCCTGCTCTC	T	0.797141	4.61366e-07	1.02067e-05
B	CNN2	ENSG00000064666.15:ENST00000562075.6	19:1036019	G	A	0.91854	2.06946e-07	6.64465e-08
B	NFYC	ENSG00000066136.20:ENST00000372669.8	1:40781108	G	A	-0.760149	4.04135e-07	0.0270023
B	TCF3	ENSG00000071564.17:ENST00000592395.5	19:1611930	C	CGGGG	0.725888	2.07262e-07	0.0288025
B	PCM1	ENSG00000078674.18:ENST00000523055.5	8:17946157	G	T	-0.831521	1.7595e-07	1.58163e-08
B	BZW1	ENSG00000082153.18:ENST00000410110.6	2:200805555	G	A	-0.856343	4.27501e-07	0.0170753
B	PPIE	ENSG00000084072.17:ENST00000474804.5	1:39760374	G	A	-0.891014	4.32881e-07	1.90741e-06
B	PPIE	ENSG00000084072.17:ENST00000475350.5	1:39748695	A	G	-0.83684	4.38926e-07	0.00285144
B	CPNE3	ENSG00000085719.13:ENST00000621526.4	8:86353993	C	G	1.04048	3.24067e-07	0.00232205
B	OAS1	ENSG00000089127.14:ENST00000550689.1	12:112923432	C	T	0.76908	3.52284e-07	3.357e-05
B	OAS1	ENSG00000089127.14:ENST00000553152.1	12:112944151	C	T	1.32544	4.9611e-07	8.9681e-18
B	NUP50	ENSG00000093000.19:ENST00000424634.5	22:45138322	T	G	-0.99302	2.36439e-07	0.0152256
B	WAC	ENSG00000095787.23:ENST00000526722.1	10:28588416	A	G	0.792901	1.03973e-07	0.0337503
B	SNAP29	ENSG00000099940.12:ENST00000439214.1	22:20843941	T	TC	1.01824	3.08176e-07	0.0162179
B	APOL4	ENSG00000100336.17:ENST00000436763.1	22:36226860	T	C	-1.06801	5.03975e-12	0.00379689
B	KIAA0586	ENSG00000100578.18:ENST00000554463.5	14:58427859	T	C	-0.598427	4.13551e-07	0.00459249
B	GSKIP	ENSG00000100744.15:ENST00000553699.5	14:96390242	C	A	0.664078	2.38058e-07	3.0789e-07
B	GSKIP	ENSG00000100744.15:ENST00000555757.1	14:96392947	C	A	0.67188	2.43126e-07	3.09545e-07
B	SIRPB1	ENSG00000101307.16:ENST00000565087.5	20:1627368	G	C	0.699108	9.71389e-09	0.00035227
B	SIRPB1	ENSG00000101307.16:ENST00000566055.5	20:1627368	G	C	0.667273	8.56551e-09	0.00599067
B	SIRPB1	ENSG00000101307.16:ENST00000569387.5	20:1549551	T	C	0.726105	1.78209e-08	7.48041e-05
B	SEC23B	ENSG00000101310.17:ENST00000645851.1	20:18450113	C	T	-0.745684	3.36355e-07	0.00458632
B	LPIN2	ENSG00000101577.9:ENST00000584915.1	18:2997443	T	C	0.779767	1.76554e-07	0.0261406
B	CEP192	ENSG00000101639.18:ENST00000513432.5	18:13123877	C	G	-1.2791	3.56681e-07	5.78997e-07
B	ACP5	ENSG00000102575.13:ENST00000591319.1	19:11629468	T	C	1.45452	5.66379e-07	1.24039e-09
B	RAB2A	ENSG00000104388.15:ENST00000466595.5	8:60424720	C	A	-1.06347	5.67549e-07	2.12607e-12
B	ESRP1	ENSG00000104413.18:ENST00000517610.1	8:95012841	C	A	1.30993	1.67988e-09	0.00955128
B	ERICH1	ENSG00000104714.14:ENST00000523415.5	8:644398	G	C	0.884677	1.42688e-07	9.3882e-09
B	CD37	ENSG00000104894.12:ENST00000594743.1	19:49376303	TA	T	-0.526211	3.03758e-07	1.19763e-05
B	ZNF419	ENSG00000105136.21:ENST00000521137.1	19:57499651	T	C	-0.601562	1.70552e-07	0.00120131
B	ZNF419	ENSG00000105136.21:ENST00000523138.5	19:57498421	C	CT	-0.609785	1.03299e-07	0.000175832
B	CARD8	ENSG00000105483.18:ENST00000518450.5	19:48204144	G	T	0.70102	1.98367e-07	0.00365098
B	GTPBP10	ENSG00000105793.16:ENST00000426366.5	7:90396852	A	T	0.672227	5.26598e-07	0.0231069
B	NOD1	ENSG00000106100.11:ENST00000419799.5	7:30477681	AT	A	-0.983405	4.5949e-07	2.10702e-09
B	COA1	ENSG00000106603.19:ENST00000431651.5	7:43652117	G	A	1.35339	3.66062e-07	2.33014e-13
B	DOCK8	ENSG00000107099.16:ENST00000479404.5	9:216493	T	C	0.700038	1.37706e-07	0.010726
B	RNF167	ENSG00000108523.16:ENST00000576965.1	17:4975665	G	A	-0.809685	2.77578e-07	3.54805e-05
B	PUS3	ENSG00000110060.9:ENST00000529801.1	11:125901130	TA	T	0.602336	1.72471e-08	0.00490915
B	WNT5B	ENSG00000111186.13:ENST00000543071.5	12:1204257	CT	C	1.26184	1.36742e-10	0.0124828
B	STX2	ENSG00000111450.14:ENST00000344271.5	12:130811609	G	A	-1.04926	1.03705e-07	0.000811771
B	BTN3A3	ENSG00000111801.16:ENST00000471353.5	6:26317557	A	G	-1.11615	5.9857e-07	0.000345832
B	BTN3A3	ENSG00000111801.16:ENST00000487272.1	6:25441603	C	G	1.42032	4.35719e-08	3.47712e-13
B	BTN3A3	ENSG00000111801.16:ENST00000487627.5	6:26340557	G	A	0.986503	5.30436e-07	0.0287427
B	BTN3A3	ENSG00000111801.16:ENST00000490254.5	6:26872893	A	G	-1.28307	5.93976e-07	0.00021465
B	BTN3A3	ENSG00000111801.16:ENST00000496719.1	6:26302179	A	G	-0.976102	7.50845e-07	0.0249727
B	CUTA	ENSG00000112514.18:ENST00000374484.8	6:33509208	G	A	1.43766	1.84985e-07	0.00137859
B	NPHP3	ENSG00000113971.20:ENST00000469232.5	3:132722937	A	G	-0.795024	4.86428e-07	0.000148589
B	NPHP3	ENSG00000113971.20:ENST00000512094.5	3:132545882	C	A	0.566066	4.13198e-07	0.0435535
B	KLHL24	ENSG00000114796.16:ENST00000468101.5	3:183631222	T	G	-0.644118	4.0915e-07	0.000664061
B	ITGA4	ENSG00000115232.14:ENST00000233573.6	2:181539412	C	G	0.30738	1.21991e-07	0.0138836
B	ST3GAL5	ENSG00000115525.18:ENST00000640763.1	2:85859273	G	C	0.629345	4.88364e-07	0.0178598
B	SLC2A1	ENSG00000117394.24:ENST00000372500.4	1:43537463	C	T	0.70579	2.88404e-07	0.0494785
B	DDX59	ENSG00000118197.14:ENST00000436897.1	1:200564260	CA	C	-0.942883	1.25235e-07	0.0295273
B	MLH3	ENSG00000119684.16:ENST00000554697.5	14:75027345	C	T	1.04167	4.75042e-07	0.000102097
B	RBM25	ENSG00000119707.14:ENST00000531500.5	14:73019425	T	A	-0.960882	3.77767e-07	2.16815e-10
B	PYROXD1	ENSG00000121350.16:ENST00000544187.1	12:21464210	A	G	0.678	1.74569e-07	7.35354e-06
B	TMEM156	ENSG00000121895.8:ENST00000344606.6	4:38998685	A	G	-0.853399	2.55028e-07	2.64311e-06
B	LY9	ENSG00000122224.18:ENST00000368035.1	1:160827533	T	G	-1.11713	3.92787e-07	2.28875e-14
B	ZC3H13	ENSG00000123200.16:ENST00000428921.1	13:46058917	A	G	-0.713129	4.57941e-07	0.0215906
B	STAU1	ENSG00000124214.19:ENST00000456866.2	20:48895255	T	C	0.628806	3.06771e-07	0.00999574
B	PSD4	ENSG00000125637.16:ENST00000409378.1	2:112777105	AT	A	-0.683457	2.71972e-07	0.026529
B	TUBGCP3	ENSG00000126216.15:ENST00000611152.1	13:112492404	T	C	1.06177	2.54715e-07	6.20795e-07
B	ZBTB1	ENSG00000126804.13:ENST00000555321.1	14:64514181	A	C	1.0826	3.51887e-07	2.66898e-07
B	RAP1B	ENSG00000127314.18:ENST00000545270.5	12:68680291	G	A	-0.75757	3.21745e-07	0.047462
B	TMEM175	ENSG00000127419.17:ENST00000514546.5	4:946095	T	C	-0.666581	2.23571e-07	0.0364265
B	APOL3	ENSG00000128284.19:ENST00000472303.1	22:36312579	T	C	-0.759934	4.20248e-07	0.0440364
B	CAP1	ENSG00000131236.17:ENST00000414281.5	1:40030054	G	A	-0.925002	2.7547e-07	9.85476e-05
B	CAP1	ENSG00000131236.17:ENST00000424977.1	1:40072429	G	A	-0.846873	3.46412e-07	0.000615553
B	MGAT1	ENSG00000131446.17:ENST00000502678.1	5:180794401	T	A	-0.966337	2.67128e-07	0.000373345
B	GFPT2	ENSG00000131459.13:ENST00000518906.1	5:180946581	G	C	1.70428	9.48508e-12	0.00456713
B	FIGNL1	ENSG00000132436.11:ENST00000422854.5	7:50447929	G	A	0.745747	4.12652e-07	0.00242584
B	IGHMBP2	ENSG00000132740.10:ENST00000539224.2	11:68955225	C	T	0.934123	2.60307e-07	2.48525e-07
B	IGHMBP2	ENSG00000132740.10:ENST00000675873.1	11:68858407	T	C	1.04301	4.22974e-07	4.7418e-12
B	MUTYH	ENSG00000132781.19:ENST00000485271.5	1:45328754	T	TG	-0.882946	6.89636e-07	4.79714e-10
B	MPRIP	ENSG00000133030.22:ENST00000577514.5	17:17151637	C	G	0.790297	4.23436e-07	0.000640971
B	TPT1	ENSG00000133112.17:ENST00000527226.2	13:45340822	T	C	-0.586551	2.63624e-08	2.93326e-11
B	MKRN1	ENSG00000133606.11:ENST00000494939.1	7:139494025	A	T	-0.713911	5.00337e-07	0.00341754
B	IPO8	ENSG00000133704.10:ENST00000358724.4	12:30662843	C	T	-0.538283	1.10686e-07	0.0193831
B	ELP3	ENSG00000134014.17:ENST00000523357.5	8:28183195	G	A	1.1984	3.90261e-07	2.50994e-06
B	DOCK2	ENSG00000134516.18:ENST00000519628.1	5:169933151	C	G	0.784627	2.89126e-07	0.0022666
B	TPGS2	ENSG00000134779.15:ENST00000590652.5	18:36739713	C	T	0.898124	4.75811e-07	2.32481e-08
B	CEMIP2	ENSG00000135048.14:ENST00000545719.1	9:71031685	T	C	0.792565	7.82441e-12	0.0374376
B	TES	ENSG00000135269.18:ENST00000393484.2	7:116287114	C	T	0.620745	7.63249e-07	0.0234465
B	TESPA1	ENSG00000135426.16:ENST00000524668.5	12:54990524	A	G	-0.822214	4.80806e-07	0.00422944
B	TESPA1	ENSG00000135426.16:ENST00000533607.1	12:54989244	C	T	-0.983925	5.13325e-07	8.01677e-06
B	BLOC1S1	ENSG00000135441.7:ENST00000553100.1	12:56087136	C	CA	0.878052	5.05305e-07	0.0234243
B	ITM2C	ENSG00000135916.16:ENST00000541852.5	2:230873083	G	A	-0.552278	2.03425e-07	0.0106467
B	TMBIM1	ENSG00000135926.15:ENST00000418569.5	2:218268694	CT	C	0.899536	4.9698e-07	4.42637e-06
B	KNL1	ENSG00000137812.20:ENST00000526913.5	15:40188697	C	T	1.54344	3.79794e-07	0.0495845
B	IFI44L	ENSG00000137959.16:ENST00000450498.1	1:78628396	T	A	0.890496	6.0344e-07	3.79569e-05
B	WARS1	ENSG00000140105.18:ENST00000553524.5	14:100378083	G	A	1.11319	9.40391e-09	1.69836e-09
B	WARS1	ENSG00000140105.18:ENST00000553545.5	14:100408929	A	G	0.682802	4.78855e-11	0.00150083
B	WARS1	ENSG00000140105.18:ENST00000553581.1	14:100345677	TAA	T	1.05759	6.65979e-08	1.62509e-05
B	WARS1	ENSG00000140105.18:ENST00000554605.5	14:100378083	G	A	1.16693	8.78239e-09	2.46022e-11
B	WARS1	ENSG00000140105.18:ENST00000554820.5	14:100378083	G	A	0.810484	1.30114e-08	0.0189027
B	WARS1	ENSG00000140105.18:ENST00000555031.5	14:100337027	A	G	-1.15648	4.07065e-08	1.67543e-11
B	WARS1	ENSG00000140105.18:ENST00000556209.5	14:100354199	A	G	-1.13627	3.81369e-08	4.31418e-11
B	WARS1	ENSG00000140105.18:ENST00000556695.5	14:100345677	TAA	T	0.728914	2.09927e-09	0.0196094
B	WARS1	ENSG00000140105.18:ENST00000556698.5	14:100378083	G	A	0.85563	2.1036e-08	0.000191221
B	MEAK7	ENSG00000140950.16:ENST00000565765.1	16:84503104	T	C	1.02596	8.90416e-08	0.000469795
B	RPS2	ENSG00000140988.16:ENST00000533186.5	16:1954717	T	C	1.18069	3.84867e-07	1.29958e-11
B	PSMB6	ENSG00000142507.10:ENST00000571309.1	17:4797724	C	T	-1.12053	3.1477e-07	1.54621e-12
B	SIGLEC10	ENSG00000142512.15:ENST00000530476.1	19:51416744	T	C	1.37236	2.40989e-07	0.0205565
B	TOR1AIP1	ENSG00000143337.18:ENST00000447964.1	1:179914055	G	A	1.57595	3.50999e-07	3.69763e-07
B	AFF3	ENSG00000144218.19:ENST00000672857.1	2:100076802	G	A	0.800235	3.10353e-07	0.0460893
B	TTC12	ENSG00000149292.17:ENST00000429951.5	11:113309480	C	T	-0.896585	3.97441e-07	1.51926e-09
B	UBC	ENSG00000150991.15:ENST00000541272.1	12:124907266	T	TAA	1.35875	2.8081e-07	3.75401e-14
B	UBC	ENSG00000150991.15:ENST00000542416.1	12:124911509	T	G	0.902798	2.92629e-07	0.00697662
B	CAST	ENSG00000153113.24:ENST00000510500.5	5:96722187	C	T	-0.892641	4.83179e-07	0.0137826
B	CAST	ENSG00000153113.24:ENST00000511097.6	5:96783162	C	T	0.796807	8.00812e-08	0.0233621
B	CAST	ENSG00000153113.24:ENST00000512620.5	5:96736458	AAAAC	A	-0.87408	3.10315e-07	0.000410086
B	MPPE1	ENSG00000154889.17:ENST00000588186.5	18:11905954	C	T	-0.748462	2.7041e-07	0.00021715
B	MPPE1	ENSG00000154889.17:ENST00000588191.5	18:11905954	C	T	-0.989091	3.32991e-07	2.39353e-10
B	LARP1	ENSG00000155506.18:ENST00000523163.5	5:154400544	A	G	-0.700738	4.40678e-07	0.0484182
B	GATD3A	ENSG00000160221.18:ENST00000646873.1	21:44164354	G	A	0.948604	2.4003e-07	8.42576e-05
B	VPS28	ENSG00000160948.14:ENST00000530790.5	8:144423403	C	A	-0.876586	6.88958e-07	7.53365e-05
B	ORAI2	ENSG00000160991.16:ENST00000495936.6	7:102454771	A	G	0.552632	4.01161e-07	3.78196e-06
B	LARP4	ENSG00000161813.22:ENST00000550260.1	12:50474416	C	T	0.781313	2.32762e-07	9.53071e-10
B	LARP4	ENSG00000161813.22:ENST00000551886.5	12:50464486	G	A	-0.578541	3.3511e-07	0.0142659
B	CCT3	ENSG00000163468.15:ENST00000415548.1	1:156354285	T	C	1.03732	5.045e-07	1.15999e-10
B	CCT3	ENSG00000163468.15:ENST00000478640.6	1:156354285	T	C	-0.772569	7.80692e-07	0.000480744
B	IFI16	ENSG00000163565.18:ENST00000447473.6	1:159033117	G	A	-0.686932	4.18387e-07	0.0186242
B	RPL9	ENSG00000163682.17:ENST00000503040.5	4:39487934	C	T	-1.01511	1.67165e-07	6.68476e-07
B	RFC4	ENSG00000163918.10:ENST00000411792.1	3:186291731	A	C	0.998121	1.25659e-09	0.0471441
B	UVSSA	ENSG00000163945.18:ENST00000503548.1	4:1395368	T	C	-0.758417	3.25265e-07	0.00209578
B	ARHGEF3	ENSG00000163947.12:ENST00000465659.5	3:56481818	T	C	1.00962	4.64041e-07	0.0192881
B	ERAP2	ENSG00000164308.17:ENST00000510373.5	5:97035175	G	A	-0.962364	4.54112e-07	2.26898e-11
B	SLU7	ENSG00000164609.10:ENST00000520664.1	5:160419067	A	G	-0.830808	3.94751e-07	0.00196983
B	METTL2B	ENSG00000165055.16:ENST00000481392.1	7:128507785	G	A	0.899197	6.13385e-07	5.34226e-05
B	CEP57	ENSG00000166037.11:ENST00000544522.5	11:95920330	T	C	-0.698828	3.78011e-07	0.00225499
B	BRD7	ENSG00000166164.16:ENST00000562383.6	16:50312203	AGGGGCT	A	0.525286	4.17328e-07	0.000380428
B	FRS2	ENSG00000166225.8:ENST00000550316.5	12:69476439	G	C	0.632995	2.48861e-07	0.0157833
B	HSP90B1	ENSG00000166598.15:ENST00000550595.1	12:103945236	C	T	0.945634	2.82984e-07	6.80806e-11
B	FAM111A	ENSG00000166801.16:ENST00000675806.1	11:59163234	G	GA	0.807698	5.94113e-07	0.0379512
B	DUSP18	ENSG00000167065.13:ENST00000342474.4	22:30666527	C	T	1.15218	5.8487e-07	5.33833e-08
B	DUSP18	ENSG00000167065.13:ENST00000430175.5	22:30666609	G	T	0.717166	3.28684e-07	0.00174241
B	TP53I13	ENSG00000167543.16:ENST00000581411.6	17:29601604	C	G	-0.658987	1.31762e-06	0.0320783
B	RPSA	ENSG00000168028.14:ENST00000458478.5	3:39449382	C	G	1.0229	4.27346e-07	5.31129e-21
B	PCMTD1	ENSG00000168300.14:ENST00000519554.5	8:51880208	GA	G	0.831019	6.46182e-07	5.41428e-08
B	IRF2	ENSG00000168310.11:ENST00000506230.5	4:184474231	T	C	0.805127	1.94586e-07	0.0023012
B	ATXN2L	ENSG00000168488.18:ENST00000566946.5	16:28839050	T	G	-1.08115	4.09389e-07	2.51609e-07
B	LGALS9	ENSG00000168961.17:ENST00000578944.1	17:27631065	A	G	0.659429	7.36283e-07	0.00982148
B	DCXR	ENSG00000169738.8:ENST00000579155.1	17:82037614	C	CTT	1.03566	7.14323e-08	0.000778094
B	MYO7B	ENSG00000169994.18:ENST00000437387.5	2:127646422	C	T	-0.925154	5.38027e-07	0.00237596
B	CTPS1	ENSG00000171793.16:ENST00000463423.6	1:41354376	C	G	0.840566	2.43094e-07	0.0013558
B	AFF1	ENSG00000172493.21:ENST00000511442.1	4:86348559	A	G	-0.750096	4.17558e-07	0.0155004
B	CBWD1	ENSG00000172785.18:ENST00000619157.4	9:259538	T	C	-0.593021	1.01917e-07	0.0160869
B	NADSYN1	ENSG00000172890.13:ENST00000525200.5	11:71450610	G	A	1.1324	4.26682e-07	7.66394e-13
B	PARP14	ENSG00000173193.15:ENST00000460683.1	3:122721218	C	T	-1.20074	6.17176e-07	2.9953e-21
B	OLR1	ENSG00000173391.9:ENST00000539518.5	12:9405276	TC	T	0.808447	0	0.0147037
B	TLR10	ENSG00000174123.11:ENST00000502321.5	4:38776582	A	T	0.549867	7.16198e-08	0.000410086
B	TLR1	ENSG00000174125.8:ENST00000505940.1	4:38800907	G	A	0.685142	1.93638e-07	3.44012e-05
B	PACS1	ENSG00000175115.13:ENST00000524784.1	11:66236765	A	ATT	-1.05963	3.31606e-07	2.90053e-05
B	PAAF1	ENSG00000175575.13:ENST00000546039.5	11:73835885	G	A	1.38077	7.29813e-07	0.00252758
B	RMDN1	ENSG00000176623.12:ENST00000517710.5	8:86436951	A	AT	0.765088	5.76607e-07	4.90092e-06
B	RMDN1	ENSG00000176623.12:ENST00000519639.5	8:86312298	C	T	0.798181	7.19961e-07	1.32324e-05
B	ACSF3	ENSG00000176715.17:ENST00000541755.2	16:89160671	G	T	-0.957615	2.3405e-07	3.07173e-06
B	NCKAP5	ENSG00000176771.17:ENST00000427594.5	2:132891845	T	C	1.20604	1.85556e-09	0.0322631
B	DPP7	ENSG00000176978.14:ENST00000473532.5	9:137107768	A	G	-0.912099	4.3616e-07	1.38362e-05
B	SLC38A9	ENSG00000177058.12:ENST00000513993.5	5:55657490	G	GTTT	0.908739	3.59375e-07	0.00518482
B	NECTIN3	ENSG00000177707.11:ENST00000491525.5	3:111522059	G	A	1.07144	1.25989e-07	3.88511e-06
B	KLHL28	ENSG00000179454.14:ENST00000579157.1	14:44481683	T	C	0.55448	5.60713e-07	0.016018
B	PDXDC1	ENSG00000179889.19:ENST00000567306.5	16:15140184	C	A	2.16214	6.35964e-08	2.32329e-08
B	FKRP	ENSG00000181027.11:ENST00000602250.5	19:46748673	C	G	1.03232	1.78502e-07	0.000566752
B	DDX60L	ENSG00000181381.13:ENST00000514580.5	4:168401185	A	C	0.532952	5.13392e-07	0.0192716
B	PRKAG1	ENSG00000181929.13:ENST00000548857.5	12:49025894	G	C	-0.832668	6.47395e-07	2.2434e-05
B	NPLOC4	ENSG00000182446.14:ENST00000572824.1	17:81970247	A	G	1.17315	1.3069e-08	0.0029089
B	RPS17	ENSG00000182774.13:ENST00000561068.5	15:82636799	A	G	0.550493	4.85496e-08	0.0378799
B	CLECL1	ENSG00000184293.7:ENST00000540988.1	12:9724184	GA	G	0.655427	3.52868e-07	9.28488e-08
B	NPIPB4	ENSG00000185864.16:ENST00000518761.8	16:21646158	C	CT	-0.787513	5.70458e-07	7.15447e-05
B	UROS	ENSG00000188690.15:ENST00000462490.5	10:125794195	T	C	0.805964	2.8857e-07	6.73337e-05
B	HLA-DQA1	ENSG00000196735.13:ENST00000422863.1	6:32643032	C	T	0.848077	1.13939e-07	0.00039939
B	HLA-DQA1	ENSG00000196735.13:ENST00000496318.5	6:32666326	T	C	-0.954068	1.47272e-07	1.06316e-12
B	GM2A	ENSG00000196743.9:ENST00000523004.1	5:151267086	T	C	0.946763	3.62593e-07	4.12727e-06
B	ZNF429	ENSG00000197013.10:ENST00000594385.1	19:21483359	C	T	-0.612105	3.95932e-07	0.0130753
B	SPG7	ENSG00000197912.16:ENST00000564409.2	16:89530813	A	G	0.828576	3.42371e-07	0.00442567
B	SPG7	ENSG00000197912.16:ENST00000569820.6	16:89539087	C	T	0.713153	3.48637e-07	0.0337503
B	PLCG2	ENSG00000197943.10:ENST00000565054.5	16:81739421	G	C	0.536164	1.46318e-07	0.00273861
B	TXNRD1	ENSG00000198431.16:ENST00000531691.5	12:104311989	T	A	-0.646218	1.95037e-07	0.00915523
B	ZNF568	ENSG00000198453.13:ENST00000433993.5	19:36909806	CAA	C	0.8609	6.21995e-07	0.00516672
B	DDX39B	ENSG00000198563.14:ENST00000419020.1	6:31570720	T	A	-0.791844	1.22715e-07	2.70654e-05
B	CR1	ENSG00000203710.11:ENST00000529814.1	1:207521012	T	C	0.936242	4.09158e-07	4.49436e-07
B	HLA-C	ENSG00000204525.16:ENST00000415537.1	6:31335576	C	G	-0.374982	1.26791e-07	0.0294908
B	HLA-F	ENSG00000204642.14:ENST00000475996.1	6:29742603	C	T	0.607976	3.26596e-07	0.000306637
B	MXD3	ENSG00000213347.10:ENST00000513169.1	5:178147420	C	T	-0.544857	1.29464e-07	0.0410763
B	HLA-DPB1	ENSG00000223865.11:ENST00000416804.1	6:33082247	C	A	-0.570012	1.28207e-07	0.0122691
B	HLA-DPB1	ENSG00000223865.11:ENST00000428835.5	6:33080886	G	A	0.621761	1.4913e-07	0.00439312
B	C2orf92	ENSG00000228486.10:ENST00000597654.5	2:97667268	A	T	0.784718	8.88675e-07	0.00271772
B	C2orf92	ENSG00000228486.10:ENST00000598737.5	2:97607910	T	C	-0.801372	7.93457e-07	0.00115335
B	C2orf92	ENSG00000228486.10:ENST00000599435.5	2:97716395	G	A	-0.821395	7.06556e-07	0.0442708
B	ARL17B	ENSG00000228696.10:ENST00000572991.5	17:46659356	CCCTT	C	0.716774	5.53992e-07	0.0220509
B	HLA-DPA1	ENSG00000231389.7:ENST00000437811.1	6:33057195	A	G	-0.871954	1.04565e-07	2.66898e-07
B	HLA-DPA1	ENSG00000231389.7:ENST00000453337.1	6:33063295	GAACA	G	-0.614603	1.23563e-07	0.000167494
B	HLA-DQB2	ENSG00000232629.9:ENST00000427449.1	6:32666720	G	A	-1.27059	1.53338e-07	1.41212e-05
B	HLA-B	ENSG00000234745.11:ENST00000434333.1	6:31356928	A	C	-0.328281	1.18528e-07	9.3699e-06
B	ZNF737	ENSG00000237440.9:ENST00000596530.1	19:20549355	G	C	0.470503	4.41193e-07	0.0165816
B	C2orf74	ENSG00000237651.6:ENST00000489686.5	2:61166755	G	T	-1.02463	6.55258e-07	1.64833e-11
B	IRGM	ENSG00000237693.4:ENST00000520549.1	5:150870509	CT	C	-0.544146	9.82281e-08	0.0357833
B	PWP2	ENSG00000241945.8:ENST00000456705.1	21:44131077	C	T	1.29651	2.4619e-07	4.0165e-06
B	ARFGAP3	ENSG00000242247.11:ENST00000453516.5	22:42796474	T	C	-0.962185	3.52661e-07	1.86486e-06
B	MICAL3	ENSG00000243156.9:ENST00000498573.5	22:17827673	G	A	-1.20168	3.80125e-07	8.62715e-05
B	KCTD7	ENSG00000243335.9:ENST00000640234.1	7:66636497	G	A	0.97668	4.85378e-07	4.61748e-08
B	CHURC1	ENSG00000258289.8:ENST00000551093.5	14:64907879	G	T	0.91787	3.09959e-07	1.02604e-10
B	CHURC1	ENSG00000258289.8:ENST00000551947.5	14:64943482	CT	C	-0.633251	2.38514e-07	0.00332913
B	NBPF11	ENSG00000263956.6:ENST00000613531.1	1:148353979	C	G	-0.680466	1.14319e-06	0.00460073
B	RPL17	ENSG00000265681.7:ENST00000615479.4	18:49475118	ATTAT	A	-1.32056	1.17439e-07	0.00102373
B	NBPF10	ENSG00000271425.9:ENST00000612520.2	1:146003970	G	T	-0.899639	3.11576e-06	2.67869e-11
CD4	M6PR	ENSG00000003056.8:ENST00000544245.1	12:8946399	G	GAAC	0.968454	5.72349e-07	3.76457e-17
CD4	NDUFAF7	ENSG00000003509.16:ENST00000441905.1	2:37252847	T	TTATA	0.679344	2.68715e-07	7.08317e-05
CD4	RBM6	ENSG00000004534.15:ENST00000446471.1	3:50217873	A	G	-0.889386	1.22177e-06	0.0265958
CD4	GCFC2	ENSG00000005436.14:ENST00000442309.5	2:75635074	G	T	-0.620248	4.36125e-07	0.00185272
CD4	KMT2E	ENSG00000005483.21:ENST00000474203.5	7:105144241	A	ATT	-0.831592	3.36284e-07	0.000454588
CD4	CDK11A	ENSG00000008128.23:ENST00000479362.1	1:1701565	G	C	1.05582	3.34984e-07	0.0474544
CD4	FYN	ENSG00000010810.17:ENST00000487824.2	6:111810445	T	C	1.40639	3.23935e-07	1.29963e-15
CD4	FYN	ENSG00000010810.17:ENST00000518630.5	6:111817679	G	A	-0.949095	5.91554e-07	0.00203384
CD4	ANLN	ENSG00000011426.11:ENST00000428612.5	7:36284716	G	T	1.17395	4.00661e-08	0.018771
CD4	GLT8D1	ENSG00000016864.18:ENST00000497953.5	3:51913860	C	CAAA	-1.13726	6.31131e-07	0.0365156
CD4	BTN3A1	ENSG00000026950.17:ENST00000427334.5	6:26646738	T	G	1.10163	3.481e-07	1.25635e-08
CD4	ANK1	ENSG00000029534.21:ENST00000520299.5	8:41774244	T	C	0.972123	5.99838e-07	0.0279181
CD4	RNF19A	ENSG00000034677.13:ENST00000523481.5	8:100319630	A	G	1.39474	7.0582e-07	0.0265276
CD4	SH3YL1	ENSG00000035115.22:ENST00000454318.1	2:242793	G	C	0.905718	2.38405e-07	2.20892e-08
CD4	NSUN2	ENSG00000037474.15:ENST00000514127.1	5:6620918	A	G	-0.996944	4.10639e-07	2.5055e-11
CD4	ZFYVE16	ENSG00000039319.17:ENST00000509562.2	5:80416556	AT	A	-1.32488	4.66761e-08	0.00296129
CD4	LETMD1	ENSG00000050426.16:ENST00000548401.1	12:50383846	G	A	1.53766	3.57367e-07	0.00347952
CD4	USP36	ENSG00000055483.19:ENST00000587379.1	17:78762363	G	A	1.54435	1.55157e-07	0.017475
CD4	USP36	ENSG00000055483.19:ENST00000588130.5	17:78756079	A	AT	0.953756	2.43357e-07	4.00279e-11
CD4	USP36	ENSG00000055483.19:ENST00000592231.5	17:78802073	C	T	-0.794018	1.22241e-07	7.76098e-08
CD4	PARP12	ENSG00000059378.13:ENST00000491598.5	7:140036047	A	G	0.680405	5.89366e-07	0.00714367
CD4	CNN2	ENSG00000064666.15:ENST00000562075.6	19:1036019	G	A	0.8766	2.07613e-07	8.11432e-07
CD4	FECH	ENSG00000066926.12:ENST00000592699.5	18:57564067	G	A	-0.57555	5.60704e-07	0.029047
CD4	HYAL2	ENSG00000068001.14:ENST00000428028.1	3:51281274	AAT	A	-0.714534	8.38663e-08	0.0495027
CD4	BUD23	ENSG00000071462.12:ENST00000442099.1	7:73696502	C	T	0.802229	1.94927e-07	5.46881e-05
CD4	MGLL	ENSG00000074416.14:ENST00000496306.5	3:128743792	CT	C	0.77735	6.15313e-08	0.0264594
CD4	TCF7	ENSG00000081059.20:ENST00000518887.5	5:133275491	C	T	-0.611035	3.58065e-07	0.0332345
CD4	PTPRC	ENSG00000081237.20:ENST00000643513.1	1:198702524	A	G	-0.702564	5.60578e-07	4.27926e-08
CD4	NFE2L1	ENSG00000082641.16:ENST00000581441.1	17:48098260	A	AAAAC	-0.892231	5.16337e-07	0.0120671
CD4	PPIE	ENSG00000084072.17:ENST00000474804.5	1:39748853	T	A	-0.774514	4.97963e-07	0.00269625
CD4	PPIE	ENSG00000084072.17:ENST00000475350.5	1:39748695	A	G	-0.751475	4.52051e-07	0.0163984
CD4	AURKA	ENSG00000087586.17:ENST00000451915.1	20:56737787	C	T	0.785344	9.82088e-11	0.0393816
CD4	SLC8B1	ENSG00000089060.11:ENST00000550672.5	12:113297937	G	C	-0.872218	2.41054e-07	0.00611621
CD4	OAS1	ENSG00000089127.14:ENST00000553152.1	12:112928886	G	A	1.24654	5.79743e-07	7.59859e-15
CD4	NUP50	ENSG00000093000.19:ENST00000417702.5	22:45174233	G	A	1.06267	2.75131e-07	4.6355e-11
CD4	NUP50	ENSG00000093000.19:ENST00000424634.5	22:45184955	G	C	0.715537	2.63933e-07	0.0116425
CD4	SNAP29	ENSG00000099940.12:ENST00000439214.1	22:20958784	A	G	1.03998	4.43683e-07	1.19854e-05
CD4	RAB36	ENSG00000100228.12:ENST00000420895.1	22:24003914	A	C	1.50741	3.40565e-07	0.0495576
CD4	SUN2	ENSG00000100242.15:ENST00000433561.5	22:38851314	AT	A	-0.467297	3.40293e-07	0.0384514
CD4	SUN2	ENSG00000100242.15:ENST00000456894.5	22:38570482	A	G	0.667388	4.99004e-07	0.0126878
CD4	KIAA0586	ENSG00000100578.18:ENST00000554463.5	14:58427859	T	C	-0.76431	5.83243e-07	2.46879e-06
CD4	GSKIP	ENSG00000100744.15:ENST00000553699.5	14:96392947	C	A	0.648932	1.97084e-07	2.66546e-05
CD4	GSKIP	ENSG00000100744.15:ENST00000555757.1	14:96344994	A	G	0.611056	2.67645e-07	5.59749e-07
CD4	SIRPB1	ENSG00000101307.16:ENST00000563840.1	20:1608707	C	T	-1.10318	2.17463e-07	1.46541e-12
CD4	SIRPB1	ENSG00000101307.16:ENST00000565087.5	20:1608707	C	T	-0.902074	7.03685e-08	1.37347e-08
CD4	SIRPB1	ENSG00000101307.16:ENST00000565230.5	20:1619878	T	C	0.757332	4.74716e-08	3.51924e-06
CD4	SIRPB1	ENSG00000101307.16:ENST00000566055.5	20:1608707	C	T	-0.915167	5.74306e-08	2.05048e-08
CD4	SIRPB1	ENSG00000101307.16:ENST00000569387.5	20:1628368	G	A	1.05187	1.03492e-07	9.13794e-12
CD4	SEC23B	ENSG00000101310.17:ENST00000645851.1	20:18560122	A	T	0.805528	2.84405e-07	1.79239e-05
CD4	CEP192	ENSG00000101639.18:ENST00000513432.5	18:12947463	T	C	-1.49119	3.64152e-07	1.32063e-10
CD4	ACP5	ENSG00000102575.13:ENST00000591319.1	19:11629468	T	C	1.3127	3.8019e-07	4.3161e-07
CD4	MGRN1	ENSG00000102858.13:ENST00000593224.1	16:4949712	C	G	0.868612	2.18831e-07	0.0312538
CD4	SGK3	ENSG00000104205.16:ENST00000519396.5	8:66180211	CT	C	1.34481	7.75124e-07	0.0332345
CD4	RAB2A	ENSG00000104388.15:ENST00000466595.5	8:60580000	CT	C	-0.934226	6.24296e-07	2.18247e-07
CD4	NCALD	ENSG00000104490.18:ENST00000521964.5	8:101867269	C	T	0.489373	4.40378e-08	0.0235941
CD4	GSDMD	ENSG00000104518.11:ENST00000529854.1	8:143525848	C	T	-0.588695	4.92061e-07	0.0476832
CD4	ERICH1	ENSG00000104714.14:ENST00000522893.1	8:699220	G	A	-1.47657	2.34563e-07	0.0113427
CD4	ERICH1	ENSG00000104714.14:ENST00000523415.5	8:650729	A	G	1.01685	2.25463e-07	4.52081e-15
CD4	TBC1D17	ENSG00000104946.13:ENST00000599049.6	19:49811201	GA	G	-0.675728	3.73443e-07	0.011181
CD4	ZNF419	ENSG00000105136.21:ENST00000521137.1	19:57458869	CT	C	-0.513117	3.95391e-07	0.00355806
CD4	ZNF419	ENSG00000105136.21:ENST00000523138.5	19:57458869	CT	C	-0.629791	1.01263e-07	0.000163283
CD4	RPS19	ENSG00000105372.8:ENST00000598399.1	19:41843062	A	C	-0.13004	6.05548e-07	1.60182e-05
CD4	GCDH	ENSG00000105607.13:ENST00000591050.1	19:12903644	C	G	1.51558	2.22284e-07	0.0172093
CD4	GTPBP10	ENSG00000105793.16:ENST00000426366.5	7:90363864	TCTTG	T	-0.683341	5.88016e-07	0.00162199
CD4	NOD1	ENSG00000106100.11:ENST00000419799.5	7:30478950	A	G	-1.14606	4.70844e-07	2.32805e-11
CD4	COA1	ENSG00000106603.19:ENST00000431651.5	7:43747252	A	G	1.26333	4.54994e-07	9.79366e-10
CD4	RAD51C	ENSG00000108384.15:ENST00000622327.4	17:59699236	T	G	-0.668409	6.71513e-07	0.0259188
CD4	RNF167	ENSG00000108523.16:ENST00000576965.1	17:4970920	T	C	-0.948042	3.33595e-07	7.70786e-09
CD4	INPP4B	ENSG00000109452.12:ENST00000510812.5	4:142582195	C	CA	-1.24719	6.54088e-07	4.83656e-06
CD4	INPP4B	ENSG00000109452.12:ENST00000511838.5	4:142359229	A	C	0.715288	6.52883e-07	0.00492947
CD4	STX2	ENSG00000111450.14:ENST00000344271.5	12:130835625	T	C	-1.352	1.19565e-07	3.87662e-07
CD4	PHC1	ENSG00000111752.11:ENST00000537610.1	12:8902171	A	C	0.836362	6.15446e-07	0.00732255
CD4	BTN3A3	ENSG00000111801.16:ENST00000471353.5	6:26316396	CT	C	-1.25183	6.16075e-07	7.04265e-05
CD4	BTN3A3	ENSG00000111801.16:ENST00000487272.1	6:26754842	G	T	1.88006	2.02855e-07	2.80346e-14
CD4	BTN3A3	ENSG00000111801.16:ENST00000487627.5	6:26931478	A	G	1.06979	6.79262e-07	0.0353857
CD4	BTN3A3	ENSG00000111801.16:ENST00000490254.5	6:26931478	A	G	1.3089	6.48977e-07	2.71476e-05
CD4	MDGA1	ENSG00000112139.16:ENST00000502298.1	6:37707557	G	C	-0.696002	3.62068e-07	0.000871509
CD4	CUTA	ENSG00000112514.18:ENST00000374484.8	6:33374646	CT	C	1.62426	1.69696e-07	2.09489e-05
CD4	CCND3	ENSG00000112576.13:ENST00000502771.1	6:42027758	G	T	0.940473	4.57402e-07	6.00258e-08
CD4	BTN2A1	ENSG00000112763.17:ENST00000480218.1	6:26444710	T	A	1.03167	7.77353e-07	0.000131155
CD4	NPHP3	ENSG00000113971.20:ENST00000469232.5	3:132717469	C	T	-0.854941	4.85429e-07	6.77337e-05
CD4	NPHP3	ENSG00000113971.20:ENST00000512094.5	3:132682756	C	T	0.817266	4.47073e-07	6.33317e-06
CD4	KLHL24	ENSG00000114796.16:ENST00000468101.5	3:183636220	G	A	-0.673967	4.45808e-07	5.34339e-05
CD4	CLCN2	ENSG00000114859.16:ENST00000430397.5	3:184803015	C	A	-0.776846	3.70592e-07	0.0465108
CD4	ITGA4	ENSG00000115232.14:ENST00000233573.6	2:181491130	T	C	0.323576	5.03824e-08	0.0189699
CD4	ST3GAL5	ENSG00000115525.18:ENST00000640425.1	2:85857509	C	G	0.703974	5.0276e-07	0.000163283
CD4	AKR1A1	ENSG00000117448.13:ENST00000434299.5	1:45541577	T	A	0.729149	6.588e-07	0.0405951
CD4	PTBP3	ENSG00000119314.16:ENST00000210227.4	9:111370878	TAAC	T	1.84505	8.59123e-08	0.0240125
CD4	MLH3	ENSG00000119684.16:ENST00000553713.5	14:75147801	A	ACCCG	0.596388	4.81261e-07	0.00398227
CD4	MLH3	ENSG00000119684.16:ENST00000554697.5	14:75115113	G	A	1.02735	5.66249e-07	0.000419558
CD4	RBM25	ENSG00000119707.14:ENST00000531500.5	14:73036025	G	A	-0.808895	3.1475e-07	3.71716e-05
CD4	PYROXD1	ENSG00000121350.16:ENST00000544187.1	12:21444756	C	G	0.788007	4.69949e-07	1.77469e-07
CD4	TMEM156	ENSG00000121895.8:ENST00000344606.6	4:38998685	A	G	-0.848852	3.20998e-07	1.89043e-05
CD4	LY9	ENSG00000122224.18:ENST00000368035.1	1:160824666	A	G	-1.15348	4.25881e-07	7.69526e-17
CD4	STX16	ENSG00000124222.22:ENST00000438253.1	20:58725370	G	C	-0.760772	3.73881e-07	0.0262012
CD4	CEP250	ENSG00000126001.16:ENST00000425096.1	20:35520274	T	TA	-0.878856	1.15077e-06	0.0163948
CD4	TUBGCP3	ENSG00000126216.15:ENST00000611152.1	13:112551338	A	T	1.032	3.01886e-07	0.000362715
CD4	ZBTB1	ENSG00000126804.13:ENST00000555321.1	14:64514181	A	C	1.23055	3.86631e-07	6.60464e-11
CD4	APOL3	ENSG00000128284.19:ENST00000531195.1	22:36146319	C	T	-0.902404	5.0363e-07	0.000703114
CD4	ORMDL1	ENSG00000128699.14:ENST00000458355.1	2:189769545	A	G	-0.548742	4.29133e-07	0.000994289
CD4	CD68	ENSG00000129226.14:ENST00000584502.1	17:6783125	A	T	1.458	1.52858e-07	0.0182635
CD4	PRKCSH	ENSG00000130175.9:ENST00000586486.1	19:11450814	T	C	-1.24395	5.00489e-07	0.0030626
CD4	C12orf65	ENSG00000130921.8:ENST00000546132.1	12:123206302	C	CA	-0.943823	8.24313e-07	0.000127656
CD4	CAP1	ENSG00000131236.17:ENST00000414281.5	1:40072429	G	A	-1.13204	3.42298e-07	3.48144e-11
CD4	CAP1	ENSG00000131236.17:ENST00000424977.1	1:40053080	C	T	-1.04646	3.6395e-07	2.46849e-08
CD4	MGAT1	ENSG00000131446.17:ENST00000502678.1	5:180798013	T	C	-0.930436	2.24738e-07	0.000297759
CD4	ENOSF1	ENSG00000132199.20:ENST00000585128.6	18:657275	G	GC	-0.761386	3.99122e-07	0.0221954
CD4	IMMT	ENSG00000132305.20:ENST00000419070.6	2:86216409	C	T	0.804457	5.72308e-07	0.0420513
CD4	FIGNL1	ENSG00000132436.11:ENST00000422854.5	7:50447929	G	A	0.655975	2.81949e-07	0.0158492
CD4	IGHMBP2	ENSG00000132740.10:ENST00000539224.2	11:68953337	C	G	0.762939	2.97136e-07	0.00138844
CD4	IGHMBP2	ENSG00000132740.10:ENST00000675873.1	11:68858407	T	C	1.20314	4.51404e-07	6.06078e-14
CD4	MUTYH	ENSG00000132781.19:ENST00000485271.5	1:45336998	A	C	-0.853748	7.3382e-07	1.75612e-08
CD4	CTNNBL1	ENSG00000132792.19:ENST00000447935.3	20:37694912	A	G	-0.588455	5.29496e-07	0.0374263
CD4	SYT4	ENSG00000132872.12:ENST00000596867.1	18:43601747	T	A	1.02529	3.45279e-14	0.00507186
CD4	MPRIP	ENSG00000133030.22:ENST00000313485.10	17:17148660	T	C	-0.503313	5.20254e-07	0.00101304
CD4	TPT1	ENSG00000133112.17:ENST00000527226.2	13:45340822	T	C	-0.525281	3.08784e-08	2.95352e-09
CD4	ELP3	ENSG00000134014.17:ENST00000523357.5	8:28183195	G	A	1.18178	4.6229e-07	8.22849e-06
CD4	GSTM1	ENSG00000134184.13:ENST00000476065.6	1:109687451	C	G	-0.990885	4.42537e-07	5.57869e-09
CD4	TPGS2	ENSG00000134779.15:ENST00000590652.5	18:36781799	G	C	1.01251	5.64691e-07	1.21091e-08
CD4	TES	ENSG00000135269.18:ENST00000393484.2	7:116259281	T	A	0.639043	8.61071e-07	0.024574
CD4	TESPA1	ENSG00000135426.16:ENST00000524668.5	12:54989244	C	T	-1.08014	5.57175e-07	5.82025e-11
CD4	TESPA1	ENSG00000135426.16:ENST00000533607.1	12:54983993	C	A	-1.30927	5.70643e-07	7.67124e-18
CD4	GCC2	ENSG00000135968.21:ENST00000462897.2	2:108525220	T	C	0.750525	5.99109e-07	0.00686963
CD4	TCF19	ENSG00000137310.12:ENST00000542218.1	6:30968237	T	C	-0.63232	1.75031e-07	0.024712
CD4	MDC1	ENSG00000137337.15:ENST00000422266.1	6:30674549	C	A	0.973475	1.5635e-07	0.00290284
CD4	IFI44L	ENSG00000137959.16:ENST00000450498.1	1:78643199	G	A	0.865014	6.88103e-07	0.0133706
CD4	PPM1B	ENSG00000138032.21:ENST00000419807.5	2:44225251	C	T	0.644626	2.41234e-07	0.00692833
CD4	MTTP	ENSG00000138823.13:ENST00000506883.5	4:98848064	T	TA	1.24701	5.73881e-10	0.00391343
CD4	KLRG1	ENSG00000139187.10:ENST00000543895.1	12:9019825	G	A	-0.775448	5.13879e-07	0.00146727
CD4	TMTC3	ENSG00000139324.12:ENST00000551088.1	12:88159040	G	A	1.11303	1.13129e-06	0.0491223
CD4	SDSL	ENSG00000139410.15:ENST00000547802.1	12:113513961	T	A	1.22268	5.27312e-12	0.00743421
CD4	SDSL	ENSG00000139410.15:ENST00000551760.1	12:113428636	A	G	1.07277	2.35746e-11	4.2049e-06
CD4	WARS1	ENSG00000140105.18:ENST00000553524.5	14:100345677	TAA	T	0.75743	4.11615e-09	0.029047
CD4	WARS1	ENSG00000140105.18:ENST00000555031.5	14:100337027	A	G	-1.03287	1.11619e-08	7.86866e-08
CD4	LINS1	ENSG00000140471.17:ENST00000560783.1	15:100574435	T	C	-1.04262	2.38918e-07	4.91291e-05
CD4	RPS2	ENSG00000140988.16:ENST00000532746.5	16:1957263	C	A	0.627783	7.68052e-08	0.0320092
CD4	RPS2	ENSG00000140988.16:ENST00000533186.5	16:1954717	T	C	1.12609	4.14797e-07	2.19561e-10
CD4	SECTM1	ENSG00000141574.8:ENST00000582290.5	17:82905567	A	G	0.770846	1.91481e-07	0.0472998
CD4	CACNA1A	ENSG00000141837.21:ENST00000636473.1	19:13976645	T	G	1.13597	4.87686e-09	0.0400922
CD4	PSMB6	ENSG00000142507.10:ENST00000571309.1	17:4797724	C	T	-1.07448	3.78115e-07	1.89342e-09
CD4	SDHC	ENSG00000143252.15:ENST00000470743.4	1:161400982	CA	C	0.746076	3.50908e-07	0.0287248
CD4	TOR1AIP1	ENSG00000143337.18:ENST00000447964.1	1:179914055	G	A	1.6083	3.05501e-07	1.61602e-09
CD4	MRPL9	ENSG00000143436.11:ENST00000492684.5	1:151191364	G	T	1.1383	4.24967e-08	0.0327589
CD4	NXPE3	ENSG00000144815.16:ENST00000495842.5	3:101779233	A	G	-0.692011	7.97124e-07	0.025306
CD4	RNF44	ENSG00000146083.12:ENST00000506378.1	5:176518946	T	C	-0.605081	5.82361e-07	0.00798321
CD4	NCAPG2	ENSG00000146918.20:ENST00000441982.5	7:158648899	T	C	0.860695	2.28199e-07	0.00290893
CD4	TTC12	ENSG00000149292.17:ENST00000429951.5	11:113317475	G	A	-0.810643	3.87072e-07	6.29984e-09
CD4	TTC12	ENSG00000149292.17:ENST00000442859.5	11:113296698	C	G	-0.912237	3.64724e-07	2.26138e-09
CD4	CD226	ENSG00000150637.9:ENST00000578928.1	18:69859573	G	GA	-0.702005	4.56194e-07	0.000730586
CD4	UBC	ENSG00000150991.15:ENST00000541272.1	12:124907266	T	TAA	1.40322	3.04136e-07	6.23539e-16
CD4	UBC	ENSG00000150991.15:ENST00000542416.1	12:124911509	T	G	0.892147	3.01648e-07	0.0268516
CD4	AKR1C2	ENSG00000151632.17:ENST00000604507.5	10:4998159	T	C	-2.00551	2.67752e-11	3.76457e-17
CD4	PRDM8	ENSG00000152784.16:ENST00000515013.5	4:80189289	C	T	-0.710409	9.68877e-07	7.84088e-05
CD4	CAST	ENSG00000153113.24:ENST00000510500.5	5:96749072	C	A	-0.847258	5.51674e-07	0.0259543
CD4	CAST	ENSG00000153113.24:ENST00000512620.5	5:96736458	AAAAC	A	-0.943373	1.01178e-07	2.58328e-05
CD4	CFDP1	ENSG00000153774.9:ENST00000612761.1	16:75372570	T	C	-0.769909	2.25498e-07	0.0217293
CD4	MPPE1	ENSG00000154889.17:ENST00000588186.5	18:11905954	C	T	-0.783184	4.88632e-07	2.23105e-05
CD4	MPPE1	ENSG00000154889.17:ENST00000588191.5	18:11905954	C	T	-1.06315	4.25629e-07	3.55747e-12
CD4	MPPE1	ENSG00000154889.17:ENST00000589859.1	18:11905954	C	T	-0.742193	4.41713e-07	0.000754295
CD4	PXYLP1	ENSG00000155893.13:ENST00000514680.5	3:141231961	A	C	0.874069	3.1884e-07	1.47727e-06
CD4	SUSD3	ENSG00000157303.11:ENST00000471462.2	9:93076278	G	A	-0.962423	3.88486e-07	0.000430576
CD4	MX1	ENSG00000157601.14:ENST00000424365.5	21:41815959	G	A	0.645916	2.11406e-07	0.0273463
CD4	VPS28	ENSG00000160948.14:ENST00000530790.5	8:144423211	T	C	-0.695532	7.29681e-07	0.0493644
CD4	PGAP3	ENSG00000161395.14:ENST00000584620.5	17:39694316	C	T	0.654331	5.84876e-07	0.0112325
CD4	ACOX1	ENSG00000161533.12:ENST00000587927.5	17:75729158	CA	C	-0.885295	5.06726e-07	0.00119905
CD4	LARP4	ENSG00000161813.22:ENST00000550260.1	12:50397997	AT	A	-0.689779	4.62466e-07	8.50441e-06
CD4	LARP4	ENSG00000161813.22:ENST00000551886.5	12:50397997	AT	A	-0.757674	4.32851e-07	2.6954e-05
CD4	ACP6	ENSG00000162836.12:ENST00000609196.5	1:147613413	C	G	0.659877	1.14689e-06	0.0038864
CD4	CCT3	ENSG00000163468.15:ENST00000415548.1	1:156266883	T	C	-0.879616	8.22076e-07	1.24211e-08
CD4	CCT3	ENSG00000163468.15:ENST00000478640.6	1:156362815	C	G	-0.759877	8.83639e-07	0.000514603
CD4	RPL9	ENSG00000163682.17:ENST00000503040.5	4:39452701	G	A	0.775441	3.14395e-07	1.91114e-08
CD4	IFT122	ENSG00000163913.12:ENST00000507221.1	3:129492134	G	C	-0.730919	1.85451e-07	8.04014e-05
CD4	UVSSA	ENSG00000163945.18:ENST00000503548.1	4:1363136	G	T	-0.770311	3.6667e-07	4.28611e-05
CD4	ERAP2	ENSG00000164308.17:ENST00000510373.5	5:96894046	G	T	-0.964932	6.18922e-07	1.10568e-10
CD4	SLU7	ENSG00000164609.10:ENST00000520664.1	5:160419067	A	G	-0.820319	4.35982e-07	0.00383411
CD4	GEM	ENSG00000164949.8:ENST00000523433.1	8:95012841	C	A	1.14511	6.92505e-10	0.0236141
CD4	TMEM71	ENSG00000165071.14:ENST00000522780.5	8:132725046	C	CT	-0.867286	4.35703e-07	5.6174e-05
CD4	CEP57	ENSG00000166037.11:ENST00000544522.5	11:95803560	T	C	-0.8384	4.37564e-07	5.10527e-08
CD4	BRD7	ENSG00000166164.16:ENST00000562383.6	16:50309400	C	T	-0.599099	3.27506e-07	0.0326901
CD4	XRRA1	ENSG00000166435.15:ENST00000531449.5	11:74735486	A	G	-0.408603	4.74274e-07	0.0138718
CD4	DENND2B	ENSG00000166444.19:ENST00000528527.5	11:8866993	AC	A	1.17354	2.89502e-09	7.85746e-07
CD4	DENND2B	ENSG00000166444.19:ENST00000530593.5	11:8888373	T	C	0.879523	4.94979e-10	0.0066941
CD4	DENND2B	ENSG00000166444.19:ENST00000530959.5	11:8887821	A	G	0.840581	7.96898e-10	0.0213107
CD4	HSP90B1	ENSG00000166598.15:ENST00000550595.1	12:103951634	C	CA	0.94554	4.26634e-07	6.85405e-10
CD4	DUSP18	ENSG00000167065.13:ENST00000342474.4	22:30665296	C	T	1.13556	4.72113e-07	5.48247e-07
CD4	DUSP18	ENSG00000167065.13:ENST00000430175.5	22:30661597	C	T	0.690729	5.76156e-07	0.00522829
CD4	SPATA33	ENSG00000167523.13:ENST00000565890.1	16:89647908	C	T	0.795832	3.93832e-07	0.000665723
CD4	TP53I13	ENSG00000167543.16:ENST00000582829.6	17:29580295	A	G	0.618578	1.18567e-06	0.0324317
CD4	LENG8	ENSG00000167615.16:ENST00000436479.1	19:54474069	AG	A	0.762411	2.05142e-07	0.000491624
CD4	TRANK1	ENSG00000168016.15:ENST00000463764.2	3:36872476	T	A	-0.887947	5.3382e-07	8.95498e-05
CD4	RPSA	ENSG00000168028.14:ENST00000458478.5	3:39402654	T	C	1.11012	5.35161e-07	1.82207e-23
CD4	ATXN2L	ENSG00000168488.18:ENST00000566946.5	16:28857641	C	G	-1.12296	5.26836e-07	5.59271e-09
CD4	IL7R	ENSG00000168685.15:ENST00000505093.1	5:35853217	G	T	-0.48119	3.14245e-07	0.00352043
CD4	C15orf40	ENSG00000169609.14:ENST00000512638.5	15:82992049	C	G	0.875694	4.63537e-07	1.26836e-05
CD4	DCXR	ENSG00000169738.8:ENST00000577712.5	17:82039613	C	T	1.09959	2.7699e-07	0.00347952
CD4	DCXR	ENSG00000169738.8:ENST00000579155.1	17:82036150	G	A	1.1985	4.62972e-08	9.88609e-05
CD4	CTPS1	ENSG00000171793.16:ENST00000463423.6	1:41261662	A	G	0.956593	3.99128e-07	0.00692833
CD4	NADSYN1	ENSG00000172890.13:ENST00000525200.5	11:71450610	G	A	1.18241	4.82166e-07	8.35502e-14
CD4	PARP14	ENSG00000173193.15:ENST00000460683.1	3:122754583	C	T	0.940016	5.90788e-07	5.46297e-10
CD4	ADGRF3	ENSG00000173567.15:ENST00000433584.1	2:25942659	C	T	0.894884	2.55764e-08	0.024144
CD4	ZHX3	ENSG00000174306.21:ENST00000559436.2	20:41962551	A	T	0.954864	6.75987e-08	0.0310318
CD4	PACS1	ENSG00000175115.13:ENST00000524784.1	11:66229957	C	CA	-0.888355	2.42007e-07	4.92228e-05
CD4	PACS1	ENSG00000175115.13:ENST00000531298.5	11:66023642	T	C	-0.74969	4.59184e-07	0.0227878
CD4	LIPT2	ENSG00000175536.7:ENST00000527115.1	11:74486857	G	A	-0.653818	6.8408e-07	0.0307749
CD4	PHLDB3	ENSG00000176531.10:ENST00000601646.1	19:43509499	GA	G	-0.706008	6.37264e-07	0.000624144
CD4	RMDN1	ENSG00000176623.12:ENST00000517710.5	8:86430829	A	G	-0.861969	5.30249e-07	2.12827e-06
CD4	RMDN1	ENSG00000176623.12:ENST00000519639.5	8:86432562	G	A	-0.916182	7.68832e-07	6.63325e-08
CD4	ACSF3	ENSG00000176715.17:ENST00000541755.2	16:89160671	G	T	-0.89433	1.90225e-07	4.9348e-05
CD4	DPP7	ENSG00000176978.14:ENST00000473532.5	9:137107768	A	G	-1.16699	5.56179e-07	2.27735e-12
CD4	PDE4DIP	ENSG00000178104.19:ENST00000530130.2	1:148988155	G	C	0.933502	3.43227e-06	0.0354674
CD4	ZNF552	ENSG00000178935.5:ENST00000594473.1	19:57804366	GT	G	0.639189	5.59979e-07	0.0043799
CD4	CLK3	ENSG00000179335.18:ENST00000568139.5	15:74638061	A	G	-0.817892	5.60033e-07	0.00977439
CD4	PDXDC1	ENSG00000179889.19:ENST00000567306.5	16:15400864	T	C	1.95527	7.88623e-08	7.53002e-08
CD4	PSMG4	ENSG00000180822.12:ENST00000454610.2	6:3276511	T	G	-0.737495	3.26468e-07	0.000389428
CD4	FKRP	ENSG00000181027.11:ENST00000593875.5	19:46711764	A	C	1.10305	2.12784e-07	1.62124e-06
CD4	DDX60L	ENSG00000181381.13:ENST00000514580.5	4:168394875	A	G	0.617458	3.93583e-07	0.000135725
CD4	OGFOD3	ENSG00000181396.13:ENST00000583445.5	17:82926102	C	T	1.54491	3.20549e-07	0.046571
CD4	ZNF875	ENSG00000181666.18:ENST00000585623.5	19:37199096	C	T	-0.651581	4.88832e-07	0.00284652
CD4	PRKAG1	ENSG00000181929.13:ENST00000548857.5	12:49025894	G	C	-0.956942	7.18292e-07	1.08792e-09
CD4	TTC3	ENSG00000182670.13:ENST00000428693.1	21:37297918	G	A	-0.33706	3.59617e-07	0.0149615
CD4	RPS17	ENSG00000182774.13:ENST00000561068.5	15:82636799	A	G	0.591914	6.68983e-08	0.010352
CD4	MX2	ENSG00000183486.13:ENST00000416447.1	21:41374651	GGCTGCCATGCTGAAA	G	-0.81078	2.30524e-07	0.000757938
CD4	MX2	ENSG00000183486.13:ENST00000418103.1	21:41374651	GGCTGCCATGCTGAAA	G	-1.10538	2.17012e-07	0.00213869
CD4	P4HB	ENSG00000185624.15:ENST00000570907.5	17:80946120	C	T	-0.564321	3.2767e-07	0.0266471
CD4	NPIPB4	ENSG00000185864.16:ENST00000518761.8	16:21592709	G	A	1.04485	6.18867e-07	0.00123078
CD4	UROS	ENSG00000188690.15:ENST00000462490.5	10:125799204	C	A	1.07854	3.52738e-07	2.31707e-13
CD4	TMEM63A	ENSG00000196187.12:ENST00000436966.1	1:225862662	C	T	1.29704	3.92733e-07	0.00625455
CD4	CD55	ENSG00000196352.16:ENST00000618707.2	1:207375834	T	C	0.726397	4.54995e-07	0.000504527
CD4	ZNF782	ENSG00000196597.13:ENST00000498811.2	9:96736182	TTCCCC	T	-0.688341	3.45403e-07	0.0136309
CD4	ZNF429	ENSG00000197013.10:ENST00000594385.1	19:21582992	C	T	-0.662563	4.08424e-07	0.0253647
CD4	ZNF420	ENSG00000197050.11:ENST00000587029.5	19:36459269	T	C	0.738362	6.12599e-07	0.00488045
CD4	ZNF420	ENSG00000197050.11:ENST00000590332.1	19:37380620	T	C	0.932346	4.47299e-07	0.037748
CD4	SPTAN1	ENSG00000197694.18:ENST00000635806.1	9:127757645	G	T	-0.917296	2.41458e-11	0.0271435
CD4	SPG7	ENSG00000197912.16:ENST00000565891.2	16:89526790	C	T	1.12938	3.24249e-07	0.022207
CD4	CARD11	ENSG00000198286.9:ENST00000356408.3	7:2980451	A	C	-0.837012	3.1879e-07	0.000251887
CD4	ZNF568	ENSG00000198453.13:ENST00000444991.5	19:37126707	C	A	0.678063	7.04634e-07	0.0172093
CD4	DDX39B	ENSG00000198563.14:ENST00000419020.1	6:31540675	GA	G	-0.805743	1.44184e-07	6.83501e-06
CD4	PRC1	ENSG00000198901.14:ENST00000559811.1	15:90751880	C	T	1.12366	2.64627e-08	0.0209916
CD4	HLA-C	ENSG00000204525.16:ENST00000415537.1	6:31271837	G	A	-0.310509	1.7222e-07	0.00921626
CD4	CCHCR1	ENSG00000204536.14:ENST00000455279.6	6:31162816	G	A	0.685729	1.60902e-07	0.000296323
CD4	HLA-F	ENSG00000204642.14:ENST00000475996.1	6:29742603	C	T	0.503869	3.43624e-07	0.00429441
CD4	HLA-DPA1	ENSG00000231389.7:ENST00000437811.1	6:33070713	A	G	-0.968447	1.76139e-07	0.000752548
CD4	HLA-B	ENSG00000234745.11:ENST00000434333.1	6:31360740	T	C	-0.341945	1.32486e-07	1.15953e-05
CD4	ZNF737	ENSG00000237440.9:ENST00000596530.1	19:20548981	C	CAG	0.549875	3.01419e-07	0.0180425
CD4	C2orf74	ENSG00000237651.6:ENST00000489686.5	2:61230060	GA	G	1.07855	6.90254e-07	2.13065e-11
CD4	PWP2	ENSG00000241945.8:ENST00000456705.1	21:44159071	G	A	0.925175	2.56765e-07	0.0363865
CD4	ARFGAP3	ENSG00000242247.11:ENST00000453516.5	22:42854563	C	T	-0.988905	4.0261e-07	4.79893e-07
CD4	KCTD7	ENSG00000243335.9:ENST00000640234.1	7:66765542	C	T	-0.970491	5.38125e-07	3.9387e-08
CD4	CHURC1	ENSG00000258289.8:ENST00000551093.5	14:64943829	C	T	-1.039	3.66894e-07	1.26346e-12
CD4	CHURC1	ENSG00000258289.8:ENST00000551947.5	14:64943829	C	T	-0.80567	2.56791e-07	2.64461e-06
CD4	AL049634.2	ENSG00000260861.6:ENST00000567028.5	20:1553862	G	A	-1.15487	2.686e-07	0.0122029
CD4	NBPF11	ENSG00000263956.6:ENST00000613531.1	1:148261347	A	T	-0.83499	1.56116e-06	0.00819131
CD4	RPL17	ENSG00000265681.7:ENST00000583036.5	18:49475118	ATTAT	A	-1.0147	3.19954e-07	0.000896206
CD4	RPL17	ENSG00000265681.7:ENST00000615479.4	18:49475118	ATTAT	A	-1.3613	1.08159e-07	0.00267051
CD4	NBPF10	ENSG00000271425.9:ENST00000612520.2	1:146012735	G	CTT	0.74271	2.76103e-06	2.01079e-05
CD4	AC000120.3	ENSG00000285772.1:ENST00000435873.1	7:92144628	CAA	C	1.43245	4.58575e-07	1.62614e-06
CD8	M6PR	ENSG00000003056.8:ENST00000544245.1	12:8946399	G	GAAC	0.934993	4.14288e-07	4.15648e-15
CD8	NDUFAF7	ENSG00000003509.16:ENST00000441905.1	2:37312433	A	T	0.534301	1.32095e-07	0.0344941
CD8	CDK11A	ENSG00000008128.23:ENST00000479362.1	1:1722940	TAAG	T	-1.00408	3.04357e-07	0.0408575
CD8	FYN	ENSG00000010810.17:ENST00000487824.2	6:111808433	G	A	1.4156	2.55888e-07	4.04685e-17
CD8	BTN3A1	ENSG00000026950.17:ENST00000427334.5	6:26641159	G	GA	1.01797	2.77796e-07	0.00123097
CD8	CHPF2	ENSG00000033100.16:ENST00000465601.1	7:151255744	G	A	0.710258	2.26678e-07	0.0385092
CD8	SH3YL1	ENSG00000035115.22:ENST00000454318.1	2:268191	G	T	0.737323	2.01944e-07	0.00271765
CD8	NSUN2	ENSG00000037474.15:ENST00000514127.1	5:6626560	C	G	-0.827333	3.54951e-07	1.18852e-06
CD8	ZFYVE16	ENSG00000039319.17:ENST00000509562.2	5:80469810	A	AT	-1.10766	6.33989e-08	0.0408575
CD8	BCAR1	ENSG00000050820.17:ENST00000564028.1	16:74946104	A	G	-0.98556	1.81544e-11	0.0340444
CD8	BCAR1	ENSG00000050820.17:ENST00000568864.1	16:74946104	A	G	-0.977824	2.34732e-11	0.0310674
CD8	CYFIP2	ENSG00000055163.20:ENST00000611925.4	5:157266948	T	A	-0.765775	4.63666e-07	0.0111723
CD8	USP36	ENSG00000055483.19:ENST00000588130.5	17:78726380	G	A	0.862682	1.95692e-07	5.24711e-05
CD8	USP36	ENSG00000055483.19:ENST00000592231.5	17:78665187	A	C	-0.644135	1.06421e-07	1.20716e-06
CD8	PARP12	ENSG00000059378.13:ENST00000489809.5	7:140061448	A	G	0.672216	5.60097e-07	0.0044819
CD8	PARP12	ENSG00000059378.13:ENST00000491598.5	7:140058921	A	C	0.707989	5.19119e-07	0.00071797
CD8	CNN2	ENSG00000064666.15:ENST00000562075.6	19:1036019	G	A	0.713326	1.61675e-07	0.00301372
CD8	BUD23	ENSG00000071462.12:ENST00000442099.1	7:73674446	C	CT	0.685834	1.19264e-07	0.0152054
CD8	ACTN1	ENSG00000072110.14:ENST00000556433.5	14:68986909	C	G	1.45897	2.94343e-07	0.0364215
CD8	PPIE	ENSG00000084072.17:ENST00000474804.5	1:39760374	G	A	-0.805717	4.51547e-07	0.000465965
CD8	PPIE	ENSG00000084072.17:ENST00000475350.5	1:39738494	G	T	-0.74707	3.84153e-07	0.044673
CD8	CPNE3	ENSG00000085719.13:ENST00000620393.4	8:86430829	A	G	-0.709535	5.51354e-07	0.0325508
CD8	OAS1	ENSG00000089127.14:ENST00000553152.1	12:112943571	G	A	1.18529	4.28004e-07	6.74531e-11
CD8	TXNL1	ENSG00000091164.13:ENST00000589931.1	18:55963356	G	A	1.39423	2.30017e-10	0.000820236
CD8	NUP50	ENSG00000093000.19:ENST00000417702.5	22:45188705	G	C	0.969654	2.01923e-07	5.33852e-07
CD8	SNAP29	ENSG00000099940.12:ENST00000439214.1	22:20879850	TTAA	T	0.998787	3.4097e-07	0.00129196
CD8	SUN2	ENSG00000100242.15:ENST00000456894.5	22:38733703	G	A	0.702642	2.6731e-07	0.00365982
CD8	KHNYN	ENSG00000100441.10:ENST00000556510.1	14:24431003	C	G	0.744597	3.89655e-07	0.0343607
CD8	KIAA0586	ENSG00000100578.18:ENST00000554463.5	14:58427859	T	C	-0.73066	2.87668e-07	1.75783e-05
CD8	GSKIP	ENSG00000100744.15:ENST00000553699.5	14:96392947	C	A	0.608128	2.32641e-07	6.13475e-05
CD8	GSKIP	ENSG00000100744.15:ENST00000555757.1	14:96387582	C	T	0.714919	2.29469e-07	3.03829e-10
CD8	SIRPB1	ENSG00000101307.16:ENST00000563840.1	20:1608707	C	T	-0.826034	1.54768e-07	0.000165487
CD8	SIRPB1	ENSG00000101307.16:ENST00000565087.5	20:1608707	C	T	-0.878819	7.35107e-08	1.18245e-07
CD8	SIRPB1	ENSG00000101307.16:ENST00000566055.5	20:1608707	C	T	-0.849843	4.38477e-08	7.02884e-07
CD8	SIRPB1	ENSG00000101307.16:ENST00000569387.5	20:1608707	C	T	-0.942122	5.22113e-08	6.70175e-09
CD8	SEC23B	ENSG00000101310.17:ENST00000645851.1	20:18507421	G	C	0.720255	1.5031e-07	0.000203927
CD8	CEP192	ENSG00000101639.18:ENST00000513432.5	18:13026121	T	C	-1.27041	2.83424e-07	9.43657e-07
CD8	ACP5	ENSG00000102575.13:ENST00000591319.1	19:11576380	C	T	1.04173	2.15596e-07	0.000761034
CD8	RBL2	ENSG00000103479.16:ENST00000544405.6	16:53445326	CA	C	0.793961	3.03551e-07	0.00252017
CD8	RAB2A	ENSG00000104388.15:ENST00000466595.5	8:60548791	A	G	-0.954521	4.86069e-07	1.17548e-08
CD8	NCALD	ENSG00000104490.18:ENST00000518166.5	8:101892241	A	C	-0.934569	2.92213e-07	4.70965e-08
CD8	NCALD	ENSG00000104490.18:ENST00000523923.5	8:101893176	C	T	-0.695217	2.07159e-07	0.0258627
CD8	ERICH1	ENSG00000104714.14:ENST00000523415.5	8:644398	G	C	0.876712	8.97933e-08	6.43555e-09
CD8	TBC1D17	ENSG00000104946.13:ENST00000599049.6	19:49867589	CGTGG	C	-0.734743	3.00437e-07	0.00192339
CD8	ZNF419	ENSG00000105136.21:ENST00000521137.1	19:57482021	C	CAA	-0.664148	2.08193e-07	8.02378e-05
CD8	STEAP1B	ENSG00000105889.15:ENST00000439708.1	7:22668657	G	T	0.96054	2.88658e-15	0.00089543
CD8	NOD1	ENSG00000106100.11:ENST00000413433.5	7:30473122	G	A	0.677883	2.50038e-07	0.0228273
CD8	NOD1	ENSG00000106100.11:ENST00000419799.5	7:30478950	A	G	-1.09594	4.13632e-07	1.0122e-09
CD8	COA1	ENSG00000106603.19:ENST00000431651.5	7:43747252	A	G	1.30283	4.59346e-07	5.29762e-10
CD8	PITRM1	ENSG00000107959.16:ENST00000455371.5	10:3148936	G	A	1.03022	2.12495e-07	0.0193834
CD8	RNF167	ENSG00000108523.16:ENST00000576965.1	17:4970920	T	C	-0.985214	2.57186e-07	3.87941e-09
CD8	STX2	ENSG00000111450.14:ENST00000344271.5	12:130811625	T	C	-1.23794	1.58351e-07	1.0358e-05
CD8	BTN3A3	ENSG00000111801.16:ENST00000471353.5	6:27407644	C	T	-1.07103	5.33952e-07	0.0032202
CD8	BTN3A3	ENSG00000111801.16:ENST00000487272.1	6:26485496	T	G	1.43657	1.88353e-07	9.70756e-14
CD8	BTN3A3	ENSG00000111801.16:ENST00000490254.5	6:26399358	C	T	1.25742	5.68215e-07	4.57573e-05
CD8	CUTA	ENSG00000112514.18:ENST00000374484.8	6:33374646	CT	C	1.40942	1.54672e-07	0.0121523
CD8	CCND3	ENSG00000112576.13:ENST00000502771.1	6:42029960	T	C	0.929006	3.84757e-07	8.08647e-08
CD8	BTN2A1	ENSG00000112763.17:ENST00000480218.1	6:26526766	G	A	0.928211	3.85489e-07	0.00645258
CD8	NPHP3	ENSG00000113971.20:ENST00000469232.5	3:132714571	T	A	-0.810537	4.67138e-07	0.000308796
CD8	NPHP3	ENSG00000113971.20:ENST00000512094.5	3:132602895	C	T	0.55803	3.20315e-07	0.0412485
CD8	KLHL24	ENSG00000114796.16:ENST00000468101.5	3:183617725	C	T	-0.667842	2.74955e-07	0.00447445
CD8	MLH3	ENSG00000119684.16:ENST00000554697.5	14:75104488	C	CT	-0.788727	4.78464e-07	0.0468946
CD8	RBM25	ENSG00000119707.14:ENST00000531500.5	14:72931988	CT	C	-0.898205	3.21927e-07	3.90953e-07
CD8	PYROXD1	ENSG00000121350.16:ENST00000544187.1	12:21453508	CCTTT	C	0.667284	1.86592e-07	0.000123897
CD8	LY9	ENSG00000122224.18:ENST00000368035.1	1:160803308	T	G	1.13108	3.45651e-07	1.96596e-16
CD8	KBTBD4	ENSG00000123444.14:ENST00000534239.1	11:47397578	A	G	0.704499	8.38478e-07	0.014659
CD8	STX16	ENSG00000124222.22:ENST00000438253.1	20:58695305	A	G	0.880267	3.34822e-07	0.00181734
CD8	TUBGCP3	ENSG00000126216.15:ENST00000611152.1	13:112526148	T	C	1.03189	2.4054e-07	0.0050622
CD8	ZBTB1	ENSG00000126804.13:ENST00000555321.1	14:64514181	A	C	1.01386	3.27562e-07	8.60126e-06
CD8	OSBPL2	ENSG00000130703.17:ENST00000642714.1	20:62318583	G	C	0.715664	3.01669e-07	0.00542807
CD8	CAP1	ENSG00000131236.17:ENST00000414281.5	1:40042033	T	TTTAA	-1.02669	1.61437e-07	2.14058e-08
CD8	CAP1	ENSG00000131236.17:ENST00000417287.5	1:40009649	G	GT	0.854828	1.53901e-07	0.0438155
CD8	CAP1	ENSG00000131236.17:ENST00000424977.1	1:40069334	C	T	0.876807	1.82287e-07	0.000101328
CD8	MGAT1	ENSG00000131446.17:ENST00000502678.1	5:180812444	A	G	-0.748936	1.94416e-07	0.0299155
CD8	ENOSF1	ENSG00000132199.20:ENST00000585128.6	18:690702	A	AAGCTGTTTCCCCTGGAGAGTCC	0.720747	3.29601e-07	0.0381025
CD8	IMMT	ENSG00000132305.20:ENST00000419070.6	2:86179433	C	T	0.850014	5.0123e-07	0.00675679
CD8	FIGNL1	ENSG00000132436.11:ENST00000422854.5	7:50436705	A	AT	0.746795	2.08258e-07	0.000565453
CD8	IGHMBP2	ENSG00000132740.10:ENST00000675873.1	11:68929868	T	C	1.06137	3.03217e-07	8.14784e-10
CD8	MUTYH	ENSG00000132781.19:ENST00000485271.5	1:45336998	A	C	-0.765391	4.79786e-07	1.18852e-06
CD8	MPRIP	ENSG00000133030.22:ENST00000313485.10	17:17189501	T	TA	0.51414	4.41484e-07	0.000529248
CD8	MPRIP	ENSG00000133030.22:ENST00000577514.5	17:17142245	G	C	-0.6357	3.63246e-07	0.0114475
CD8	TPT1	ENSG00000133112.17:ENST00000527226.2	13:45340822	T	C	-0.481154	1.87983e-08	5.54949e-09
CD8	IPO8	ENSG00000133704.10:ENST00000358724.4	12:30611386	AT	A	-0.597672	1.16133e-07	0.0210092
CD8	ELP3	ENSG00000134014.17:ENST00000523357.5	8:28183195	G	A	1.23176	3.17724e-07	4.85809e-07
CD8	GSTM1	ENSG00000134184.13:ENST00000476065.6	1:109682397	C	<CN0>	-0.867896	3.54274e-07	0.000143486
CD8	TPGS2	ENSG00000134779.15:ENST00000590652.5	18:36781799	G	C	0.84804	4.55802e-07	0.000372813
CD8	TESPA1	ENSG00000135426.16:ENST00000533607.1	12:54989244	C	T	-1.16679	5.1816e-07	6.06131e-10
CD8	IL11RA	ENSG00000137070.18:ENST00000553620.5	9:34942076	C	T	0.697394	1.20725e-08	0.0433925
CD8	PLCE1	ENSG00000138193.16:ENST00000674827.1	10:93364774	A	G	0.745875	5.23472e-08	0.0326194
CD8	KANSL2	ENSG00000139620.13:ENST00000550870.1	12:48723518	T	C	0.747512	6.68314e-07	0.0358879
CD8	WARS1	ENSG00000140105.18:ENST00000553581.1	14:101226293	A	G	-1.02596	1.84536e-08	0.0208151
CD8	WARS1	ENSG00000140105.18:ENST00000554605.5	14:100378083	G	A	0.671169	4.97572e-09	0.0364001
CD8	ZSCAN29	ENSG00000140265.12:ENST00000561661.1	15:43406014	C	T	0.734213	7.62863e-07	0.042856
CD8	RPS2	ENSG00000140988.16:ENST00000533186.5	16:1954717	T	C	1.09585	3.14424e-07	6.79974e-10
CD8	FN3KRP	ENSG00000141560.15:ENST00000571594.1	17:82720752	C	CCTT	0.593194	3.25417e-07	0.0395654
CD8	TRIM65	ENSG00000141569.12:ENST00000540128.1	17:75914314	G	A	0.931781	2.75161e-07	0.0262941
CD8	PSMB6	ENSG00000142507.10:ENST00000571309.1	17:4797724	C	T	-1.08436	2.84031e-07	7.33925e-11
CD8	TOR1AIP1	ENSG00000143337.18:ENST00000447964.1	1:179914055	G	A	1.7597	3.05527e-07	8.14784e-10
CD8	TOR1AIP1	ENSG00000143337.18:ENST00000527391.5	1:179876988	AT	A	-0.83552	5.47562e-07	0.0078236
CD8	TOR1AIP1	ENSG00000143337.18:ENST00000531630.6	1:179925745	T	C	0.846007	6.67309e-07	1.75671e-06
CD8	SLC25A26	ENSG00000144741.17:ENST00000483224.5	3:66234694	G	A	-0.847687	2.48556e-07	0.00177126
CD8	FBXO25	ENSG00000147364.17:ENST00000518240.5	8:420077	A	T	-0.645601	2.00925e-07	0.00972746
CD8	TTC12	ENSG00000149292.17:ENST00000429951.5	11:113309480	C	T	-0.726681	3.47046e-07	9.64029e-09
CD8	TTC12	ENSG00000149292.17:ENST00000442859.5	11:113292545	C	A	-0.690034	2.52753e-07	0.0102989
CD8	UBC	ENSG00000150991.15:ENST00000541272.1	12:124907266	T	TAA	1.27855	2.48169e-07	7.61377e-14
CD8	CAST	ENSG00000153113.24:ENST00000508197.1	5:96756222	G	A	0.809581	1.83761e-09	0.00129113
CD8	CAST	ENSG00000153113.24:ENST00000510500.5	5:96736458	AAAAC	A	-1.24601	4.94249e-07	2.37176e-07
CD8	CAST	ENSG00000153113.24:ENST00000512620.5	5:96736458	AAAAC	A	-1.12822	1.85857e-07	2.31009e-07
CD8	MPPE1	ENSG00000154889.17:ENST00000588186.5	18:11905954	C	T	-0.771104	2.7919e-07	6.29676e-05
CD8	MPPE1	ENSG00000154889.17:ENST00000588191.5	18:11905954	C	T	-1.03513	3.31909e-07	2.02136e-11
CD8	PXYLP1	ENSG00000155893.13:ENST00000514680.5	3:141226870	A	G	0.874533	1.9312e-07	3.50601e-05
CD8	SLC37A3	ENSG00000157800.18:ENST00000469193.5	7:140459051	C	G	0.700581	1.83286e-07	0.0269602
CD8	ABHD3	ENSG00000158201.10:ENST00000580477.1	18:21560325	A	AT	0.714079	6.93254e-07	0.00306582
CD8	LARP4	ENSG00000161813.22:ENST00000550260.1	12:50481604	C	T	-0.692625	3.73111e-07	4.24882e-08
CD8	LARP4	ENSG00000161813.22:ENST00000551886.5	12:50415696	G	T	-0.595236	2.86794e-07	0.0326194
CD8	CCT3	ENSG00000163468.15:ENST00000415548.1	1:156354285	T	C	1.11174	5.52297e-07	1.97542e-12
CD8	CCT3	ENSG00000163468.15:ENST00000478640.6	1:156316632	C	T	-0.689138	7.74748e-07	0.0130581
CD8	ERICH6	ENSG00000163645.15:ENST00000498386.1	3:151462542	TAAGGTAC	T	0.853851	1.28029e-11	0.0241448
CD8	RPL9	ENSG00000163682.17:ENST00000503040.5	4:39484973	T	G	0.696292	1.88639e-07	0.000915947
CD8	UVSSA	ENSG00000163945.18:ENST00000503548.1	4:1363136	G	T	-0.881146	3.04536e-07	7.50168e-06
CD8	PGRMC2	ENSG00000164040.18:ENST00000509070.1	4:129009606	T	A	1.05016	9.01589e-08	0.0137407
CD8	ERAP2	ENSG00000164308.17:ENST00000510373.5	5:96911882	G	A	-0.942021	4.51206e-07	9.33553e-12
CD8	TMEM71	ENSG00000165071.14:ENST00000522780.5	8:132719503	T	A	-0.685117	3.1109e-07	0.00444188
CD8	TSC1	ENSG00000165699.15:ENST00000643625.1	9:132621993	TAA	T	0.66086	3.28517e-07	0.0275331
CD8	CEP57	ENSG00000166037.11:ENST00000544522.5	11:95803560	T	C	-0.820822	3.3036e-07	3.43905e-06
CD8	HSP90B1	ENSG00000166598.15:ENST00000550595.1	12:103951634	C	CA	0.886091	3.32753e-07	2.63837e-06
CD8	DUSP18	ENSG00000167065.13:ENST00000342474.4	22:30664995	A	G	-1.1556	4.37304e-07	6.72227e-08
CD8	DUSP18	ENSG00000167065.13:ENST00000430175.5	22:30661597	C	T	0.642629	4.49268e-07	0.0193181
CD8	TP53I13	ENSG00000167543.16:ENST00000580183.6	17:29590753	A	G	-0.676201	9.9327e-07	0.0438342
CD8	RPSA	ENSG00000168028.14:ENST00000458478.5	3:39450438	A	G	1.02566	4.43725e-07	4.22592e-21
CD8	ATXN2L	ENSG00000168488.18:ENST00000566946.5	16:28821908	AT	A	-0.992646	3.45398e-07	0.00247988
CD8	IL7R	ENSG00000168685.15:ENST00000505093.1	5:35833615	A	G	-0.433709	1.51316e-07	0.0107878
CD8	COMMD5	ENSG00000170619.10:ENST00000530332.1	8:144880532	A	T	-0.695537	1.16601e-06	0.0277665
CD8	CTPS1	ENSG00000171793.16:ENST00000463423.6	1:41136773	CTTTTTTT	C	0.996146	2.66246e-07	0.00285423
CD8	IL16	ENSG00000172349.17:ENST00000558857.5	15:81311790	A	G	0.839506	3.05923e-07	0.0291463
CD8	NADSYN1	ENSG00000172890.13:ENST00000525200.5	11:71461737	A	C	1.10904	3.74284e-07	1.92394e-12
CD8	PARP14	ENSG00000173193.15:ENST00000460683.1	3:122729434	CT	C	-0.914293	4.98726e-07	2.90323e-06
CD8	LIPT2	ENSG00000175536.7:ENST00000527115.1	11:74492903	CAA	C	-0.778739	4.90768e-07	0.00132192
CD8	RMDN1	ENSG00000176623.12:ENST00000517710.5	8:86498258	T	TA	0.875009	5.33306e-07	1.0164e-07
CD8	ACSF3	ENSG00000176715.17:ENST00000541755.2	16:89160671	G	T	-0.791822	1.41542e-07	0.00181734
CD8	DPP7	ENSG00000176978.14:ENST00000473532.5	9:137109777	C	G	-1.03172	3.86406e-07	2.21969e-08
CD8	DPY19L2	ENSG00000177990.12:ENST00000538147.1	12:63740996	A	T	-0.52496	1.02725e-07	0.0398235
CD8	PDXDC1	ENSG00000179889.19:ENST00000567306.5	16:15092864	C	T	2.06879	6.95793e-08	1.83582e-06
CD8	FKRP	ENSG00000181027.11:ENST00000602250.5	19:46753945	T	G	0.74753	1.57018e-07	0.0151565
CD8	RPS17	ENSG00000182774.13:ENST00000561068.5	15:82584394	C	G	0.431487	3.04949e-07	0.00208127
CD8	NPIPB4	ENSG00000185864.16:ENST00000518761.8	16:21592709	G	A	0.966291	5.13995e-07	0.00460778
CD8	FSD2	ENSG00000186628.12:ENST00000561368.1	15:83805554	C	G	0.753078	5.24492e-12	0.0318212
CD8	ZNF395	ENSG00000186918.14:ENST00000520535.1	8:27839876	C	T	1.19149	4.10971e-07	0.0351055
CD8	UROS	ENSG00000188690.15:ENST00000462490.5	10:125794195	T	C	0.737392	2.68295e-07	0.00167415
CD8	TMEM63A	ENSG00000196187.12:ENST00000436966.1	1:225881186	G	A	1.20904	3.00736e-07	0.0464919
CD8	CD55	ENSG00000196352.16:ENST00000618707.2	1:207379423	G	A	0.854951	4.4043e-07	5.77154e-07
CD8	CARD11	ENSG00000198286.9:ENST00000356408.3	7:2980451	A	C	-0.893384	3.00402e-07	5.10598e-06
CD8	DDX39B	ENSG00000198563.14:ENST00000419020.1	6:31550577	G	A	-0.816011	1.03395e-07	7.04073e-06
CD8	TAFA2	ENSG00000198673.10:ENST00000552075.5	12:61881100	AT	A	1.46681	1.23202e-07	0.0313421
CD8	CCHCR1	ENSG00000204536.14:ENST00000455279.6	6:31167395	T	A	0.738876	1.08412e-07	7.61595e-05
CD8	HLA-F	ENSG00000204642.14:ENST00000475996.1	6:29742603	C	T	0.52412	3.02167e-07	0.000212381
CD8	ADGRG1	ENSG00000205336.13:ENST00000569101.5	16:57652372	G	A	-0.985695	2.3285e-07	0.0017715
CD8	TBC1D26	ENSG00000214946.14:ENST00000578506.1	17:16718832	GT	G	1.50262	1.72529e-13	0.0117851
CD8	TRIM16	ENSG00000221926.13:ENST00000577372.5	17:15645599	C	CTT	-0.828103	1.64968e-07	0.0108112
CD8	HLA-DPB1	ENSG00000223865.11:ENST00000416804.1	6:33082247	C	A	-0.583392	1.24602e-07	0.0061752
CD8	ARL17B	ENSG00000228696.10:ENST00000572991.5	17:46586417	C	T	-0.872372	5.44358e-07	0.0156842
CD8	HLA-DPA1	ENSG00000231389.7:ENST00000437811.1	6:33071904	A	G	-0.866371	1.11292e-07	0.000202767
CD8	HLA-B	ENSG00000234745.11:ENST00000434333.1	6:31379201	A	T	-0.245713	1.16078e-07	0.000161503
CD8	ZNF737	ENSG00000237440.9:ENST00000596530.1	19:20574903	G	T	-0.672068	2.90197e-07	0.0316856
CD8	C2orf74	ENSG00000237651.6:ENST00000489686.5	2:61244619	CAA	C	1.07618	4.2182e-07	7.26148e-11
CD8	ARFGAP3	ENSG00000242247.11:ENST00000453516.5	22:42790027	T	A	-0.913581	2.90307e-07	0.000131611
CD8	KCTD7	ENSG00000243335.9:ENST00000640234.1	7:66440346	A	AT	-0.876775	2.50807e-07	6.18948e-07
CD8	CHURC1	ENSG00000258289.8:ENST00000551093.5	14:64943829	C	T	-1.04595	3.53485e-07	1.75326e-14
CD8	CHURC1	ENSG00000258289.8:ENST00000551947.5	14:64907746	T	C	0.721753	2.99857e-07	0.000237995
CD8	AC026464.1	ENSG00000259900.5:ENST00000564737.1	16:69343650	A	G	-0.792121	4.02496e-07	0.0395644
CD8	AL049634.2	ENSG00000260861.6:ENST00000567028.5	20:1551949	T	C	-1.19511	2.89311e-07	0.005083
CD8	NBPF11	ENSG00000263956.6:ENST00000613531.1	1:148279805	A	G	-0.911013	1.17635e-06	0.000325992
CD8	RPL17	ENSG00000265681.7:ENST00000615479.4	18:49475118	ATTAT	A	-1.40149	1.14056e-07	9.34136e-06
CD8	NBPF10	ENSG00000271425.9:ENST00000612520.2	1:146134204	T	G	-1.15057	2.23787e-06	5.33829e-06
CD8	NPHP3-ACAD11	ENSG00000274810.4:ENST00000632629.1	3:132714567	T	A	-0.716699	3.68232e-07	0.0400461
Mono	M6PR	ENSG00000003056.8:ENST00000544245.1	12:8946399	G	GAAC	0.989121	7.59131e-07	3.68897e-20
Mono	NDUFAF7	ENSG00000003509.16:ENST00000441905.1	2:37312433	A	T	0.693089	3.29538e-07	0.000119028
Mono	SLC22A16	ENSG00000004809.14:ENST00000451557.5	6:110423676	C	CA	0.660554	8.44174e-07	0.0188926
Mono	STARD3NL	ENSG00000010270.13:ENST00000453225.5	7:38212575	G	A	-1.10629	5.36607e-07	1.49873e-06
Mono	FYN	ENSG00000010810.17:ENST00000487824.2	6:111808433	G	A	1.38888	3.74234e-07	1.06143e-17
Mono	FYN	ENSG00000010810.17:ENST00000518630.5	6:111813888	C	T	-0.873217	9.54005e-07	0.0151031
Mono	EXTL3	ENSG00000012232.9:ENST00000521473.5	8:28699408	CTG	C	0.775559	5.68845e-07	1.16591e-05
Mono	ZC3H3	ENSG00000014164.7:ENST00000528401.1	8:143500977	CT	C	-0.811767	6.58883e-07	6.15835e-07
Mono	RNH1	ENSG00000023191.17:ENST00000529368.5	11:485075	A	G	1.0087	7.31037e-07	2.3774e-06
Mono	BTN3A1	ENSG00000026950.17:ENST00000427334.5	6:26404146	A	G	0.794687	3.18827e-07	0.000755866
Mono	B4GALT7	ENSG00000027847.14:ENST00000507061.1	5:177606518	C	G	-0.692139	6.12316e-07	0.00449596
Mono	SH3YL1	ENSG00000035115.22:ENST00000454318.1	2:264604	CG	C	0.646179	6.39026e-07	0.00369609
Mono	NSUN2	ENSG00000037474.15:ENST00000514127.1	5:6601600	A	ATCCCTC	-0.865016	6.41818e-07	9.79593e-08
Mono	ZFYVE16	ENSG00000039319.17:ENST00000509562.2	5:80469810	A	AT	-1.06398	1.95116e-08	0.0439122
Mono	SLC66A1	ENSG00000040487.13:ENST00000432465.1	1:19459417	G	A	0.618265	5.81911e-07	0.0070249
Mono	CUL7	ENSG00000044090.10:ENST00000674112.1	6:44049252	C	T	-0.604178	4.51882e-07	0.0299034
Mono	USP36	ENSG00000055483.19:ENST00000588130.5	17:78684179	C	T	0.739378	3.8331e-07	0.000656657
Mono	USP36	ENSG00000055483.19:ENST00000592231.5	17:78756079	A	AT	-0.672718	3.55064e-07	3.36317e-05
Mono	MRPL43	ENSG00000055950.16:ENST00000448244.5	10:101007360	C	A	0.691684	1.13661e-06	5.94918e-05
Mono	GDI2	ENSG00000057608.17:ENST00000609712.1	10:5781272	TA	T	-0.935505	1.912e-07	3.54064e-05
Mono	PARP12	ENSG00000059378.13:ENST00000489809.5	7:140036047	A	G	0.654891	8.09556e-07	0.00106545
Mono	PARP12	ENSG00000059378.13:ENST00000491598.5	7:140059361	TAC	T	0.962186	8.57209e-07	1.96628e-13
Mono	CNN2	ENSG00000064666.15:ENST00000562075.6	19:1036019	G	A	0.867405	3.55197e-07	5.51875e-06
Mono	IPO5	ENSG00000065150.21:ENST00000485433.6	13:98306692	T	A	0.655063	7.77156e-16	0.0376252
Mono	DIP2B	ENSG00000066084.13:ENST00000546732.1	12:50745079	C	T	0.537181	6.42338e-07	7.16669e-05
Mono	NFYC	ENSG00000066136.20:ENST00000372669.8	1:40774121	A	G	-0.727135	6.53566e-07	0.00886686
Mono	ATXN3	ENSG00000066427.24:ENST00000526872.3	14:92000864	C	CT	0.736954	4.21708e-09	0.0429545
Mono	ATP11A	ENSG00000068650.18:ENST00000415301.1	13:112886335	G	T	-0.765148	3.38299e-07	0.00307328
Mono	NDE1	ENSG00000072864.16:ENST00000576502.5	16:15727006	C	T	0.552277	6.40819e-07	0.0275731
Mono	PICALM	ENSG00000073921.18:ENST00000532603.5	11:86072833	A	G	-0.581223	8.1435e-07	0.00343949
Mono	PCM1	ENSG00000078674.18:ENST00000523055.5	8:17930027	A	G	-0.800995	4.10506e-07	1.17264e-05
Mono	PTPRC	ENSG00000081237.20:ENST00000643513.1	1:198702524	A	G	-0.716205	5.53234e-07	9.47687e-06
Mono	DELE1	ENSG00000081791.9:ENST00000508751.1	5:141268131	A	G	-1.23497	5.76316e-07	0.0395867
Mono	FYB1	ENSG00000082074.18:ENST00000506557.5	5:39230758	C	T	1.12774	4.94772e-07	0.0237151
Mono	FYB1	ENSG00000082074.18:ENST00000509072.5	5:39211087	A	G	0.751316	6.53081e-07	4.11314e-05
Mono	BZW1	ENSG00000082153.18:ENST00000410110.6	2:200845582	A	T	-0.810873	7.48492e-07	0.0326776
Mono	PLOD1	ENSG00000083444.17:ENST00000429000.6	1:11955435	TTTACAAAAGG	T	1.07762	7.56797e-07	4.38948e-05
Mono	PPIE	ENSG00000084072.17:ENST00000474804.5	1:39760374	G	A	-0.997986	6.92827e-07	3.02556e-08
Mono	CPNE3	ENSG00000085719.13:ENST00000620393.4	8:86468885	A	G	0.794855	1.07663e-06	3.98662e-05
Mono	CPNE3	ENSG00000085719.13:ENST00000621526.4	8:86434153	T	C	1.18353	2.49884e-07	1.04156e-06
Mono	SNX10	ENSG00000086300.16:ENST00000416246.5	7:26357157	G	T	-0.680715	3.21052e-07	3.37871e-08
Mono	UIMC1	ENSG00000087206.17:ENST00000509236.5	5:176927226	G	A	-0.963577	7.53389e-07	0.000132711
Mono	OAS1	ENSG00000089127.14:ENST00000550689.1	12:112924466	T	TTA	1.14004	8.40065e-07	6.13339e-16
Mono	OAS1	ENSG00000089127.14:ENST00000550883.1	12:112943944	T	C	0.88604	9.14948e-07	0.000191538
Mono	OAS1	ENSG00000089127.14:ENST00000553152.1	12:112944151	C	T	1.32269	8.47271e-07	3.20074e-21
Mono	NUP50	ENSG00000093000.19:ENST00000417702.5	22:45188054	A	G	-0.764664	3.95084e-07	0.000607567
Mono	SNAP29	ENSG00000099940.12:ENST00000439214.1	22:20705243	A	T	1.39186	1.96365e-07	3.85448e-11
Mono	SH3BP1	ENSG00000100092.24:ENST00000649107.1	22:37633134	G	C	0.70853	6.96775e-07	0.000369885
Mono	TFIP11	ENSG00000100109.17:ENST00000418876.5	22:26444227	G	GTTT	1.24195	5.44816e-09	0.00879547
Mono	TFIP11	ENSG00000100109.17:ENST00000440258.1	22:26509742	C	G	-0.758354	2.93628e-07	0.00164189
Mono	AP1B1	ENSG00000100280.16:ENST00000421126.5	22:29116742	C	G	0.731425	6.81411e-07	0.0143795
Mono	THOC5	ENSG00000100296.13:ENST00000443089.5	22:29574779	CA	C	-0.775455	7.23181e-07	0.0110952
Mono	NCF4	ENSG00000100365.16:ENST00000447071.5	22:36864559	A	G	0.806572	1.88926e-07	0.0302551
Mono	KHNYN	ENSG00000100441.10:ENST00000556510.1	14:24430153	G	A	0.619887	6.85939e-07	0.00666443
Mono	PIGH	ENSG00000100564.9:ENST00000558493.1	14:67234451	C	A	0.585944	1.28332e-06	0.0111799
Mono	KIAA0586	ENSG00000100578.18:ENST00000554463.5	14:58427859	T	C	-0.584472	9.09506e-07	0.00813609
Mono	GSKIP	ENSG00000100744.15:ENST00000553699.5	14:96335043	C	T	0.618219	4.22374e-07	7.43182e-07
Mono	GSKIP	ENSG00000100744.15:ENST00000555757.1	14:96390242	C	A	0.816521	4.40487e-07	7.80202e-14
Mono	PROCR	ENSG00000101000.6:ENST00000634509.1	20:35053417	T	A	1.17566	3.39077e-09	0.000803652
Mono	SIRPB1	ENSG00000101307.16:ENST00000562014.5	20:1609255	C	<CN0>	-0.831204	1.92946e-07	1.43616e-06
Mono	SIRPB1	ENSG00000101307.16:ENST00000563840.1	20:1622924	C	A	1.24984	3.7864e-07	7.52284e-30
Mono	SIRPB1	ENSG00000101307.16:ENST00000565076.1	20:1628034	C	A	-1.37967	5.24362e-07	4.54686e-22
Mono	SIRPB1	ENSG00000101307.16:ENST00000565087.5	20:1621560	A	T	1.12996	2.4406e-07	2.15009e-19
Mono	SIRPB1	ENSG00000101307.16:ENST00000565230.5	20:1628368	G	A	1.18912	3.72451e-07	8.32208e-23
Mono	SIRPB1	ENSG00000101307.16:ENST00000566055.5	20:1608707	C	T	-0.958151	1.43648e-07	3.05224e-11
Mono	SIRPB1	ENSG00000101307.16:ENST00000569387.5	20:1608707	C	T	-1.0669	1.76614e-07	4.60268e-17
Mono	SEC23B	ENSG00000101310.17:ENST00000645851.1	20:18516534	CT	C	0.743391	5.7035e-07	0.00017339
Mono	DNTTIP1	ENSG00000101457.13:ENST00000415790.5	20:45814269	A	G	-1.07576	7.42635e-07	4.93911e-08
Mono	CEP192	ENSG00000101639.18:ENST00000513432.5	18:13123877	C	G	-1.25989	5.35873e-07	3.52965e-07
Mono	CEP192	ENSG00000101639.18:ENST00000585938.1	18:13026121	T	C	-0.677545	7.62061e-09	0.0455456
Mono	ACP5	ENSG00000102575.13:ENST00000591319.1	19:11601693	A	C	1.40796	5.71113e-07	1.35407e-09
Mono	MON1B	ENSG00000103111.15:ENST00000569610.5	16:77179135	C	G	0.718058	3.62771e-07	0.00411944
Mono	CRISPLD2	ENSG00000103196.12:ENST00000566151.1	16:84833920	G	T	1.51403	2.46657e-07	1.73322e-09
Mono	RAB2A	ENSG00000104388.15:ENST00000466595.5	8:60544061	CAAA	C	-0.984328	9.50822e-07	6.82127e-13
Mono	GSDMD	ENSG00000104518.11:ENST00000529854.1	8:143568340	G	A	-0.772303	5.09058e-07	0.000207765
Mono	ERICH1	ENSG00000104714.14:ENST00000523415.5	8:644398	G	C	0.9703	2.82759e-07	1.91196e-14
Mono	ASAH1	ENSG00000104763.20:ENST00000636009.1	8:18056461	G	A	-0.608885	2.92841e-07	2.9259e-05
Mono	FCGRT	ENSG00000104870.13:ENST00000599701.5	19:49513502	C	T	-1.02305	5.13876e-07	0.000652493
Mono	TBC1D17	ENSG00000104946.13:ENST00000599049.6	19:49868390	AT	A	-0.707871	5.39043e-07	0.000130808
Mono	TNNT1	ENSG00000105048.17:ENST00000587089.6	19:55141929	A	C	1.33123	4.49658e-07	2.86517e-06
Mono	ZNF419	ENSG00000105136.21:ENST00000521137.1	19:57507480	A	G	-0.551921	2.53775e-07	0.00297274
Mono	DENND3	ENSG00000105339.10:ENST00000518668.5	8:141160785	C	T	0.836404	6.85566e-07	1.4117e-06
Mono	TYK2	ENSG00000105397.14:ENST00000525220.1	19:10351837	C	T	-0.71778	6.46492e-07	2.97263e-05
Mono	CARD8	ENSG00000105483.18:ENST00000518450.5	19:48207720	A	G	0.664039	2.80922e-07	1.89254e-08
Mono	CPVL	ENSG00000106066.15:ENST00000432534.5	7:29075744	CT	C	-0.644488	4.63076e-07	0.00514298
Mono	CPVL	ENSG00000106066.15:ENST00000455893.6	7:29078699	T	C	0.641599	4.07185e-07	0.00337875
Mono	NOD1	ENSG00000106100.11:ENST00000419601.1	7:30454406	T	A	0.749777	8.33284e-07	0.00726244
Mono	NOD1	ENSG00000106100.11:ENST00000419799.5	7:30454406	T	A	-1.136	7.91022e-07	7.01389e-15
Mono	COA1	ENSG00000106603.19:ENST00000431651.5	7:43755199	T	C	1.36302	7.97661e-07	7.66563e-11
Mono	RASSF4	ENSG00000107551.21:ENST00000427758.5	10:44982644	A	G	-0.578685	7.37708e-07	0.0219418
Mono	RNF167	ENSG00000108523.16:ENST00000576965.1	17:5022831	C	T	0.81663	5.12545e-07	3.62035e-06
Mono	RAB5C	ENSG00000108774.15:ENST00000550406.1	17:42120576	C	A	0.664045	1.4018e-06	0.00181583
Mono	RAB5C	ENSG00000108774.15:ENST00000551338.1	17:42119739	G	A	0.868757	1.33004e-06	0.000704952
Mono	MANBA	ENSG00000109323.11:ENST00000646451.1	4:102753951	G	C	-0.782048	7.80385e-07	7.25645e-05
Mono	BST1	ENSG00000109743.11:ENST00000514445.5	4:15737767	T	G	-0.908352	3.6889e-07	4.80524e-06
Mono	BST1	ENSG00000109743.11:ENST00000514989.1	4:15737172	A	G	1.3094	5.98348e-07	1.87356e-17
Mono	OAS3	ENSG00000111331.13:ENST00000546973.1	12:112945997	T	A	-0.928244	7.46719e-07	0.0264134
Mono	CNOT2	ENSG00000111596.13:ENST00000551132.5	12:70075777	A	T	0.638188	4.67396e-07	0.000506355
Mono	BTN3A3	ENSG00000111801.16:ENST00000471353.5	6:26747249	AT	A	-1.19379	9.25221e-07	0.000369108
Mono	BTN3A3	ENSG00000111801.16:ENST00000487272.1	6:26556893	C	G	1.46833	4.38165e-07	2.05248e-14
Mono	BTN3A3	ENSG00000111801.16:ENST00000490254.5	6:26556893	C	G	1.4909	9.52026e-07	5.2078e-08
Mono	MTRF1L	ENSG00000112031.16:ENST00000448966.1	6:153009333	A	T	0.818884	6.53693e-07	7.39043e-07
Mono	VNN2	ENSG00000112303.14:ENST00000532012.1	6:132758164	T	C	0.497427	6.06366e-07	0.0288786
Mono	TENT4A	ENSG00000112941.14:ENST00000515721.1	5:6735746	A	AGGT	-0.67421	5.78019e-07	0.00396008
Mono	ERGIC1	ENSG00000113719.16:ENST00000519796.5	5:173298333	G	A	0.703285	4.97707e-07	0.0263558
Mono	PDGFRB	ENSG00000113721.14:ENST00000517957.1	5:150125926	A	G	0.840852	4.41772e-10	0.0224787
Mono	NPHP3	ENSG00000113971.20:ENST00000469232.5	3:132714567	T	A	-0.789477	7.37257e-07	0.00012452
Mono	NPHP3	ENSG00000113971.20:ENST00000512094.5	3:132694379	T	A	0.736902	6.08507e-07	0.00587634
Mono	KLHL24	ENSG00000114796.16:ENST00000468101.5	3:183636220	G	A	-0.743556	6.62629e-07	8.99107e-08
Mono	KLHL24	ENSG00000114796.16:ENST00000493074.1	3:183669706	A	G	0.786934	6.23369e-07	3.85986e-05
Mono	ITGA4	ENSG00000115232.14:ENST00000233573.6	2:181491130	T	C	0.331027	1.07983e-07	0.00269533
Mono	GCA	ENSG00000115271.11:ENST00000414723.1	2:162434705	GTA	G	-0.597619	7.29894e-07	0.0192967
Mono	ST3GAL5	ENSG00000115525.18:ENST00000640425.1	2:85879270	C	T	0.611369	6.84269e-07	0.0273688
Mono	QPCT	ENSG00000115828.17:ENST00000404976.5	2:37303581	A	G	0.582151	4.32146e-07	4.34398e-10
Mono	GBP3	ENSG00000117226.12:ENST00000445969.1	1:89010246	T	C	0.922663	3.57826e-07	9.3654e-05
Mono	AKR1A1	ENSG00000117448.13:ENST00000434299.5	1:45540036	G	T	-0.573745	1.07338e-06	0.00242833
Mono	MLH3	ENSG00000119684.16:ENST00000553713.5	14:74983362	T	TA	-0.845249	8.94188e-07	0.0236764
Mono	MLH3	ENSG00000119684.16:ENST00000554697.5	14:74990372	A	C	1.24172	8.72858e-07	8.31408e-09
Mono	RBM25	ENSG00000119707.14:ENST00000531500.5	14:72931988	CT	C	-0.851004	5.59187e-07	6.16008e-07
Mono	PYROXD1	ENSG00000121350.16:ENST00000544187.1	12:21464137	GTT	G	0.92064	6.36889e-07	8.57411e-11
Mono	ZC3H13	ENSG00000123200.16:ENST00000428921.1	13:46051946	G	T	-0.815769	6.14004e-07	0.000403183
Mono	NMI	ENSG00000123609.11:ENST00000414946.1	2:151250226	CAT	C	-0.614187	7.59781e-07	0.00120237
Mono	STAU1	ENSG00000124214.19:ENST00000456866.2	20:49022442	C	A	0.654844	5.20479e-07	0.00400036
Mono	STX16	ENSG00000124222.22:ENST00000438253.1	20:58691644	T	C	0.872121	5.70752e-07	5.71472e-07
Mono	NQO2	ENSG00000124588.21:ENST00000380472.7	6:2997930	A	T	-0.692276	5.82392e-07	0.00395807
Mono	NQO2	ENSG00000124588.21:ENST00000397717.6	6:3014504	C	T	0.605991	5.19794e-07	0.0241111
Mono	OARD1	ENSG00000124596.17:ENST00000482853.5	6:41702320	T	C	-0.714532	6.08276e-07	0.0473761
Mono	AHNAK	ENSG00000124942.14:ENST00000531324.1	11:63478478	C	G	-0.858205	5.4316e-08	0.0429241
Mono	NCLN	ENSG00000125912.11:ENST00000587740.5	19:3212798	A	AT	1.01653	4.6509e-07	9.40049e-06
Mono	NCLN	ENSG00000125912.11:ENST00000592737.5	19:3212798	A	AT	-0.761499	4.68779e-07	0.00559361
Mono	TUBGCP3	ENSG00000126216.15:ENST00000611152.1	13:112542876	G	A	1.27799	4.2822e-07	5.04372e-15
Mono	IRF3	ENSG00000126456.16:ENST00000601809.5	19:49665614	G	A	-0.900568	5.07455e-07	0.00231186
Mono	ZBTB1	ENSG00000126804.13:ENST00000555321.1	14:64519149	CT	C	1.26449	6.82429e-07	6.20888e-14
Mono	RAP1B	ENSG00000127314.18:ENST00000545270.5	12:68662008	CTA	C	-0.682158	4.89081e-07	0.0212415
Mono	TMEM175	ENSG00000127419.17:ENST00000514546.5	4:946095	T	C	-0.755263	5.89957e-07	0.00128965
Mono	ADGRE2	ENSG00000127507.18:ENST00000595208.5	19:14769994	G	A	-0.611784	4.20359e-07	0.00237634
Mono	STYXL1	ENSG00000127952.17:ENST00000430497.5	7:76006922	T	C	0.615218	1.07105e-06	0.0200163
Mono	APOL3	ENSG00000128284.19:ENST00000531195.1	22:36146319	C	T	-0.980563	7.09575e-07	3.41123e-06
Mono	PRKCSH	ENSG00000130175.9:ENST00000586486.1	19:11449938	G	T	-1.04966	6.89339e-07	0.0206397
Mono	ACTN4	ENSG00000130402.12:ENST00000586538.1	19:38711141	C	T	0.898136	5.43441e-07	3.28466e-08
Mono	LSP1	ENSG00000130592.17:ENST00000676039.1	11:1860849	T	TATGGGTGGATGAGTGG	-0.44419	2.63449e-07	0.00120237
Mono	OSBPL2	ENSG00000130703.17:ENST00000642714.1	20:62283720	A	G	0.734901	5.08687e-07	0.000942
Mono	THEMIS2	ENSG00000130775.16:ENST00000442118.5	1:27882794	A	G	0.439693	4.38628e-07	0.00375715
Mono	CAP1	ENSG00000131236.17:ENST00000414281.5	1:40038053	T	C	-0.896157	1.99644e-07	2.30339e-06
Mono	CAP1	ENSG00000131236.17:ENST00000420216.5	1:40010070	T	C	-0.787469	1.32796e-07	0.0240732
Mono	CAP1	ENSG00000131236.17:ENST00000424977.1	1:40038890	C	T	-0.987327	3.39592e-07	3.41857e-08
Mono	MGAT1	ENSG00000131446.17:ENST00000502678.1	5:180800032	T	C	-0.953853	3.30881e-07	1.31337e-06
Mono	PPFIA1	ENSG00000131626.18:ENST00000532024.1	11:70265426	G	A	-0.742491	3.87135e-07	0.0334747
Mono	IMMT	ENSG00000132305.20:ENST00000419070.6	2:86185134	T	C	0.919277	8.98239e-07	1.35283e-05
Mono	FIGNL1	ENSG00000132436.11:ENST00000422854.5	7:50417375	T	C	0.690133	3.4529e-07	0.00300505
Mono	IGHMBP2	ENSG00000132740.10:ENST00000539224.2	11:68848606	GCACACA	G	0.800006	4.73685e-07	0.00150371
Mono	IGHMBP2	ENSG00000132740.10:ENST00000675873.1	11:68929868	T	C	1.21159	6.28422e-07	2.77619e-17
Mono	MUTYH	ENSG00000132781.19:ENST00000485271.5	1:45328754	T	TG	-0.646713	9.04796e-07	0.000477519
Mono	CTNNBL1	ENSG00000132792.19:ENST00000447935.3	20:37754453	G	T	0.825171	7.89476e-07	0.00025711
Mono	TPT1	ENSG00000133112.17:ENST00000527226.2	13:45340822	T	C	-0.730485	1.24334e-07	4.94814e-17
Mono	CNDP2	ENSG00000133313.15:ENST00000583216.5	18:74493372	C	G	-0.68258	5.0789e-07	0.0124899
Mono	ELP3	ENSG00000134014.17:ENST00000523357.5	8:28183195	G	A	1.1475	6.70628e-07	1.64241e-05
Mono	NARS1	ENSG00000134440.12:ENST00000587675.5	18:57590297	C	T	0.333485	5.35753e-07	0.0361128
Mono	DOCK2	ENSG00000134516.18:ENST00000519628.1	5:169935078	G	A	1.03692	4.28943e-07	4.24235e-13
Mono	DDB2	ENSG00000134574.12:ENST00000617847.4	11:47207288	CA	C	0.805076	1.29896e-06	0.025856
Mono	TPGS2	ENSG00000134779.15:ENST00000590652.5	18:36781799	G	C	1.1011	9.19075e-07	1.35992e-12
Mono	SLC43A3	ENSG00000134802.18:ENST00000528187.5	11:57426322	C	G	1.13438	9.50718e-07	6.61706e-07
Mono	CARS2	ENSG00000134905.17:ENST00000487253.6	13:110647653	T	C	-0.821522	3.61573e-07	8.26533e-05
Mono	CD36	ENSG00000135218.19:ENST00000488048.1	7:80673074	C	T	0.358677	4.98492e-07	0.0465384
Mono	TES	ENSG00000135269.18:ENST00000393484.2	7:116251632	G	A	0.687478	1.40695e-06	0.000471714
Mono	CALCOCO2	ENSG00000136436.15:ENST00000505071.5	17:48959047	G	C	-0.57586	6.2426e-07	0.0133936
Mono	YME1L1	ENSG00000136758.19:ENST00000396296.7	10:26976712	C	T	-0.653462	6.24572e-07	0.0148012
Mono	TLR2	ENSG00000137462.9:ENST00000646219.1	4:153725600	G	T	0.466567	1.77617e-07	0.00370956
Mono	MYO7A	ENSG00000137474.22:ENST00000409893.6	11:77184725	GGGAGGCGGGGACACCAGGGCCT	G	1.02175	5.708e-07	1.04357e-09
Mono	SQOR	ENSG00000137767.14:ENST00000563296.1	15:45633672	A	C	0.752855	3.26158e-07	1.05659e-05
Mono	IFI44L	ENSG00000137959.16:ENST00000450498.1	1:78618150	A	AT	0.975333	1.09396e-06	5.6502e-06
Mono	IFI44L	ENSG00000137959.16:ENST00000452835.1	1:78623717	A	T	1.02066	1.19374e-06	5.62144e-05
Mono	MFSD13A	ENSG00000138111.14:ENST00000450947.2	10:102572232	AT	A	0.830422	1.00403e-06	0.00041386
Mono	NAB1	ENSG00000138386.17:ENST00000423376.1	2:190656119	C	A	-0.606124	8.84815e-07	0.0130007
Mono	CIR1	ENSG00000138433.16:ENST00000377973.4	2:174346448	C	T	0.629629	7.44004e-07	0.0291475
Mono	KANSL2	ENSG00000139620.13:ENST00000550870.1	12:48713200	CT	C	0.725282	9.53569e-07	0.0198389
Mono	VPS33A	ENSG00000139719.11:ENST00000544349.6	12:122248060	C	CTGTGTGTG	-0.816786	7.42319e-07	0.000249996
Mono	SLC38A6	ENSG00000139974.16:ENST00000529345.6	14:60936966	C	G	0.803115	6.32186e-07	0.039514
Mono	SLC24A4	ENSG00000140090.18:ENST00000525557.5	14:92492872	G	A	-0.950561	5.5194e-07	4.55054e-12
Mono	WARS1	ENSG00000140105.18:ENST00000553524.5	14:100345677	TAA	T	1.28514	1.90166e-08	2.18552e-15
Mono	WARS1	ENSG00000140105.18:ENST00000553545.5	14:100362288	C	T	1.3973	7.05775e-10	1.42206e-06
Mono	WARS1	ENSG00000140105.18:ENST00000553769.6	14:100331900	T	C	0.890979	4.03754e-07	0.0059218
Mono	WARS1	ENSG00000140105.18:ENST00000554509.5	14:100341107	A	G	-1.2771	9.27511e-08	4.19953e-13
Mono	WARS1	ENSG00000140105.18:ENST00000554605.5	14:100361092	G	T	-1.30585	2.26531e-08	1.89923e-17
Mono	WARS1	ENSG00000140105.18:ENST00000555031.5	14:100337027	A	G	-1.39406	1.81762e-07	2.62264e-15
Mono	WARS1	ENSG00000140105.18:ENST00000555813.5	14:100362288	C	T	1.18012	3.59257e-10	0.00094133
Mono	WARS1	ENSG00000140105.18:ENST00000556209.5	14:100359923	G	C	-1.33305	7.64482e-08	7.69673e-16
Mono	WARS1	ENSG00000140105.18:ENST00000556295.5	14:100345677	TAA	T	0.975209	5.28588e-07	0.0109212
Mono	WARS1	ENSG00000140105.18:ENST00000556695.5	14:100325789	C	T	0.915523	3.28565e-08	9.30072e-05
Mono	WARS1	ENSG00000140105.18:ENST00000556698.5	14:100377467	A	ATT	1.28316	1.26464e-07	9.56323e-09
Mono	SCAPER	ENSG00000140386.13:ENST00000563919.1	15:76810551	CCA	C	0.548804	2.38355e-07	0.0186915
Mono	SCAPER	ENSG00000140386.13:ENST00000564590.5	15:76570546	TAAGTCC	T	0.6478	8.58373e-07	0.0444878
Mono	MAN2C1	ENSG00000140400.17:ENST00000570257.6	15:75404768	TA	T	0.640101	7.25998e-07	0.00215853
Mono	LINS1	ENSG00000140471.17:ENST00000560783.1	15:100558147	A	G	-0.68698	3.01787e-07	0.0376906
Mono	UQCRC2	ENSG00000140740.11:ENST00000618892.1	16:21948318	G	A	-0.653853	8.97277e-07	0.00461799
Mono	RHOT2	ENSG00000140983.14:ENST00000561929.1	16:669592	G	A	-0.746741	5.84964e-07	0.00659924
Mono	RPS2	ENSG00000140988.16:ENST00000532746.5	16:1954717	T	C	0.743142	3.44899e-07	0.00940819
Mono	RPS2	ENSG00000140988.16:ENST00000533186.5	16:1954717	T	C	1.13682	6.04923e-07	1.23455e-12
Mono	PCTP	ENSG00000141179.14:ENST00000572536.1	17:55768085	C	CA	-1.14636	3.16886e-08	3.27407e-09
Mono	TMEM91	ENSG00000142046.15:ENST00000546362.5	19:41423832	C	CA	-0.946801	9.74998e-07	5.3751e-12
Mono	PSMB6	ENSG00000142507.10:ENST00000571309.1	17:4797724	C	T	-1.22923	5.36455e-07	2.78962e-18
Mono	SIGLEC10	ENSG00000142512.15:ENST00000530476.1	19:51417359	C	T	-1.12821	4.77485e-07	0.000328977
Mono	KIAA0319L	ENSG00000142687.18:ENST00000426982.6	1:35438857	C	A	0.7761	8.29472e-07	0.0109259
Mono	TOR1AIP1	ENSG00000143337.18:ENST00000447964.1	1:180079523	A	T	1.68435	1.74732e-07	6.68042e-12
Mono	RALB	ENSG00000144118.14:ENST00000449649.1	2:119458600	CA	C	-0.737521	5.3475e-07	0.0217652
Mono	ADAM12	ENSG00000148848.14:ENST00000448723.1	10:127231022	T	C	0.959812	2.4539e-09	0.0147859
Mono	ARFGAP2	ENSG00000149182.15:ENST00000525314.5	11:47172735	T	C	1.14318	1.56719e-06	0.0244629
Mono	TENM4	ENSG00000149256.16:ENST00000533074.1	11:79410819	C	T	0.849876	8.63255e-08	2.33231e-05
Mono	TENM4	ENSG00000149256.16:ENST00000533525.1	11:79408195	T	G	0.691998	5.4395e-08	0.0149305
Mono	PAK1	ENSG00000149269.10:ENST00000528592.5	11:77248284	C	T	0.590623	5.10862e-07	0.0174122
Mono	UBC	ENSG00000150991.15:ENST00000541272.1	12:124912818	A	G	1.29555	4.64628e-07	6.33622e-14
Mono	CAST	ENSG00000153113.24:ENST00000437034.6	5:96727798	A	G	1.11342	9.36143e-07	0.000328977
Mono	CAST	ENSG00000153113.24:ENST00000510500.5	5:96736458	AAAAC	A	-0.972375	7.85419e-07	4.55083e-10
Mono	CAST	ENSG00000153113.24:ENST00000512620.5	5:96736458	AAAAC	A	-1.19608	1.64519e-07	2.14344e-10
Mono	CAST	ENSG00000153113.24:ENST00000675185.1	5:96749719	G	A	-0.648183	7.53074e-07	0.0181824
Mono	CFDP1	ENSG00000153774.9:ENST00000612761.1	16:75281401	T	C	-0.891317	6.81949e-07	9.36564e-05
Mono	MPPE1	ENSG00000154889.17:ENST00000588186.5	18:11905954	C	T	-0.98072	6.62728e-07	1.39368e-11
Mono	MPPE1	ENSG00000154889.17:ENST00000588191.5	18:11905954	C	T	-1.16515	6.16584e-07	4.17158e-18
Mono	MPPE1	ENSG00000154889.17:ENST00000589859.1	18:11905954	C	T	-0.742487	6.64034e-07	0.000420213
Mono	PXYLP1	ENSG00000155893.13:ENST00000514680.5	3:141271487	C	T	0.718805	5.0635e-07	0.000443704
Mono	ADK	ENSG00000156110.14:ENST00000478611.2	10:74105307	G	A	0.732728	1.17736e-06	0.000606702
Mono	KAT6B	ENSG00000156650.14:ENST00000648828.1	10:74947080	A	G	1.31961	8.83057e-08	0.00861195
Mono	ABHD3	ENSG00000158201.10:ENST00000580477.1	18:21706780	C	T	0.566682	1.88611e-06	0.0028444
Mono	ITGB2	ENSG00000160255.18:ENST00000522688.5	21:44909002	C	A	-0.484277	4.05929e-07	9.56601e-05
Mono	JAML	ENSG00000160593.19:ENST00000525565.1	11:118195894	C	T	1.00938	3.52891e-07	0.0426781
Mono	VPS28	ENSG00000160948.14:ENST00000530790.5	8:144434464	C	T	-0.796948	1.0572e-06	0.000152551
Mono	ORAI2	ENSG00000160991.16:ENST00000495936.6	7:102454771	A	G	0.603166	6.86138e-07	0.00051695
Mono	LARP4	ENSG00000161813.22:ENST00000550260.1	12:50474416	C	T	0.623575	7.18234e-07	3.18425e-05
Mono	LARP4	ENSG00000161813.22:ENST00000551886.5	12:50481533	T	A	0.758712	8.26347e-07	6.04486e-06
Mono	ASRGL1	ENSG00000162174.12:ENST00000528206.1	11:62386689	C	T	1.07059	9.26737e-07	1.43299e-05
Mono	MRPS18C	ENSG00000163319.11:ENST00000505719.1	4:83494120	C	T	-0.620219	1.13747e-06	0.0282884
Mono	CCT3	ENSG00000163468.15:ENST00000415548.1	1:156331330	AAAT	A	0.731716	8.26174e-07	0.00072717
Mono	CCT3	ENSG00000163468.15:ENST00000478640.6	1:156278116	C	T	-0.858384	1.20887e-06	1.5598e-08
Mono	RPL9	ENSG00000163682.17:ENST00000503040.5	4:39466660	T	C	0.924132	2.93256e-07	1.40375e-07
Mono	PLB1	ENSG00000163803.13:ENST00000436544.1	2:28481116	A	C	0.803911	7.45986e-07	0.0117481
Mono	PRKCD	ENSG00000163932.15:ENST00000651505.1	3:53181859	A	C	1.04287	7.31846e-07	5.94167e-09
Mono	UVSSA	ENSG00000163945.18:ENST00000503548.1	4:1363136	G	T	-0.668149	6.31697e-07	0.0285258
Mono	ERAP2	ENSG00000164308.17:ENST00000510373.5	5:96916765	C	CT	0.929771	1.12983e-06	7.94269e-10
Mono	CTSB	ENSG00000164733.21:ENST00000530296.5	8:11835332	C	T	0.412224	1.16367e-06	0.000936133
Mono	WASHC5	ENSG00000164961.16:ENST00000523297.5	8:125054819	C	CA	-1.26701	6.94122e-07	0.0185529
Mono	TMEM71	ENSG00000165071.14:ENST00000522780.5	8:132725046	C	CT	-0.980891	6.63197e-07	6.86112e-12
Mono	PRPF18	ENSG00000165630.14:ENST00000320054.4	10:13610413	T	C	-1.11888	2.96749e-07	5.98662e-05
Mono	CEP57	ENSG00000166037.11:ENST00000544522.5	11:95768077	A	G	-0.781724	6.30875e-07	1.39619e-06
Mono	FRS2	ENSG00000166225.8:ENST00000550316.5	12:69481238	C	T	0.765278	4.72298e-07	0.0317853
Mono	HSP90B1	ENSG00000166598.15:ENST00000550595.1	12:103951634	C	CA	1.0228	3.36068e-07	6.47578e-18
Mono	MS4A7	ENSG00000166927.13:ENST00000530027.5	11:60376903	G	A	0.534967	6.32155e-07	0.00855223
Mono	DUSP18	ENSG00000167065.13:ENST00000342474.4	22:30664995	A	G	-1.37243	8.63756e-07	6.17758e-15
Mono	DUSP18	ENSG00000167065.13:ENST00000430175.5	22:30663263	T	G	0.951075	7.49572e-07	6.12089e-12
Mono	C15orf39	ENSG00000167173.19:ENST00000565074.1	15:75223100	G	C	-0.842291	8.38639e-07	0.0204401
Mono	SPATA33	ENSG00000167523.13:ENST00000565890.1	16:89674201	T	C	-0.647885	6.78309e-07	0.0292779
Mono	LAIR1	ENSG00000167613.16:ENST00000622064.1	19:54360057	G	C	-0.760705	3.23102e-07	0.0368266
Mono	GLOD4	ENSG00000167699.13:ENST00000576419.1	17:556459	T	C	-1.14381	3.48114e-07	0.0406658
Mono	TMEM68	ENSG00000167904.15:ENST00000522470.1	8:55798890	C	T	1.0206	1.1513e-07	0.0140151
Mono	MLST8	ENSG00000167965.18:ENST00000562479.5	16:2166072	G	C	1.02154	6.3921e-07	0.0147448
Mono	RPSA	ENSG00000168028.14:ENST00000458478.5	3:39448605	G	A	0.917541	8.14096e-07	1.11029e-13
Mono	PCMTD1	ENSG00000168300.14:ENST00000519554.5	8:51790206	AT	A	0.765914	8.97735e-07	7.08922e-05
Mono	ATXN2L	ENSG00000168488.18:ENST00000566946.5	16:28838566	TAAAAAAAAAAA	T	-1.06646	7.96835e-07	3.30914e-07
Mono	LGALS9	ENSG00000168961.17:ENST00000578944.1	17:27649770	G	A	0.933152	1.45345e-06	3.123e-11
Mono	LGALS9	ENSG00000168961.17:ENST00000581710.5	17:27643607	G	A	0.801151	2.04499e-06	4.9453e-06
Mono	ATF5	ENSG00000169136.12:ENST00000597227.5	19:49930632	G	A	1.40734	3.30078e-08	1.5002e-05
Mono	C15orf40	ENSG00000169609.14:ENST00000512638.5	15:82992049	C	G	0.774719	8.91484e-07	0.00202961
Mono	DCXR	ENSG00000169738.8:ENST00000577712.5	17:82036724	C	T	1.03017	5.55962e-07	0.00291181
Mono	AKAP13	ENSG00000170776.22:ENST00000558166.2	15:85372048	A	G	-1.36184	4.83201e-07	0.00522191
Mono	AKAP13	ENSG00000170776.22:ENST00000559486.2	15:85675918	C	CT	0.625635	4.76369e-07	0.0309303
Mono	KBTBD2	ENSG00000170852.11:ENST00000453627.1	7:33646668	C	T	-0.948241	1.68388e-07	0.0496143
Mono	CTPS1	ENSG00000171793.16:ENST00000463423.6	1:41136773	CTTTTTTT	C	1.36989	6.95895e-07	4.83072e-10
Mono	CLEC12A	ENSG00000172322.14:ENST00000396507.7	12:9963599	C	T	-0.713433	7.04052e-07	3.50129e-07
Mono	IL16	ENSG00000172349.17:ENST00000558857.5	15:81308110	T	G	0.821068	5.36198e-07	0.0239701
Mono	SLFN11	ENSG00000172716.16:ENST00000592108.1	17:35350285	G	A	-1.04369	3.30258e-07	9.7711e-08
Mono	CBWD1	ENSG00000172785.18:ENST00000619157.4	9:199269	G	T	0.602308	3.47109e-07	0.00376183
Mono	NADSYN1	ENSG00000172890.13:ENST00000525200.5	11:71511309	A	G	1.25324	6.763e-07	3.544e-17
Mono	PARP14	ENSG00000173193.15:ENST00000460683.1	3:122782998	T	C	-1.05588	1.0198e-06	3.52864e-19
Mono	TLR1	ENSG00000174125.8:ENST00000505940.1	4:38792420	T	C	0.67437	2.89182e-07	3.65808e-10
Mono	ADGRE1	ENSG00000174837.15:ENST00000595026.1	19:6906753	A	G	0.894927	6.13526e-07	5.89622e-11
Mono	CTDNEP1	ENSG00000175826.12:ENST00000570828.5	17:7265674	T	C	-0.540292	3.4414e-07	0.0185843
Mono	CRLF3	ENSG00000176390.12:ENST00000583527.1	17:30735620	GA	G	0.962391	1.42694e-06	0.00169938
Mono	RMDN1	ENSG00000176623.12:ENST00000517710.5	8:86362425	A	G	-1.07272	1.0154e-06	1.43818e-19
Mono	RMDN1	ENSG00000176623.12:ENST00000519639.5	8:86508983	C	T	0.965999	1.19314e-06	9.11858e-14
Mono	ACSF3	ENSG00000176715.17:ENST00000541755.2	16:89160671	G	T	-1.01394	3.72315e-07	8.24105e-08
Mono	DPP7	ENSG00000176978.14:ENST00000473532.5	9:137114987	C	T	1.15001	7.72179e-07	3.24488e-14
Mono	SLC38A9	ENSG00000177058.12:ENST00000513993.5	5:55695466	G	A	0.691411	5.97429e-07	0.00209757
Mono	CHID1	ENSG00000177830.18:ENST00000533059.5	11:327873	C	T	-0.616218	5.23585e-07	0.0440056
Mono	CLK3	ENSG00000179335.18:ENST00000568139.5	15:74603486	A	G	-0.727644	8.01144e-07	0.0217652
Mono	PDXDC1	ENSG00000179889.19:ENST00000567306.5	16:15403145	A	G	1.86782	1.69159e-07	3.66522e-08
Mono	DDX60L	ENSG00000181381.13:ENST00000514580.5	4:168394875	A	G	0.650762	7.34998e-07	1.00723e-05
Mono	PRKAG1	ENSG00000181929.13:ENST00000548857.5	12:48995693	G	A	-0.888693	1.2354e-06	7.32955e-08
Mono	FES	ENSG00000182511.12:ENST00000452243.5	15:90861475	G	A	-1.12137	6.40487e-07	0.000245216
Mono	RPS17	ENSG00000182774.13:ENST00000561068.5	15:82584394	C	G	0.760712	6.60509e-07	7.76539e-05
Mono	MX2	ENSG00000183486.13:ENST00000416447.1	21:41370109	C	A	-0.732681	1.22589e-07	0.0146116
Mono	MX2	ENSG00000183486.13:ENST00000418103.1	21:41374651	GGCTGCCATGCTGAAA	G	-1.07796	3.69723e-07	0.00340827
Mono	TBK1	ENSG00000183735.10:ENST00000538890.5	12:64819406	CTTTTTTTTTTT	C	1.56283	1.34558e-09	0.0294183
Mono	TNFAIP2	ENSG00000185215.11:ENST00000558056.1	14:103124435	G	A	-1.10977	9.32041e-07	6.41481e-19
Mono	SP1	ENSG00000185591.10:ENST00000548560.1	12:53383973	C	CT	0.780025	6.19943e-07	0.00160958
Mono	PCGF3	ENSG00000185619.18:ENST00000419774.5	4:789944	A	G	-1.09778	5.82898e-07	0.0276519
Mono	NPIPB4	ENSG00000185864.16:ENST00000518761.8	16:21646158	C	CT	-0.726568	9.43039e-07	0.000502391
Mono	NPIPB4	ENSG00000185864.16:ENST00000543654.1	16:22396069	TTC	T	1.17778	9.86906e-07	0.012537
Mono	BTN3A2	ENSG00000186470.14:ENST00000532865.5	6:26370344	C	T	0.733227	9.43191e-08	0.042399
Mono	FANCA	ENSG00000187741.15:ENST00000561660.1	16:89777635	T	C	-1.00789	5.83346e-07	0.0151746
Mono	FANCA	ENSG00000187741.15:ENST00000563318.1	16:89791292	A	G	1.26098	7.0447e-07	2.03791e-05
Mono	CARD9	ENSG00000187796.15:ENST00000641290.1	9:136395799	C	G	-0.63259	4.76377e-07	1.1463e-07
Mono	UROS	ENSG00000188690.15:ENST00000462490.5	10:125809799	A	G	1.03059	6.00139e-07	2.77343e-13
Mono	UROS	ENSG00000188690.15:ENST00000622016.4	10:125778723	T	G	0.697225	5.41212e-07	0.00445726
Mono	VSTM1	ENSG00000189068.11:ENST00000645936.1	19:54052282	C	<CN0>	-1.40414	3.24875e-07	6.14361e-09
Mono	CD55	ENSG00000196352.16:ENST00000618707.2	1:207368226	G	T	1.00601	5.19064e-07	3.59429e-17
Mono	HLA-DQA1	ENSG00000196735.13:ENST00000496318.5	6:32666326	T	C	-0.97189	2.96768e-07	5.41773e-14
Mono	GM2A	ENSG00000196743.9:ENST00000523004.1	5:151262704	A	G	0.981506	5.60913e-07	3.20261e-09
Mono	SULT1A2	ENSG00000197165.11:ENST00000526384.1	16:28541704	CAA	C	1.43532	8.17593e-07	2.25743e-11
Mono	RPE	ENSG00000197713.15:ENST00000438265.5	2:210105376	T	A	0.487054	1.10369e-06	0.0301661
Mono	TMEM229B	ENSG00000198133.8:ENST00000554480.5	14:67509608	C	T	-0.699052	1.13385e-06	0.000665948
Mono	TXNRD1	ENSG00000198431.16:ENST00000531691.5	12:104308898	C	CT	-0.71228	3.91887e-07	0.0066039
Mono	ZNF568	ENSG00000198453.13:ENST00000433993.5	19:36478616	TAA	T	0.720318	6.53834e-07	9.95533e-05
Mono	DDX39B	ENSG00000198563.14:ENST00000419020.1	6:31550577	G	A	-0.6823	1.95943e-07	0.00284027
Mono	CR1	ENSG00000203710.11:ENST00000529814.1	1:207511014	T	G	0.761479	8.3305e-07	1.82658e-08
Mono	LST1	ENSG00000204482.11:ENST00000396112.6	6:31557407	C	T	-1.09114	2.30608e-07	3.22094e-18
Mono	HLA-C	ENSG00000204525.16:ENST00000415537.1	6:31273182	C	G	0.329986	2.56507e-07	0.0401586
Mono	LILRB3	ENSG00000204577.11:ENST00000445347.1	19:54229620	T	G	-0.78917	3.13978e-07	7.47758e-05
Mono	HLA-F	ENSG00000204642.14:ENST00000475996.1	6:29742603	C	T	0.704411	5.26015e-07	8.05056e-10
Mono	ZNF134	ENSG00000213762.12:ENST00000600883.1	19:57610414	G	A	-0.657625	6.08364e-07	0.0257996
Mono	ZSWIM7	ENSG00000214941.8:ENST00000476496.5	17:15971629	A	AT	1.15085	5.54935e-07	0.0019221
Mono	FAM228B	ENSG00000219626.9:ENST00000611138.1	2:24152593	G	A	-0.799592	7.44784e-07	0.00121341
Mono	C2orf92	ENSG00000228486.10:ENST00000597654.5	2:97621492	T	G	1.1533	1.05016e-06	0.0116542
Mono	HLA-DPA1	ENSG00000231389.7:ENST00000437811.1	6:33063762	A	C	-1.01852	1.47697e-07	1.50485e-09
Mono	HLA-DPA1	ENSG00000231389.7:ENST00000453337.1	6:33061313	C	A	-0.683397	2.61536e-07	5.35335e-05
Mono	HLA-DQB2	ENSG00000232629.9:ENST00000427449.1	6:32642919	G	A	-2.15587	2.42437e-07	3.71893e-05
Mono	HLA-B	ENSG00000234745.11:ENST00000434333.1	6:31379092	A	C	-0.411812	1.01947e-07	7.49414e-09
Mono	C2orf74	ENSG00000237651.6:ENST00000489686.5	2:61172162	C	CA	-0.990507	9.36412e-07	1.01598e-09
Mono	LILRA2	ENSG00000239998.6:ENST00000472992.1	19:54592347	G	A	-0.971627	3.15633e-07	5.17722e-13
Mono	ARFGAP3	ENSG00000242247.11:ENST00000453516.5	22:42799691	A	G	-1.14056	6.49387e-07	7.2395e-14
Mono	ARPIN-AP3S2	ENSG00000250021.7:ENST00000558648.5	15:89909650	A	G	0.706063	6.11899e-07	0.00756373
Mono	HP	ENSG00000257017.9:ENST00000567612.2	16:72187343	T	C	-0.946048	7.72914e-07	0.00113466
Mono	CHURC1	ENSG00000258289.8:ENST00000551093.5	14:64907746	T	C	1.03756	6.14442e-07	6.41441e-15
Mono	CHURC1	ENSG00000258289.8:ENST00000551947.5	14:64943829	C	T	-0.89109	6.34732e-07	1.00462e-09
Mono	AL049634.2	ENSG00000260861.6:ENST00000567028.5	20:1580093	T	<CN0>	-0.96943	5.50008e-07	5.06364e-05
Mono	BOLA2-SMG1P6	ENSG00000261740.6:ENST00000569622.5	16:29557860	G	A	1.31735	1.30372e-06	5.48386e-05
Mono	RPL17	ENSG00000265681.7:ENST00000615479.4	18:49475118	ATTAT	A	-1.52503	2.91436e-07	6.82664e-07
Mono	NBPF10	ENSG00000271425.9:ENST00000612520.2	1:146064212	C	A	-0.965154	4.0275e-06	9.56219e-09
Mono	AL035078.4	ENSG00000285283.1:ENST00000530348.5	11:32121459	T	C	-0.956929	1.09785e-06	0.00103226
NK	M6PR	ENSG00000003056.8:ENST00000544245.1	12:8946399	G	GAAC	0.930423	5.11902e-07	1.17241e-15
NK	CDK11A	ENSG00000008128.23:ENST00000479362.1	1:1717507	T	C	-0.94579	3.78121e-07	0.00287459
NK	STARD3NL	ENSG00000010270.13:ENST00000453225.5	7:38257708	G	A	-1.03609	2.28093e-07	0.01057
NK	FYN	ENSG00000010810.17:ENST00000462856.6	6:111731902	G	A	0.693557	4.68906e-07	7.07357e-05
NK	FYN	ENSG00000010810.17:ENST00000487824.2	6:111822269	G	A	1.41611	4.11745e-07	1.56207e-12
NK	FYN	ENSG00000010810.17:ENST00000518630.5	6:111858018	G	A	-0.591882	5.71999e-07	0.0152132
NK	EXTL3	ENSG00000012232.9:ENST00000521473.5	8:28714285	A	C	0.920146	4.73629e-07	2.07897e-06
NK	BTN3A1	ENSG00000026950.17:ENST00000427334.5	6:26404146	A	G	1.16171	5.24662e-07	6.75793e-09
NK	SH3YL1	ENSG00000035115.22:ENST00000454318.1	2:254215	G	A	0.955644	3.24723e-07	4.28405e-08
NK	NSUN2	ENSG00000037474.15:ENST00000514127.1	5:6606210	T	C	-1.00243	3.96282e-07	1.02103e-11
NK	USP28	ENSG00000048028.11:ENST00000537642.1	11:113798066	GTTTTTTTT	G	0.654046	3.27915e-07	0.0430085
NK	CYFIP2	ENSG00000055163.20:ENST00000611925.4	5:157274357	C	A	0.784705	5.12855e-07	9.10671e-05
NK	USP36	ENSG00000055483.19:ENST00000588130.5	17:78756079	A	AT	0.77561	2.28847e-07	0.000121068
NK	PARP12	ENSG00000059378.13:ENST00000489809.5	7:140036056	A	G	0.65859	4.63114e-07	0.000850062
NK	PARP12	ENSG00000059378.13:ENST00000491598.5	7:140036056	A	G	0.784672	6.41471e-07	4.07082e-05
NK	CNN2	ENSG00000064666.15:ENST00000562075.6	19:1033361	A	T	0.740682	2.16402e-07	0.00280602
NK	NTN4	ENSG00000074527.13:ENST00000547980.1	12:95798877	AAGG	A	0.661729	4.87517e-08	0.0412473
NK	PCM1	ENSG00000078674.18:ENST00000523055.5	8:18074195	C	T	-0.768837	1.57391e-07	0.000128405
NK	NFE2L1	ENSG00000082641.16:ENST00000585062.1	17:48474482	A	G	0.921686	6.54666e-08	0.0271361
NK	PLOD1	ENSG00000083444.17:ENST00000429000.6	1:11956900	T	G	0.971076	5.2988e-07	0.00628754
NK	PPIE	ENSG00000084072.17:ENST00000474804.5	1:39760374	G	A	-0.81987	4.42228e-07	5.57267e-05
NK	PREP	ENSG00000085377.15:ENST00000448705.1	6:105349043	A	AATT	1.39213	4.44009e-07	0.000283417
NK	HACE1	ENSG00000085382.12:ENST00000524020.1	6:105194454	G	A	0.960973	2.66584e-07	0.0208302
NK	PILRA	ENSG00000085514.16:ENST00000432297.6	7:100249192	T	G	1.24491	3.82644e-07	0.00448713
NK	UIMC1	ENSG00000087206.17:ENST00000509236.5	5:177013080	CA	C	0.793693	4.82837e-07	0.0325265
NK	DYNLL1	ENSG00000088986.11:ENST00000549649.5	12:120509985	G	C	0.626932	9.33778e-08	0.0182279
NK	OAS1	ENSG00000089127.14:ENST00000553152.1	12:112943944	T	C	1.36463	5.55744e-07	3.00337e-18
NK	NUP50	ENSG00000093000.19:ENST00000417702.5	22:45173338	GTT	G	0.72834	2.61653e-07	0.0290164
NK	NUP50	ENSG00000093000.19:ENST00000424634.5	22:45138322	T	G	-1.20135	1.78266e-07	9.08498e-06
NK	SNAP29	ENSG00000099940.12:ENST00000439214.1	22:20832462	T	C	1.16842	1.86019e-07	4.03236e-10
NK	TFIP11	ENSG00000100109.17:ENST00000440258.1	22:26464303	G	C	0.731459	2.63531e-07	0.014996
NK	KHNYN	ENSG00000100441.10:ENST00000556510.1	14:24434948	A	G	0.624562	4.89415e-07	0.0139266
NK	ATP6V1D	ENSG00000100554.12:ENST00000553687.1	14:67395654	G	A	-0.631239	9.57332e-07	0.0129195
NK	KIAA0586	ENSG00000100578.18:ENST00000554463.5	14:58427859	T	C	-0.639631	5.46347e-07	0.00168854
NK	GSKIP	ENSG00000100744.15:ENST00000553699.5	14:96335043	C	T	0.637077	2.63669e-07	2.70249e-08
NK	GSKIP	ENSG00000100744.15:ENST00000555757.1	14:96360755	G	A	0.62468	3.11474e-07	5.81161e-09
NK	PROCR	ENSG00000101000.6:ENST00000634509.1	20:34555484	G	A	0.665694	5.05707e-07	0.0474099
NK	SIRPB1	ENSG00000101307.16:ENST00000562014.5	20:1533114	TA	T	-0.729123	2.37759e-08	0.00103226
NK	SIRPB1	ENSG00000101307.16:ENST00000563840.1	20:1627368	G	C	0.783474	2.21365e-07	0.011732
NK	SIRPB1	ENSG00000101307.16:ENST00000565087.5	20:1628034	C	A	0.963298	5.51467e-08	5.71209e-09
NK	SIRPB1	ENSG00000101307.16:ENST00000566055.5	20:1628034	C	A	0.944877	7.02855e-08	6.98055e-09
NK	SIRPB1	ENSG00000101307.16:ENST00000569387.5	20:1627368	G	C	0.950148	7.26318e-08	5.81161e-09
NK	SEC23B	ENSG00000101310.17:ENST00000645851.1	20:18570361	T	G	-0.693579	2.92626e-07	0.000139154
NK	CEP192	ENSG00000101639.18:ENST00000513432.5	18:13018072	A	G	-1.20666	3.51636e-07	9.32419e-08
NK	ACP5	ENSG00000102575.13:ENST00000591319.1	19:11614979	G	A	1.15842	2.55679e-07	2.58439e-05
NK	RAB2A	ENSG00000104388.15:ENST00000466595.5	8:60600066	TA	T	-0.973054	5.53855e-07	7.19197e-09
NK	NCALD	ENSG00000104490.18:ENST00000518166.5	8:101887222	T	C	-1.01528	3.08144e-07	2.47754e-11
NK	GSDMD	ENSG00000104518.11:ENST00000529854.1	8:143525848	C	T	-0.651973	4.0627e-07	0.00397031
NK	ERICH1	ENSG00000104714.14:ENST00000523415.5	8:644398	G	C	0.953097	2.34729e-07	8.77203e-11
NK	ASAH1	ENSG00000104763.20:ENST00000636009.1	8:18054223	C	G	-0.673705	2.01524e-07	0.000134271
NK	KLC3	ENSG00000104892.17:ENST00000589837.5	19:44709536	C	T	1.36263	3.10862e-15	0.0107936
NK	ZNF419	ENSG00000105136.21:ENST00000521137.1	19:57517333	G	C	-0.554918	2.2125e-07	0.00877617
NK	ZNF419	ENSG00000105136.21:ENST00000523138.5	19:57517336	C	T	-0.595669	6.89238e-08	0.000371409
NK	NOD1	ENSG00000106100.11:ENST00000419799.5	7:30451695	C	T	-1.00679	4.1848e-07	1.95434e-12
NK	COA1	ENSG00000106603.19:ENST00000431651.5	7:43724977	G	A	1.32636	4.23129e-07	6.49816e-11
NK	DOCK8	ENSG00000107099.16:ENST00000479404.5	9:235328	G	A	0.752273	1.24729e-07	0.00532723
NK	RNF167	ENSG00000108523.16:ENST00000576965.1	17:4975665	G	A	-1.00451	3.53189e-07	1.06228e-11
NK	GNPTAB	ENSG00000111670.16:ENST00000552681.1	12:101771564	G	A	0.560943	1.06662e-07	0.00157082
NK	BTN3A3	ENSG00000111801.16:ENST00000471353.5	6:26260669	C	T	-1.28102	6.36416e-07	4.36479e-05
NK	BTN3A3	ENSG00000111801.16:ENST00000487272.1	6:27255688	T	A	1.35457	2.23883e-07	1.92988e-12
NK	BTN3A3	ENSG00000111801.16:ENST00000490254.5	6:26334078	A	G	1.33722	5.40933e-07	4.52126e-06
NK	CCND3	ENSG00000112576.13:ENST00000502771.1	6:42030188	G	A	0.899779	3.33404e-07	6.28554e-10
NK	NPHP3	ENSG00000113971.20:ENST00000469232.5	3:132618852	T	C	-1.13118	4.74041e-07	0.000358512
NK	KLHL24	ENSG00000114796.16:ENST00000468101.5	3:183624154	A	G	-0.76278	3.93592e-07	5.17603e-08
NK	ITGA4	ENSG00000115232.14:ENST00000233573.6	2:181539412	C	G	0.318109	7.90887e-08	0.00625772
NK	GNLY	ENSG00000115523.17:ENST00000526018.1	2:85700455	T	A	-0.557218	8.36376e-10	0.0226994
NK	MLH3	ENSG00000119684.16:ENST00000554697.5	14:75027345	C	T	0.918719	4.5646e-07	0.004224
NK	RBM25	ENSG00000119707.14:ENST00000531500.5	14:73036025	G	A	-0.91311	3.98292e-07	8.34466e-09
NK	PYROXD1	ENSG00000121350.16:ENST00000544187.1	12:21460428	TA	T	0.81559	3.35385e-07	1.57723e-08
NK	TMEM156	ENSG00000121895.8:ENST00000344606.6	4:39005172	G	C	-0.839124	2.44817e-07	8.93471e-05
NK	LY9	ENSG00000122224.18:ENST00000368035.1	1:160824919	A	G	-1.02776	3.95154e-07	5.36733e-10
NK	ZC3H13	ENSG00000123200.16:ENST00000428921.1	13:46052106	T	C	-0.814378	4.23299e-07	0.00251018
NK	TUBGCP3	ENSG00000126216.15:ENST00000611152.1	13:112492404	T	C	0.959104	2.98853e-07	0.000165466
NK	ZBTB1	ENSG00000126804.13:ENST00000555321.1	14:64492601	C	CA	1.03539	3.25543e-07	3.16557e-06
NK	PTPRB	ENSG00000127329.15:ENST00000547715.1	12:70596356	A	C	0.840351	3.3059e-07	0.00352146
NK	STYXL1	ENSG00000127952.17:ENST00000430497.5	7:76136938	T	TA	-0.840464	6.51857e-07	0.000359156
NK	APOL3	ENSG00000128284.19:ENST00000531195.1	22:36163389	C	T	-0.851451	3.71508e-07	0.00572436
NK	C22orf23	ENSG00000128346.11:ENST00000422191.1	22:37593693	C	T	1.2517	2.50044e-12	0.00956904
NK	PIMREG	ENSG00000129195.16:ENST00000571572.2	17:6450359	A	C	-1.02677	1.72239e-07	0.00217029
NK	ACTN4	ENSG00000130402.12:ENST00000586538.1	19:38753666	T	C	-1.2493	2.77165e-08	0.0241848
NK	OSBPL2	ENSG00000130703.17:ENST00000642714.1	20:62292725	A	G	0.954192	3.49291e-07	2.57479e-08
NK	CHMP2A	ENSG00000130724.9:ENST00000600006.5	19:58314626	CAAA	C	-0.792889	6.2693e-07	0.0339124
NK	CAP1	ENSG00000131236.17:ENST00000414281.5	1:40048659	T	C	-0.983746	1.2164e-07	7.22898e-09
NK	CAP1	ENSG00000131236.17:ENST00000417287.5	1:40053080	C	T	0.607699	3.47798e-07	0.0439061
NK	CAP1	ENSG00000131236.17:ENST00000424977.1	1:40011963	C	T	-1.30024	2.24069e-07	1.69694e-11
NK	FIGNL1	ENSG00000132436.11:ENST00000422854.5	7:50429143	C	T	0.765403	2.97864e-07	0.00011646
NK	IGHMBP2	ENSG00000132740.10:ENST00000539224.2	11:68861085	G	A	0.958107	3.94938e-07	5.07491e-07
NK	IGHMBP2	ENSG00000132740.10:ENST00000675873.1	11:68931195	A	C	1.13448	3.96426e-07	1.71474e-12
NK	MUTYH	ENSG00000132781.19:ENST00000485271.5	1:45336998	A	C	-0.813187	6.06163e-07	3.42301e-08
NK	CTNNBL1	ENSG00000132792.19:ENST00000447935.3	20:37719432	C	T	-0.656837	6.3346e-07	0.00377739
NK	TPT1	ENSG00000133112.17:ENST00000527226.2	13:45340822	T	C	-0.568397	6.70841e-08	1.09379e-11
NK	ELP3	ENSG00000134014.17:ENST00000523357.5	8:28183195	G	A	1.20378	4.0333e-07	6.98667e-06
NK	GSTM1	ENSG00000134184.13:ENST00000476065.6	1:109682397	C	<CN0>	-0.839017	3.42493e-07	5.84173e-05
NK	DOCK2	ENSG00000134516.18:ENST00000519628.1	5:169935078	G	A	0.751665	2.94198e-07	0.00301051
NK	TPGS2	ENSG00000134779.15:ENST00000590652.5	18:36739713	C	T	0.873377	4.57323e-07	1.73763e-06
NK	TESPA1	ENSG00000135426.16:ENST00000524668.5	12:54990524	A	G	-0.805828	2.98674e-07	0.00382606
NK	TESPA1	ENSG00000135426.16:ENST00000533607.1	12:54969595	A	G	-1.19132	5.77126e-07	2.01231e-10
NK	TMBIM1	ENSG00000135926.15:ENST00000418569.5	2:218293927	TA	T	0.626516	5.66228e-07	0.0148107
NK	CALCOCO2	ENSG00000136436.15:ENST00000505071.5	17:48957703	T	C	-0.625868	3.83919e-07	0.00948416
NK	CARF	ENSG00000138380.18:ENST00000431787.5	2:202066212	C	G	1.65892	5.06854e-07	0.00718001
NK	ACVRL1	ENSG00000139567.13:ENST00000547400.5	12:52124196	T	C	0.8108	8.42864e-10	0.0356265
NK	WARS1	ENSG00000140105.18:ENST00000553524.5	14:100378083	G	A	0.900741	3.79459e-08	0.000676137
NK	WARS1	ENSG00000140105.18:ENST00000553581.1	14:100378083	G	A	1.01145	2.43017e-08	2.87918e-06
NK	WARS1	ENSG00000140105.18:ENST00000554605.5	14:100378083	G	A	1.27962	2.0011e-08	1.8041e-14
NK	WARS1	ENSG00000140105.18:ENST00000555031.5	14:100378083	G	A	1.18993	2.87638e-08	2.3145e-10
NK	WARS1	ENSG00000140105.18:ENST00000556209.5	14:100330141	C	T	0.757086	6.02295e-09	0.0463565
NK	RPS2	ENSG00000140988.16:ENST00000533186.5	16:1954717	T	C	1.01067	3.57133e-07	5.80305e-07
NK	NPC1	ENSG00000141458.13:ENST00000593280.2	18:23500710	G	A	0.790823	4.00651e-07	0.00455967
NK	PSMB6	ENSG00000142507.10:ENST00000571309.1	17:4797724	C	T	-1.15667	3.52527e-07	1.96661e-12
NK	TOR1AIP1	ENSG00000143337.18:ENST00000447964.1	1:179914055	G	A	1.70131	1.61106e-07	1.28742e-10
NK	RNF44	ENSG00000146083.12:ENST00000506378.1	5:176512897	G	C	-0.517369	5.681e-07	0.0285567
NK	CEP78	ENSG00000148019.14:ENST00000647130.1	9:78251734	T	C	-0.628104	3.50494e-07	0.000598624
NK	ARFGAP2	ENSG00000149182.15:ENST00000525314.5	11:47172735	T	C	1.07475	1.0882e-06	0.0468155
NK	TTC12	ENSG00000149292.17:ENST00000429951.5	11:113316054	G	A	-0.784879	2.96581e-07	2.53341e-06
NK	TMCO3	ENSG00000150403.18:ENST00000620021.4	13:113558181	A	G	-0.66099	1.82703e-07	0.0112677
NK	CD226	ENSG00000150637.9:ENST00000578928.1	18:69876452	C	T	0.685518	4.05886e-07	0.00436134
NK	NKAPD1	ENSG00000150776.18:ENST00000531378.1	11:112770480	C	A	1.03387	3.86545e-07	0.0296313
NK	UBC	ENSG00000150991.15:ENST00000541272.1	12:124907266	T	TAA	1.35302	3.1875e-07	1.81271e-15
NK	UBC	ENSG00000150991.15:ENST00000542416.1	12:124911509	T	G	0.86521	2.73243e-07	0.0296313
NK	CAST	ENSG00000153113.24:ENST00000510156.5	5:96727798	A	G	-0.567588	6.48944e-07	0.0451354
NK	CAST	ENSG00000153113.24:ENST00000510500.5	5:96736458	AAAAC	A	-1.15789	4.77646e-07	1.36609e-06
NK	CAST	ENSG00000153113.24:ENST00000512620.5	5:96736458	AAAAC	A	-1.1375	1.91241e-07	2.44251e-09
NK	MPPE1	ENSG00000154889.17:ENST00000588186.5	18:11905954	C	T	-0.815993	3.52767e-07	1.29382e-05
NK	MPPE1	ENSG00000154889.17:ENST00000588191.5	18:11905954	C	T	-1.13453	3.71385e-07	3.04677e-16
NK	MPPE1	ENSG00000154889.17:ENST00000589859.1	18:11905954	C	T	-0.734191	3.94674e-07	0.00248982
NK	PXYLP1	ENSG00000155893.13:ENST00000514680.5	3:141219027	C	CT	0.928267	3.8469e-07	1.91267e-05
NK	GRIP1	ENSG00000155974.12:ENST00000539540.5	12:65380471	G	GA	1.11626	4.19995e-10	0.0245874
NK	GRIP1	ENSG00000155974.12:ENST00000541947.1	12:65380471	G	GA	1.09816	4.88838e-10	0.0425091
NK	GRIP1	ENSG00000155974.12:ENST00000542309.5	12:65380471	G	GA	1.15975	2.95359e-10	0.0115369
NK	CFAP298	ENSG00000159079.19:ENST00000431599.1	21:32592445	C	T	1.11965	6.47808e-08	0.000627191
NK	ANO10	ENSG00000160746.13:ENST00000436073.1	3:44179966	T	C	0.717389	2.10254e-12	0.0253415
NK	ORAI2	ENSG00000160991.16:ENST00000495936.6	7:102446755	T	C	0.717443	5.16247e-07	0.000165466
NK	LARP4	ENSG00000161813.22:ENST00000550260.1	12:50411187	C	CT	0.801914	3.91723e-07	1.27443e-06
NK	LARP4	ENSG00000161813.22:ENST00000551886.5	12:50481604	C	T	-0.608385	4.68746e-07	0.00991931
NK	SNX7	ENSG00000162627.17:ENST00000454199.1	1:98701144	G	T	-0.854459	7.70387e-08	0.0181622
NK	CCT3	ENSG00000163468.15:ENST00000415548.1	1:156316632	C	T	1.01129	6.84103e-07	8.97267e-09
NK	IFI16	ENSG00000163565.18:ENST00000447473.6	1:159022296	G	T	0.612867	4.37994e-07	0.045747
NK	RPL9	ENSG00000163682.17:ENST00000503040.5	4:39487934	C	T	-0.760303	1.76419e-07	0.0026221
NK	IFT122	ENSG00000163913.12:ENST00000507221.1	3:129492134	G	C	-0.585666	3.12712e-07	0.0296158
NK	UVSSA	ENSG00000163945.18:ENST00000503548.1	4:1393992	A	G	-0.591369	2.99842e-07	0.0178908
NK	ERAP2	ENSG00000164308.17:ENST00000510373.5	5:96894046	G	T	-0.876573	6.10658e-07	1.24477e-09
NK	SLU7	ENSG00000164609.10:ENST00000520664.1	5:160423593	A	G	-0.799713	4.13803e-07	0.029892
NK	TMEM71	ENSG00000165071.14:ENST00000522780.5	8:132725046	C	CT	-0.790029	2.6495e-07	0.000417559
NK	CEP57	ENSG00000166037.11:ENST00000544522.5	11:95768911	G	T	-0.703764	4.29454e-07	0.000844927
NK	BRD7	ENSG00000166164.16:ENST00000562383.6	16:50302024	G	T	-0.580129	4.30922e-07	0.00187331
NK	XRRA1	ENSG00000166435.15:ENST00000531449.5	11:74844011	C	T	-0.451296	3.90293e-07	0.00533485
NK	HSP90B1	ENSG00000166598.15:ENST00000550595.1	12:103951634	C	CA	0.976041	3.28611e-07	3.34038e-11
NK	DUSP18	ENSG00000167065.13:ENST00000342474.4	22:30610565	G	A	1.18611	6.01645e-07	4.44079e-07
NK	DUSP18	ENSG00000167065.13:ENST00000430175.5	22:30629434	A	G	-0.641495	4.51325e-07	0.0247941
NK	C15orf39	ENSG00000167173.19:ENST00000565074.1	15:75187368	G	A	1.07258	4.12578e-07	0.00784304
NK	TP53I13	ENSG00000167543.16:ENST00000580183.6	17:29568664	GC	G	-0.809216	1.21257e-06	0.000259234
NK	TP53I13	ENSG00000167543.16:ENST00000582829.6	17:29590753	A	G	0.774074	1.09923e-06	8.14291e-05
NK	PROSER3	ENSG00000167595.15:ENST00000539771.1	19:35229425	C	T	1.03112	2.00144e-07	0.0339148
NK	LENG8	ENSG00000167615.16:ENST00000436479.1	19:54468717	A	AT	1.05843	1.75997e-07	0.00610699
NK	SERPINF2	ENSG00000167711.14:ENST00000453723.5	17:913876	C	T	0.780297	1.94543e-09	0.0181029
NK	TRANK1	ENSG00000168016.15:ENST00000463764.2	3:36904159	T	C	-0.856394	5.59067e-07	6.62962e-06
NK	RPSA	ENSG00000168028.14:ENST00000458478.5	3:39449382	C	G	0.969643	5.14054e-07	2.92098e-18
NK	CX3CR1	ENSG00000168329.14:ENST00000412814.1	3:39281334	C	T	0.992547	4.58288e-07	6.93859e-20
NK	ATXN2L	ENSG00000168488.18:ENST00000566946.5	16:28882088	T	C	-1.05541	4.81042e-07	2.0732e-06
NK	LGALS9	ENSG00000168961.17:ENST00000581710.5	17:27647574	A	AATTATT	0.610012	8.92677e-07	0.0372043
NK	DCXR	ENSG00000169738.8:ENST00000577712.5	17:82036724	C	T	1.19325	3.56408e-07	0.00197019
NK	DCXR	ENSG00000169738.8:ENST00000579155.1	17:82036724	C	T	1.13449	2.55858e-07	0.000455824
NK	LGALS9B	ENSG00000170298.15:ENST00000584703.1	17:20382767	G	A	1.55804	6.84083e-07	0.0475018
NK	FEZ2	ENSG00000171055.15:ENST00000414288.5	2:36553637	G	A	-0.668909	2.70358e-07	0.00126374
NK	CTPS1	ENSG00000171793.16:ENST00000463423.6	1:41001009	CCT	C	1.15322	4.00958e-07	5.54097e-05
NK	HINFP	ENSG00000172273.13:ENST00000530678.1	11:119172555	G	GAT	0.86777	4.7308e-07	0.0272085
NK	IL16	ENSG00000172349.17:ENST00000558857.5	15:81308110	T	G	0.896318	3.64211e-07	0.00585828
NK	AFF1	ENSG00000172493.21:ENST00000511442.1	4:86939124	AAGAAAG	A	-0.702285	4.28785e-07	0.0145837
NK	NADSYN1	ENSG00000172890.13:ENST00000525200.5	11:71494774	C	T	1.07819	5.73103e-07	7.31504e-08
NK	PARP14	ENSG00000173193.15:ENST00000460683.1	3:122707627	A	C	-1.04832	7.34305e-07	3.49972e-16
NK	TLR1	ENSG00000174125.8:ENST00000505940.1	4:38808165	T	C	0.600694	2.04338e-07	0.0125873
NK	LIPT2	ENSG00000175536.7:ENST00000527115.1	11:74492903	CAA	C	-0.683365	7.40579e-07	0.0225153
NK	CTDNEP1	ENSG00000175826.12:ENST00000570828.5	17:7247792	A	C	-0.531156	2.40948e-07	0.0246312
NK	RMDN1	ENSG00000176623.12:ENST00000517710.5	8:86436951	A	AT	0.774532	7.66323e-07	1.25825e-05
NK	RMDN1	ENSG00000176623.12:ENST00000519639.5	8:86466552	T	A	0.797015	7.04674e-07	3.44943e-06
NK	ACSF3	ENSG00000176715.17:ENST00000541755.2	16:89160671	G	T	-0.849469	2.91707e-07	0.00018724
NK	DPP7	ENSG00000176978.14:ENST00000473532.5	9:137114213	A	AC	-1.2002	5.04329e-07	6.16968e-14
NK	ZNF552	ENSG00000178935.5:ENST00000594473.1	19:57803905	G	A	0.664844	2.89361e-07	0.000832406
NK	PDXDC1	ENSG00000179889.19:ENST00000567306.5	16:15400864	T	C	1.86368	2.24943e-07	1.08411e-06
NK	DDX60L	ENSG00000181381.13:ENST00000514580.5	4:168411081	C	T	0.51413	3.99568e-07	0.0200744
NK	PRKAG1	ENSG00000181929.13:ENST00000548857.5	12:48991896	C	T	-0.88632	5.80201e-07	1.1283e-06
NK	GET1	ENSG00000182093.16:ENST00000649822.1	21:40004026	G	T	-0.828362	2.87054e-07	0.0263601
NK	CAPN12	ENSG00000182472.9:ENST00000595177.1	19:38733773	A	G	-0.858719	3.37358e-07	0.000764881
NK	RPS17	ENSG00000182774.13:ENST00000561068.5	15:82145844	C	CA	-0.642286	1.73328e-07	0.0271765
NK	IFITM2	ENSG00000185201.16:ENST00000527146.1	11:308180	A	G	0.857161	5.19649e-07	1.0558e-08
NK	NPIPB4	ENSG00000185864.16:ENST00000518761.8	16:21646158	C	CT	-0.727915	5.89315e-07	0.00206108
NK	NPIPB4	ENSG00000185864.16:ENST00000541674.5	16:21539217	CAG	C	0.923472	7.01903e-08	0.0198838
NK	FANCA	ENSG00000187741.15:ENST00000563318.1	16:89733727	A	G	-1.11924	4.5541e-07	0.000669536
NK	UROS	ENSG00000188690.15:ENST00000462490.5	10:125790546	T	C	1.04993	3.2117e-07	5.06561e-11
NK	SUPT5H	ENSG00000196235.14:ENST00000601515.5	19:39436900	C	T	0.630698	3.29608e-07	0.0472529
NK	CD55	ENSG00000196352.16:ENST00000618707.2	1:207366365	G	A	0.695452	4.05695e-07	0.000716022
NK	HLA-DQA1	ENSG00000196735.13:ENST00000496318.5	6:32666326	T	C	-0.674113	1.47914e-07	0.000440684
NK	GM2A	ENSG00000196743.9:ENST00000523004.1	5:151267451	A	G	0.735942	4.73936e-07	0.017695
NK	SULT1A2	ENSG00000197165.11:ENST00000526384.1	16:28518628	T	C	0.723828	1.1232e-07	0.00691052
NK	CARD11	ENSG00000198286.9:ENST00000356408.3	7:2979219	T	C	-0.891874	3.81612e-07	6.66939e-06
NK	TXNRD1	ENSG00000198431.16:ENST00000531691.5	12:104350629	G	C	-0.663712	2.82825e-07	0.0117923
NK	ZNF480	ENSG00000198464.14:ENST00000598016.5	19:52321779	C	T	-0.467075	2.39134e-07	0.0100808
NK	DDX39B	ENSG00000198563.14:ENST00000419020.1	6:31527731	AAG	A	-1.09457	1.38452e-07	0.000210313
NK	LST1	ENSG00000204482.11:ENST00000396112.6	6:31505085	A	T	-0.770447	1.29964e-07	0.0277528
NK	CCHCR1	ENSG00000204536.14:ENST00000455279.6	6:31161164	AAAAAG	A	0.666607	1.42532e-07	0.00123807
NK	HLA-F	ENSG00000204642.14:ENST00000475996.1	6:29742603	C	T	0.645101	2.12373e-07	2.16678e-06
NK	ADGRG1	ENSG00000205336.13:ENST00000564722.5	16:57648065	G	A	0.922036	1.97692e-07	8.27615e-16
NK	ADGRG1	ENSG00000205336.13:ENST00000569101.5	16:57649215	C	T	-1.1562	3.03551e-07	4.17033e-12
NK	ZNF134	ENSG00000213762.12:ENST00000600883.1	19:57605855	T	A	-0.625834	4.39463e-07	0.0438029
NK	HLA-DPB1	ENSG00000223865.11:ENST00000428835.5	6:33086368	A	G	0.727844	1.79867e-07	0.0452668
NK	C2orf92	ENSG00000228486.10:ENST00000597654.5	2:97667268	A	T	0.76785	7.56714e-07	0.00377739
NK	HLA-DPA1	ENSG00000231389.7:ENST00000437811.1	6:33065076	C	T	-0.98807	1.47937e-07	6.24212e-07
NK	HLA-DPA1	ENSG00000231389.7:ENST00000453337.1	6:33063295	GAACA	G	-0.560782	1.65518e-07	0.00758031
NK	HLA-B	ENSG00000234745.11:ENST00000434333.1	6:31360740	T	C	-0.333139	7.41232e-08	6.58159e-07
NK	C2orf74	ENSG00000237651.6:ENST00000489686.5	2:61213372	A	G	0.952018	5.20494e-07	4.11443e-08
NK	PWP2	ENSG00000241945.8:ENST00000456705.1	21:44114151	C	T	1.10971	2.82577e-07	0.000741659
NK	ARFGAP3	ENSG00000242247.11:ENST00000453516.5	22:42824011	T	TA	-0.999513	4.39615e-07	8.72811e-09
NK	KCTD7	ENSG00000243335.9:ENST00000640234.1	7:66381670	C	CAAA	-0.977425	4.16054e-07	8.50305e-08
NK	AP000295.1	ENSG00000249624.9:ENST00000433395.6	21:33265726	C	T	0.563232	4.95226e-07	0.00683996
NK	KLRC4-KLRK1	ENSG00000255819.7:ENST00000543572.6	12:10487878	G	GA	-0.806056	3.28891e-07	0.0384884
NK	CHURC1	ENSG00000258289.8:ENST00000551093.5	14:64905630	C	T	1.03001	3.96146e-07	1.02142e-14
NK	CHURC1	ENSG00000258289.8:ENST00000551947.5	14:64943829	C	T	-0.883813	3.68425e-07	1.61278e-07
NK	AC026464.1	ENSG00000259900.5:ENST00000564737.1	16:69322792	A	G	1.37857	4.7722e-07	0.0102231
NK	AC026464.1	ENSG00000259900.5:ENST00000570293.5	16:69322792	A	G	-1.61596	1.88874e-07	0.00234946
NK	CCPG1	ENSG00000260916.7:ENST00000568543.1	15:55568732	T	C	1.56882	1.76782e-07	0.0177183
NK	NBPF11	ENSG00000263956.6:ENST00000613531.1	1:148321245	G	A	-0.810224	1.27546e-06	0.00205446
NK	RPL17	ENSG00000265681.7:ENST00000615479.4	18:49475118	ATTAT	A	-1.24219	2.40882e-07	0.00158861
NK	NBPF10	ENSG00000271425.9:ENST00000612520.2	1:146003970	G	T	-0.717845	2.1511e-06	1.14002e-05
NK	TBCE	ENSG00000285053.1:ENST00000643758.1	1:235302277	G	A	-1.87442	3.90805e-07	0.0194687
PBL	M6PR	ENSG00000003056.8:ENST00000544245.1	12:8946399	G	GAAC	0.85055	9.53035e-07	5.18658e-17
PBL	CYP26B1	ENSG00000003137.8:ENST00000461519.1	2:72162205	G	T	-1.12945	8.17449e-10	2.65122e-06
PBL	NDUFAF7	ENSG00000003509.16:ENST00000441905.1	2:37316228	A	G	-0.58901	6.19573e-07	0.000109581
PBL	CDK11A	ENSG00000008128.23:ENST00000479362.1	1:1681101	C	T	0.845232	5.92326e-07	0.00034716
PBL	FYN	ENSG00000010810.17:ENST00000462856.6	6:111963016	A	T	-1.45701	9.91413e-07	0.00421162
PBL	FYN	ENSG00000010810.17:ENST00000487824.2	6:111808433	G	A	1.4185	5.33012e-07	9.43305e-18
PBL	FYN	ENSG00000010810.17:ENST00000518630.5	6:111805100	G	A	-0.642041	9.3723e-07	0.00418494
PBL	CD22	ENSG00000012124.17:ENST00000613136.1	19:35337732	C	T	-1.15687	5.70672e-07	0.0122031
PBL	EXTL3	ENSG00000012232.9:ENST00000521473.5	8:28754759	C	CA	0.693872	7.76442e-07	0.00837113
PBL	ZC3H3	ENSG00000014164.7:ENST00000528401.1	8:143529559	A	C	-0.781657	7.90123e-07	4.99795e-05
PBL	TYMP	ENSG00000025708.14:ENST00000425169.1	22:50525536	C	G	0.500924	4.21258e-08	0.00428683
PBL	BTN3A1	ENSG00000026950.17:ENST00000427334.5	6:26416559	C	G	0.925803	1.31606e-07	2.56532e-06
PBL	B4GALT7	ENSG00000027847.14:ENST00000507061.1	5:177605049	C	G	-0.782454	6.88868e-07	0.00595821
PBL	ATP6V0A1	ENSG00000033627.17:ENST00000589727.5	17:41635999	T	C	1.29988	8.26311e-08	0.0264938
PBL	MAP2K3	ENSG00000034152.19:ENST00000527123.1	17:21322347	A	G	-0.774806	2.16926e-06	3.25748e-05
PBL	RNF19A	ENSG00000034677.13:ENST00000523481.5	8:100028626	A	G	1.61193	1.14607e-06	0.00180236
PBL	USP36	ENSG00000055483.19:ENST00000587379.1	17:78833133	A	G	0.702831	3.7044e-07	0.000452636
PBL	USP36	ENSG00000055483.19:ENST00000592231.5	17:78826049	A	G	-0.571885	3.6568e-07	1.30884e-05
PBL	PARP12	ENSG00000059378.13:ENST00000489809.5	7:140045991	G	A	0.622606	9.85671e-07	0.000620233
PBL	PARP12	ENSG00000059378.13:ENST00000491598.5	7:140036056	A	G	0.887139	8.8748e-07	9.37378e-11
PBL	CASP8	ENSG00000064012.22:ENST00000413726.5	2:201334782	TA	T	0.666417	9.2924e-07	0.0441223
PBL	RFXANK	ENSG00000064490.14:ENST00000536253.1	19:19204371	G	A	0.62137	8.02265e-07	0.00646518
PBL	CNN2	ENSG00000064666.15:ENST00000562075.6	19:1036019	G	A	0.884906	3.62333e-07	2.92393e-06
PBL	ABCA7	ENSG00000064687.13:ENST00000524850.5	19:1041353	A	G	-0.874841	3.64698e-07	9.55293e-07
PBL	TBC1D1	ENSG00000065882.16:ENST00000421339.3	4:37988213	C	T	-0.500563	1.96064e-07	0.0267513
PBL	DIP2B	ENSG00000066084.13:ENST00000546732.1	12:50745079	C	T	0.623969	7.59897e-07	0.000192156
PBL	NFYC	ENSG00000066136.20:ENST00000372669.8	1:40632418	TTA	T	0.767439	5.28668e-07	0.00169071
PBL	ACTN1	ENSG00000072110.14:ENST00000553659.1	14:68977415	G	A	1.17119	4.67151e-09	0.00255945
PBL	IRAG1	ENSG00000072952.18:ENST00000529068.5	11:11065512	C	T	0.690884	1.57099e-10	0.0356802
PBL	ICAM3	ENSG00000076662.10:ENST00000589249.1	19:10337143	A	C	-0.740162	1.25276e-07	0.023132
PBL	PTPRC	ENSG00000081237.20:ENST00000643513.1	1:198694973	G	A	-0.928757	9.61495e-07	1.41615e-08
PBL	FYB1	ENSG00000082074.18:ENST00000509072.5	5:39211471	G	A	0.685069	8.48103e-07	0.00211185
PBL	NFE2L1	ENSG00000082641.16:ENST00000581441.1	17:48064782	C	T	0.833076	8.96077e-07	0.0128038
PBL	PPIE	ENSG00000084072.17:ENST00000474804.5	1:39760374	G	A	-0.730391	5.2827e-07	0.00475619
PBL	PREP	ENSG00000085377.15:ENST00000448705.1	6:105323645	T	C	1.13253	7.99029e-07	0.0106478
PBL	CPNE3	ENSG00000085719.13:ENST00000620393.4	8:86401549	TA	T	-0.804769	1.17318e-06	4.74557e-06
PBL	SNX10	ENSG00000086300.16:ENST00000416246.5	7:26336075	T	G	-0.783058	2.77201e-07	4.86972e-06
PBL	UIMC1	ENSG00000087206.17:ENST00000509236.5	5:177065556	G	A	-0.774643	7.92629e-07	0.00291372
PBL	SLC8B1	ENSG00000089060.11:ENST00000550672.5	12:113312172	A	G	-1.22897	7.14055e-07	1.09165e-08
PBL	OAS1	ENSG00000089127.14:ENST00000550689.1	12:112944151	C	T	0.804505	9.09839e-07	8.81402e-05
PBL	OAS1	ENSG00000089127.14:ENST00000553152.1	12:112926699	A	G	1.30571	1.01539e-06	5.77774e-18
PBL	NUP50	ENSG00000093000.19:ENST00000417702.5	22:45134995	T	C	-0.831058	3.92705e-07	3.75052e-05
PBL	NUP50	ENSG00000093000.19:ENST00000424634.5	22:45181656	C	A	0.677457	2.89755e-07	0.00285552
PBL	MED15	ENSG00000099917.17:ENST00000424287.5	22:20367930	A	G	-2.26479	3.19535e-07	0.0106591
PBL	SNAP29	ENSG00000099940.12:ENST00000439214.1	22:20843941	T	TC	1.40006	4.32612e-07	8.26587e-09
PBL	TFIP11	ENSG00000100109.17:ENST00000440258.1	22:26474380	GA	G	0.890968	5.26613e-07	3.00768e-05
PBL	THOC5	ENSG00000100296.13:ENST00000443089.5	22:29596236	AT	A	-0.749909	8.18897e-07	0.000183817
PBL	FAM118A	ENSG00000100376.12:ENST00000427777.1	22:45339050	A	G	-0.728718	3.46141e-07	0.0409136
PBL	KHNYN	ENSG00000100441.10:ENST00000556510.1	14:24429574	C	G	0.827472	7.61054e-07	0.00145723
PBL	KIAA0586	ENSG00000100578.18:ENST00000554463.5	14:58427859	T	C	-0.692402	8.22309e-07	4.00749e-06
PBL	GSKIP	ENSG00000100744.15:ENST00000555757.1	14:96387582	C	T	0.722298	4.75866e-07	2.01305e-10
PBL	PROCR	ENSG00000101000.6:ENST00000634509.1	20:35175899	G	GT	1.65337	2.26165e-07	0.00142685
PBL	SIRPB1	ENSG00000101307.16:ENST00000562014.5	20:1549551	T	C	0.773387	1.71358e-07	0.000165783
PBL	SIRPB1	ENSG00000101307.16:ENST00000563840.1	20:1628034	C	A	1.17857	3.56044e-07	5.27613e-21
PBL	SIRPB1	ENSG00000101307.16:ENST00000565076.1	20:1628034	C	A	-1.38569	5.64952e-07	7.25361e-18
PBL	SIRPB1	ENSG00000101307.16:ENST00000565087.5	20:1621560	A	T	1.07687	3.48327e-07	1.49178e-17
PBL	SIRPB1	ENSG00000101307.16:ENST00000565230.5	20:1580093	T	<CN0>	-1.09601	5.31414e-07	3.29094e-19
PBL	SIRPB1	ENSG00000101307.16:ENST00000566055.5	20:1580093	T	<CN0>	-1.04673	1.91257e-07	1.21631e-14
PBL	SIRPB1	ENSG00000101307.16:ENST00000569387.5	20:1619878	T	C	1.19177	2.67425e-07	8.87636e-22
PBL	SEC23B	ENSG00000101310.17:ENST00000645851.1	20:18554946	ATAGATTACTGTGCAGTAAAACAATTCTAAT	A	0.731044	6.15356e-07	0.000117201
PBL	DNTTIP1	ENSG00000101457.13:ENST00000415790.5	20:45839342	C	T	-0.931689	7.76926e-07	7.55904e-07
PBL	CEP192	ENSG00000101639.18:ENST00000513432.5	18:13095610	T	C	-1.51756	5.97996e-07	8.61379e-16
PBL	ACP5	ENSG00000102575.13:ENST00000591319.1	19:11583666	C	T	1.31084	7.26657e-07	1.41236e-07
PBL	CRISPLD2	ENSG00000103196.12:ENST00000566151.1	16:84835490	T	C	0.794332	2.83116e-07	0.00228913
PBL	RAB2A	ENSG00000104388.15:ENST00000466595.5	8:60577042	CT	C	-0.979698	1.0277e-06	1.2507e-10
PBL	NCALD	ENSG00000104490.18:ENST00000518166.5	8:101887222	T	C	-0.958239	5.39148e-07	5.56454e-10
PBL	GSDMD	ENSG00000104518.11:ENST00000529854.1	8:143556564	A	G	-0.636796	7.27847e-07	0.00437764
PBL	ERICH1	ENSG00000104714.14:ENST00000522893.1	8:644395	A	<CN0>	-0.729137	3.06664e-07	1.41951e-08
PBL	ERICH1	ENSG00000104714.14:ENST00000523415.5	8:650729	A	G	0.917751	3.11292e-07	1.89681e-11
PBL	ASAH1	ENSG00000104763.20:ENST00000636009.1	8:18043228	C	A	0.652669	3.68474e-07	0.000173183
PBL	CD37	ENSG00000104894.12:ENST00000594743.1	19:49335634	C	A	0.519358	1.39403e-07	0.0215472
PBL	TBC1D17	ENSG00000104946.13:ENST00000599049.6	19:49865622	TTTTC	T	-0.757378	4.98945e-07	2.90057e-06
PBL	ZNF419	ENSG00000105136.21:ENST00000521137.1	19:57449395	T	C	-0.581554	1.13266e-07	0.00767675
PBL	ZNF419	ENSG00000105136.21:ENST00000523138.5	19:57463266	CAA	C	-0.656672	1.33057e-07	0.000983482
PBL	ZNF419	ENSG00000105136.21:ENST00000523312.1	19:57482021	C	CAA	0.785607	6.31251e-07	8.11536e-05
PBL	ZNF419	ENSG00000105136.21:ENST00000523882.5	19:57505712	GT	G	-0.639877	2.97708e-07	0.0178742
PBL	CCDC9	ENSG00000105321.14:ENST00000599398.5	19:47258286	T	C	-0.864894	5.95403e-07	0.0468266
PBL	DENND3	ENSG00000105339.10:ENST00000517985.5	8:141188619	A	T	-0.936228	8.01481e-07	0.0135238
PBL	DENND3	ENSG00000105339.10:ENST00000518668.5	8:141160785	C	T	0.476113	2.51839e-07	0.0216598
PBL	RPS19	ENSG00000105372.8:ENST00000598399.1	19:41870847	T	TC	-0.163688	1.01828e-06	5.88912e-06
PBL	CARD8	ENSG00000105483.18:ENST00000518450.5	19:48213149	G	C	0.597847	5.46231e-07	4.07447e-12
PBL	LIG1	ENSG00000105486.14:ENST00000598938.1	19:49078707	TTTATTTA	T	1.32494	1.56079e-10	0.000597815
PBL	HBP1	ENSG00000105856.14:ENST00000497535.5	7:107499408	A	AT	0.736524	6.25749e-07	0.0115011
PBL	DNAH11	ENSG00000105877.18:ENST00000605912.1	7:22087800	A	G	0.683048	2.12497e-13	0.0340641
PBL	NOD1	ENSG00000106100.11:ENST00000419799.5	7:30463747	A	T	-1.14305	8.77428e-07	7.11088e-17
PBL	COA1	ENSG00000106603.19:ENST00000431651.5	7:43671594	A	C	1.31593	8.35245e-07	1.46095e-14
PBL	RASSF4	ENSG00000107551.21:ENST00000427758.5	10:45000672	A	T	0.749963	9.57113e-07	0.00955596
PBL	RNF167	ENSG00000108523.16:ENST00000576965.1	17:4946340	A	G	-0.777341	4.88214e-07	3.18751e-09
PBL	RAB5C	ENSG00000108774.15:ENST00000550406.1	17:42112107	A	T	0.647686	1.49976e-06	0.000255079
PBL	RAB5C	ENSG00000108774.15:ENST00000551338.1	17:42119739	G	A	1.03602	1.61079e-06	3.59977e-07
PBL	MANBA	ENSG00000109323.11:ENST00000646451.1	4:102753951	G	C	-0.745559	1.25974e-06	0.00152204
PBL	GAB1	ENSG00000109458.8:ENST00000512843.1	4:142534134	A	C	0.923769	4.09076e-07	0.0460091
PBL	BST1	ENSG00000109743.11:ENST00000514989.1	4:15737767	T	G	-1.22232	5.83957e-07	8.06111e-15
PBL	DUSP16	ENSG00000111266.9:ENST00000541207.1	12:12561168	T	C	0.633251	4.85192e-07	0.00843236
PBL	BTN3A3	ENSG00000111801.16:ENST00000471353.5	6:25493890	C	T	-1.2234	1.21782e-06	0.000112058
PBL	BTN3A3	ENSG00000111801.16:ENST00000487272.1	6:26485496	T	G	1.44604	2.87928e-07	3.8523e-14
PBL	BTN3A3	ENSG00000111801.16:ENST00000487627.5	6:26340557	G	A	0.959565	1.31706e-06	0.0334926
PBL	BTN3A3	ENSG00000111801.16:ENST00000490254.5	6:26340557	G	A	1.28303	1.05689e-06	3.43526e-09
PBL	MTRF1L	ENSG00000112031.16:ENST00000448966.1	6:152993754	T	C	0.621611	7.94943e-07	0.00256073
PBL	CUTA	ENSG00000112514.18:ENST00000374484.8	6:33476206	G	A	-1.30381	3.41177e-07	0.00210965
PBL	PACRG	ENSG00000112530.11:ENST00000534958.5	6:162046904	T	TA	-0.777312	2.72872e-08	0.020053
PBL	CCND3	ENSG00000112576.13:ENST00000502771.1	6:42029960	T	C	0.928708	3.86285e-07	1.60934e-07
PBL	SLC12A7	ENSG00000113504.21:ENST00000513223.2	5:1106552	C	A	0.196257	4.70848e-07	0.0356802
PBL	ERGIC1	ENSG00000113719.16:ENST00000519796.5	5:172911402	T	A	0.726826	4.39105e-07	0.00162107
PBL	NPHP3	ENSG00000113971.20:ENST00000469232.5	3:132705328	C	G	-0.721014	6.06198e-07	0.00250443
PBL	NPHP3	ENSG00000113971.20:ENST00000512094.5	3:132714567	T	A	0.669288	6.44062e-07	0.00456562
PBL	MAPKAPK3	ENSG00000114738.11:ENST00000430409.5	3:50775464	TG	T	0.629635	2.10899e-06	0.0288748
PBL	KLHL24	ENSG00000114796.16:ENST00000468001.1	3:183647124	TA	T	-0.710023	5.38097e-07	0.00187227
PBL	KLHL24	ENSG00000114796.16:ENST00000468101.5	3:183628033	C	T	-0.667295	7.32732e-07	0.00125449
PBL	ITGA4	ENSG00000115232.14:ENST00000233573.6	2:181533215	C	A	0.370841	2.73592e-07	0.012235
PBL	GCA	ENSG00000115271.11:ENST00000414723.1	2:162340953	C	T	-0.829524	8.81432e-07	0.000178809
PBL	GNLY	ENSG00000115523.17:ENST00000526018.1	2:85699182	G	A	-0.634438	2.94709e-07	0.000521208
PBL	ST3GAL5	ENSG00000115525.18:ENST00000640425.1	2:85857509	C	G	0.615025	9.29324e-07	0.00526589
PBL	QPCT	ENSG00000115828.17:ENST00000404976.5	2:37363141	G	A	0.452335	6.54554e-07	0.000159559
PBL	ELAPOR1	ENSG00000116299.17:ENST00000527501.1	1:109162400	A	G	0.627171	1.25555e-06	0.00308705
PBL	CSF3R	ENSG00000119535.18:ENST00000533491.1	1:36479958	G	A	-0.30409	5.2612e-07	0.0404786
PBL	MLH3	ENSG00000119684.16:ENST00000554697.5	14:75124775	CT	C	-1.155	8.7681e-07	3.59977e-07
PBL	RBM25	ENSG00000119707.14:ENST00000531500.5	14:73070945	C	CA	-1.04868	6.52693e-07	4.864e-11
PBL	PYROXD1	ENSG00000121350.16:ENST00000544187.1	12:21440666	CA	C	0.850289	7.01945e-07	2.79529e-09
PBL	PILRB	ENSG00000121716.20:ENST00000422808.5	7:100351036	T	G	-1.44792	9.83781e-07	0.0488624
PBL	LY9	ENSG00000122224.18:ENST00000368035.1	1:160803290	A	T	0.952006	7.6271e-07	7.8964e-12
PBL	ECD	ENSG00000122882.11:ENST00000494307.1	10:73627199	T	A	-0.613479	2.25353e-06	0.0330998
PBL	ZNFX1	ENSG00000124201.15:ENST00000371744.5	20:49388689	T	C	0.897851	6.77543e-07	0.0167443
PBL	STAU1	ENSG00000124214.19:ENST00000456866.2	20:49045211	A	AG	0.704389	6.58664e-07	0.032894
PBL	STX16	ENSG00000124222.22:ENST00000438253.1	20:58675708	G	A	0.895916	5.41514e-07	3.80012e-07
PBL	BTN2A2	ENSG00000124508.17:ENST00000493275.5	6:27348792	TCTGCTGGTGCCA	T	-1.30312	9.97155e-07	0.015815
PBL	SH3TC1	ENSG00000125089.17:ENST00000507891.1	4:7920775	T	C	-0.906245	5.26549e-07	0.0496708
PBL	NCLN	ENSG00000125912.11:ENST00000592737.5	19:3212798	A	AT	-0.761562	3.81394e-07	0.000870497
PBL	TUBGCP3	ENSG00000126216.15:ENST00000611152.1	13:112491005	C	A	1.11884	4.18918e-07	1.49654e-09
PBL	IRF3	ENSG00000126456.16:ENST00000601809.5	19:49677009	C	G	-0.904328	5.10104e-07	0.0183006
PBL	ZBTB1	ENSG00000126804.13:ENST00000555321.1	14:64497166	T	TA	1.24101	7.0386e-07	1.08496e-10
PBL	APOL3	ENSG00000128284.19:ENST00000531195.1	22:36146319	C	T	-1.10435	6.50082e-07	5.22036e-08
PBL	PRKCSH	ENSG00000130175.9:ENST00000586486.1	19:11446420	A	AG	-0.973317	5.68002e-07	0.0112813
PBL	ACTN4	ENSG00000130402.12:ENST00000586538.1	19:38656140	G	C	0.645513	6.49245e-07	1.3823e-05
PBL	OSBPL2	ENSG00000130703.17:ENST00000642714.1	20:62232970	C	T	0.899525	6.1305e-07	4.97055e-08
PBL	C12orf65	ENSG00000130921.8:ENST00000543139.1	12:123240613	C	CA	0.833776	9.7442e-07	0.000160285
PBL	CAP1	ENSG00000131236.17:ENST00000414281.5	1:40038890	C	T	-0.959656	4.32269e-07	1.44342e-12
PBL	CAP1	ENSG00000131236.17:ENST00000424977.1	1:40048659	T	C	-0.98847	3.68531e-07	1.25576e-11
PBL	RBSN	ENSG00000131381.12:ENST00000507357.1	3:14233018	C	T	-1.33642	2.17226e-07	0.0294924
PBL	MGAT1	ENSG00000131446.17:ENST00000502678.1	5:180797518	A	G	-1.07925	3.55045e-07	1.64238e-11
PBL	FIGNL1	ENSG00000132436.11:ENST00000422854.5	7:50394440	A	G	0.600843	5.70364e-07	0.0322569
PBL	IGHMBP2	ENSG00000132740.10:ENST00000539224.2	11:68861085	G	A	0.909605	6.57717e-07	0.000157039
PBL	IGHMBP2	ENSG00000132740.10:ENST00000675873.1	11:68914301	A	AG	1.12991	7.77584e-07	3.90214e-12
PBL	MUTYH	ENSG00000132781.19:ENST00000485271.5	1:45336998	A	C	-0.848657	1.38194e-06	3.26765e-10
PBL	TPT1	ENSG00000133112.17:ENST00000527226.2	13:45340822	T	C	-0.644029	6.73342e-08	4.96535e-11
PBL	ELP3	ENSG00000134014.17:ENST00000523357.5	8:28183195	G	A	1.01362	7.4394e-07	0.000479243
PBL	GSTM1	ENSG00000134184.13:ENST00000476065.6	1:109716740	G	A	-0.567937	7.78249e-07	0.00593059
PBL	DOCK2	ENSG00000134516.18:ENST00000519628.1	5:169933151	C	G	0.858393	4.26891e-07	7.07856e-07
PBL	DDB2	ENSG00000134574.12:ENST00000622878.4	11:47201092	G	A	0.644987	2.03548e-06	0.0353979
PBL	TPGS2	ENSG00000134779.15:ENST00000590652.5	18:36781799	G	C	0.966596	1.0282e-06	2.39834e-07
PBL	SLC43A3	ENSG00000134802.18:ENST00000528187.5	11:57426322	C	G	0.896197	1.14614e-06	0.00337975
PBL	CARS2	ENSG00000134905.17:ENST00000487253.6	13:110647371	C	T	-0.606672	4.75077e-07	0.00220503
PBL	TES	ENSG00000135269.18:ENST00000393484.2	7:116257817	A	G	0.58973	1.38751e-06	0.0178911
PBL	TESPA1	ENSG00000135426.16:ENST00000524668.5	12:54996538	GGCGGGC	G	-0.799068	7.68164e-07	0.00461689
PBL	TESPA1	ENSG00000135426.16:ENST00000533607.1	12:54990524	A	G	-1.08016	1.03838e-06	1.30157e-07
PBL	MTHFS	ENSG00000136371.11:ENST00000560261.1	15:79812744	G	A	0.978272	4.1489e-07	0.000155557
PBL	CALCOCO2	ENSG00000136436.15:ENST00000505071.5	17:48767471	CTGGG	C	-0.655861	8.15377e-07	0.000448782
PBL	IFI44	ENSG00000137965.11:ENST00000446486.1	1:78686748	T	C	-0.868008	1.19933e-06	0.00706323
PBL	NAB1	ENSG00000138386.17:ENST00000423376.1	2:190656119	C	A	-0.717653	1.031e-06	0.001182
PBL	ARHGAP24	ENSG00000138639.18:ENST00000509300.5	4:85551516	CT	C	0.833866	2.62382e-10	0.048976
PBL	KANSL2	ENSG00000139620.13:ENST00000550870.1	12:48687031	G	GTT	0.660191	1.21744e-06	0.0225351
PBL	TMBIM6	ENSG00000139644.13:ENST00000549445.5	12:49519814	AT	A	1.38487	1.78937e-07	0.00445388
PBL	SLC24A4	ENSG00000140090.18:ENST00000525557.5	14:92492872	G	A	-0.678203	6.26708e-07	0.00948427
PBL	WARS1	ENSG00000140105.18:ENST00000553524.5	14:100345677	TAA	T	1.21457	4.46423e-08	9.63141e-14
PBL	WARS1	ENSG00000140105.18:ENST00000553581.1	14:100378083	G	A	1.09356	2.87533e-07	3.29338e-05
PBL	WARS1	ENSG00000140105.18:ENST00000554509.5	14:100345677	TAA	T	0.973183	9.5735e-08	0.000165271
PBL	WARS1	ENSG00000140105.18:ENST00000554605.5	14:100378083	G	A	1.31191	3.38137e-08	4.79541e-17
PBL	WARS1	ENSG00000140105.18:ENST00000554820.5	14:100378083	G	A	0.916382	8.28706e-08	0.00409516
PBL	WARS1	ENSG00000140105.18:ENST00000555031.5	14:100337027	A	G	-1.33341	1.0643e-07	3.52877e-15
PBL	WARS1	ENSG00000140105.18:ENST00000556209.5	14:100345677	TAA	T	1.05496	4.46218e-08	1.40708e-08
PBL	WARS1	ENSG00000140105.18:ENST00000556695.5	14:100362288	C	T	1.33387	7.2726e-08	0.00202721
PBL	ETFA	ENSG00000140374.16:ENST00000560595.5	15:76187003	G	A	0.523441	1.1304e-06	0.0418367
PBL	MAN2C1	ENSG00000140400.17:ENST00000570257.6	15:75404768	TA	T	0.582037	8.87466e-07	0.00859364
PBL	RPS2	ENSG00000140988.16:ENST00000533186.5	16:1954717	T	C	1.10206	6.77525e-07	2.02747e-09
PBL	KSR1	ENSG00000141068.14:ENST00000577823.5	17:27774211	G	A	0.677341	1.82572e-06	0.00470726
PBL	PCTP	ENSG00000141179.14:ENST00000572536.1	17:55766568	A	G	-0.784102	2.85464e-08	0.0203097
PBL	SKAP1	ENSG00000141293.16:ENST00000581400.2	17:48044908	A	G	-0.914125	7.48599e-07	0.0405435
PBL	RPTOR	ENSG00000141564.15:ENST00000576366.1	17:81911814	A	AT	1.83539	1.84623e-08	0.00362316
PBL	ZCCHC2	ENSG00000141664.10:ENST00000588676.1	18:61675896	G	A	-0.438017	4.44275e-07	0.044363
PBL	DPP9	ENSG00000142002.17:ENST00000593973.1	19:4719009	A	G	-0.645183	6.32941e-07	0.00625723
PBL	TMEM91	ENSG00000142046.15:ENST00000546362.5	19:41384098	C	T	-0.869902	7.64091e-07	1.09722e-11
PBL	PGGHG	ENSG00000142102.16:ENST00000397660.3	11:295808	A	G	0.674823	3.40331e-07	0.0010432
PBL	PGGHG	ENSG00000142102.16:ENST00000482937.2	11:297603	A	T	0.740215	7.71688e-07	0.0105902
PBL	ZNF787	ENSG00000142409.6:ENST00000586787.1	19:56139715	C	CAA	-0.883951	3.99439e-07	6.55654e-06
PBL	PSMB6	ENSG00000142507.10:ENST00000571309.1	17:4797724	C	T	-1.19431	5.31161e-07	2.89116e-14
PBL	SIGLEC10	ENSG00000142512.15:ENST00000530476.1	19:51416986	G	T	1.33953	5.31392e-07	0.00318549
PBL	TOR1AIP1	ENSG00000143337.18:ENST00000447964.1	1:179914055	G	A	1.67756	3.87582e-07	3.54688e-10
PBL	RALB	ENSG00000144118.14:ENST00000412383.5	2:120261171	A	G	0.511478	7.16967e-07	0.0322526
PBL	TAMM41	ENSG00000144559.10:ENST00000414736.1	3:11805930	T	C	1.49318	6.12832e-07	0.0345941
PBL	ACKR2	ENSG00000144648.16:ENST00000497921.2	3:42375178	C	T	1.14551	6.14057e-10	0.0243993
PBL	RPS3A	ENSG00000145425.10:ENST00000515792.5	4:150437509	A	C	-0.574769	1.12194e-06	0.0239747
PBL	GTF2H2	ENSG00000145736.14:ENST00000518898.6	5:71328258	A	AT	-0.834444	1.76875e-06	0.00857894
PBL	ARHGAP26	ENSG00000145819.18:ENST00000443045.1	5:143076910	TA	T	0.611364	3.95104e-07	0.00187016
PBL	RNF44	ENSG00000146083.12:ENST00000506378.1	5:176529176	G	A	-0.962645	1.19637e-06	4.61872e-11
PBL	NCAPG2	ENSG00000146918.20:ENST00000441982.5	7:158678109	TAA	T	0.747137	4.08028e-07	0.0166113
PBL	FBXO25	ENSG00000147364.17:ENST00000518240.5	8:345260	C	T	0.696977	4.47891e-07	0.0412902
PBL	CSGALNACT1	ENSG00000147408.14:ENST00000517494.1	8:19565571	C	T	1.02899	4.05352e-08	0.00064037
PBL	ARFGAP2	ENSG00000149182.15:ENST00000525314.5	11:46730862	C	CA	0.687942	1.80466e-06	0.0344591
PBL	TTC12	ENSG00000149292.17:ENST00000429951.5	11:113303617	T	C	-0.918828	6.77153e-07	7.04589e-12
PBL	TTC12	ENSG00000149292.17:ENST00000442859.5	11:113292545	C	A	-0.633678	6.67126e-07	0.0388482
PBL	TMCO3	ENSG00000150403.18:ENST00000620021.4	13:113562780	A	C	-0.741232	2.97588e-07	2.89925e-09
PBL	CD226	ENSG00000150637.9:ENST00000578928.1	18:69857147	C	T	0.648164	8.29416e-07	0.0276807
PBL	UBC	ENSG00000150991.15:ENST00000541272.1	12:124912818	A	G	1.39263	5.6685e-07	3.31559e-14
PBL	UBC	ENSG00000150991.15:ENST00000542416.1	12:124911509	T	G	0.83417	5.6662e-07	0.0175598
PBL	AKR1C2	ENSG00000151632.17:ENST00000604507.5	10:4998159	T	C	-1.39923	1.36848e-10	0.000405198
PBL	DST	ENSG00000151914.20:ENST00000523943.1	6:56446872	TTGAC	T	0.964713	5.98132e-08	0.00307698
PBL	CAST	ENSG00000153113.24:ENST00000510500.5	5:96736453	A	T	-0.899979	8.08493e-07	0.000754885
PBL	CAST	ENSG00000153113.24:ENST00000512620.5	5:96736458	AAAAC	A	-0.972076	5.21386e-07	9.7996e-07
PBL	HNRNPU	ENSG00000153187.20:ENST00000640056.1	1:244187485	G	A	-1.64827	2.56017e-07	0.027669
PBL	MPPE1	ENSG00000154889.17:ENST00000586844.5	18:11905954	C	T	-0.568013	3.56019e-07	0.023899
PBL	MPPE1	ENSG00000154889.17:ENST00000588186.5	18:11905954	C	T	-0.991355	7.10645e-07	2.58385e-11
PBL	MPPE1	ENSG00000154889.17:ENST00000588191.5	18:11905954	C	T	-1.12746	7.10251e-07	3.82694e-19
PBL	MPPE1	ENSG00000154889.17:ENST00000589859.1	18:11905954	C	T	-0.963049	6.46436e-07	1.21538e-09
PBL	MPPE1	ENSG00000154889.17:ENST00000590501.5	18:11905954	C	T	-0.684098	6.96364e-07	0.00336388
PBL	TSPAN18	ENSG00000157570.12:ENST00000533080.5	11:44009504	G	A	-0.69154	6.27463e-07	0.0255259
PBL	ABHD3	ENSG00000158201.10:ENST00000580477.1	18:21448203	A	G	-0.704576	5.82755e-07	2.83516e-06
PBL	PCSK7	ENSG00000160613.14:ENST00000525027.1	11:117229878	A	G	0.724472	5.04267e-07	0.000832424
PBL	VPS28	ENSG00000160948.14:ENST00000530790.5	8:144434464	C	T	-0.930125	1.15337e-06	5.78852e-07
PBL	ORAI2	ENSG00000160991.16:ENST00000495936.6	7:102449148	G	A	-0.493886	5.82876e-07	0.000316151
PBL	LRWD1	ENSG00000161036.13:ENST00000476270.1	7:102460169	A	G	-0.819024	1.12249e-06	2.48706e-06
PBL	LRWD1	ENSG00000161036.13:ENST00000485808.5	7:102458572	AAATAAT	A	-0.768487	1.06325e-06	0.000667688
PBL	SAP30BP	ENSG00000161526.15:ENST00000583536.5	17:75179527	CA	C	-0.598037	5.99804e-07	0.0343175
PBL	LARP4	ENSG00000161813.22:ENST00000550260.1	12:50486174	T	C	0.708961	4.77784e-07	0.000992259
PBL	CCDC78	ENSG00000162004.18:ENST00000423653.5	16:993832	T	C	0.94942	7.45016e-07	0.0113312
PBL	ACP6	ENSG00000162836.12:ENST00000609196.5	1:147647471	G	A	0.549678	2.23939e-06	0.0106591
PBL	CCT3	ENSG00000163468.15:ENST00000415548.1	1:156362815	C	G	0.918454	9.6582e-07	1.70315e-05
PBL	CCT3	ENSG00000163468.15:ENST00000478640.6	1:156354285	T	C	-0.909849	1.434e-06	2.57886e-09
PBL	IFI16	ENSG00000163565.18:ENST00000447473.6	1:159002700	T	C	-0.545026	8.59202e-07	0.0434663
PBL	RPL9	ENSG00000163682.17:ENST00000503040.5	4:39439541	T	C	0.971182	3.95846e-07	0.000557526
PBL	PLB1	ENSG00000163803.13:ENST00000404858.5	2:28468090	C	T	0.843881	4.60827e-07	2.03672e-06
PBL	PLB1	ENSG00000163803.13:ENST00000411743.5	2:28468090	C	T	-0.934986	9.41084e-07	0.00042937
PBL	PLB1	ENSG00000163803.13:ENST00000436544.1	2:28467345	AAAAAG	A	-1.06935	1.00354e-06	2.92853e-12
PBL	PRKCD	ENSG00000163932.15:ENST00000651505.1	3:53181783	G	A	-0.886567	7.80298e-07	0.00210955
PBL	UVSSA	ENSG00000163945.18:ENST00000503548.1	4:1364353	G	C	-0.97988	6.77146e-07	9.86811e-08
PBL	ERAP2	ENSG00000164308.17:ENST00000510373.5	5:96906738	G	A	-0.72583	1.09985e-06	0.000760042
PBL	TMEM71	ENSG00000165071.14:ENST00000522780.5	8:132725046	C	CT	-0.815426	6.35903e-07	4.07307e-05
PBL	PRPF18	ENSG00000165630.14:ENST00000320054.4	10:13591835	A	G	-1.02783	3.74169e-07	0.0010403
PBL	CEP57	ENSG00000166037.11:ENST00000544522.5	11:95803560	T	C	-0.798794	7.55331e-07	7.61467e-07
PBL	FRS2	ENSG00000166225.8:ENST00000550316.5	12:69474426	G	GA	-0.704207	4.9693e-07	0.000296494
PBL	DENND2B	ENSG00000166444.19:ENST00000526155.5	11:8546587	TC	T	0.769169	2.33089e-09	0.00471371
PBL	HSP90B1	ENSG00000166598.15:ENST00000550595.1	12:103945236	C	T	1.00676	5.68073e-07	5.91746e-14
PBL	DUSP18	ENSG00000167065.13:ENST00000342474.4	22:30665296	C	T	1.32009	9.31457e-07	7.94415e-13
PBL	DUSP18	ENSG00000167065.13:ENST00000430175.5	22:30663263	T	G	0.976671	1.09525e-06	1.80421e-11
PBL	C15orf39	ENSG00000167173.19:ENST00000565074.1	15:75223100	G	C	-0.729803	9.32439e-07	0.0127149
PBL	SPATA33	ENSG00000167523.13:ENST00000565890.1	16:89671464	G	T	0.668193	6.27042e-07	0.0166136
PBL	TP53I13	ENSG00000167543.16:ENST00000577934.5	17:29571810	T	C	-0.722406	2.08413e-06	0.0013683
PBL	TP53I13	ENSG00000167543.16:ENST00000580183.6	17:29601604	C	G	0.640702	2.16319e-06	0.0262186
PBL	TP53I13	ENSG00000167543.16:ENST00000582829.6	17:29601604	C	G	-0.873582	2.05423e-06	5.5896e-09
PBL	LENG8	ENSG00000167615.16:ENST00000436479.1	19:54474069	AG	A	0.784736	4.20034e-07	0.000532747
PBL	HDGFL2	ENSG00000167674.15:ENST00000615225.1	19:4498215	A	C	-1.24366	5.35181e-07	5.3435e-06
PBL	SRR	ENSG00000167720.13:ENST00000575840.5	17:1609422	G	A	0.639502	3.38897e-07	0.0369053
PBL	TMEM68	ENSG00000167904.15:ENST00000522470.1	8:55727211	T	C	0.834795	3.63045e-07	0.0435037
PBL	TRANK1	ENSG00000168016.15:ENST00000463764.2	3:36913393	G	C	-0.692316	1.09046e-06	2.92224e-06
PBL	RPSA	ENSG00000168028.14:ENST00000458478.5	3:39450438	A	G	1.11792	8.28233e-07	2.03409e-22
PBL	PTF1A	ENSG00000168267.7:ENST00000638469.1	10:22289804	C	T	0.539332	1.19701e-09	0.0375204
PBL	PTF1A	ENSG00000168267.7:ENST00000639082.1	10:22289804	C	T	-0.516566	3.63043e-13	0.0483439
PBL	PTF1A	ENSG00000168267.7:ENST00000640579.1	10:22289804	C	T	-0.525014	1.22902e-13	0.0356802
PBL	PTF1A	ENSG00000168267.7:ENST00000640697.1	10:22289804	C	T	-0.528971	1.39111e-13	0.0297283
PBL	PCMTD1	ENSG00000168300.14:ENST00000519554.5	8:51935596	A	C	-0.745246	1.29362e-06	0.000611066
PBL	CX3CR1	ENSG00000168329.14:ENST00000412814.1	3:39281334	C	T	0.68421	7.12813e-07	0.00378408
PBL	ATXN2L	ENSG00000168488.18:ENST00000566946.5	16:28850560	C	T	-0.943908	3.80916e-07	3.22423e-07
PBL	LGALS9	ENSG00000168961.17:ENST00000578944.1	17:27649770	G	A	0.620788	1.64568e-06	0.00965833
PBL	LGALS9	ENSG00000168961.17:ENST00000581710.5	17:27647232	T	C	0.654065	1.8135e-06	0.00994928
PBL	PTK2	ENSG00000169398.19:ENST00000521395.5	8:140598203	A	T	1.5414	4.79886e-08	0.00396865
PBL	C15orf40	ENSG00000169609.14:ENST00000514272.2	15:82971515	A	G	0.740019	8.74562e-07	0.000199718
PBL	DCXR	ENSG00000169738.8:ENST00000577712.5	17:82043165	C	T	1.25629	4.56455e-07	0.00188659
PBL	COMMD5	ENSG00000170619.10:ENST00000530332.1	8:144845111	G	A	-0.625048	2.62098e-06	0.000101688
PBL	FEZ2	ENSG00000171055.15:ENST00000414288.5	2:36553809	C	A	-0.604803	5.04641e-07	0.0152231
PBL	CTPS1	ENSG00000171793.16:ENST00000463423.6	1:41256343	T	C	1.10539	6.20232e-07	5.14757e-05
PBL	TRAPPC12	ENSG00000171853.16:ENST00000452495.1	2:3469956	T	C	-0.537954	5.23146e-07	0.0175638
PBL	THOP1	ENSG00000172009.15:ENST00000591363.5	19:3016725	A	G	0.516433	3.88631e-07	0.0393854
PBL	IL16	ENSG00000172349.17:ENST00000558857.5	15:81308110	T	G	1.10483	6.20894e-07	9.47733e-07
PBL	SLFN11	ENSG00000172716.16:ENST00000592108.1	17:35352421	C	T	-0.755135	8.01327e-07	0.00734646
PBL	CFL1	ENSG00000172757.13:ENST00000530413.1	11:65856268	A	G	1.04897	1.01199e-06	0.000435032
PBL	NADSYN1	ENSG00000172890.13:ENST00000525200.5	11:71511309	A	G	1.23953	8.94756e-07	1.28753e-17
PBL	NADSYN1	ENSG00000172890.13:ENST00000525593.5	11:71500255	C	T	-1.12374	1.29278e-07	0.0017243
PBL	HECTD4	ENSG00000173064.13:ENST00000548588.2	12:112372104	C	CT	0.790529	1.15199e-06	0.0347784
PBL	PARP14	ENSG00000173193.15:ENST00000460683.1	3:122709166	T	C	-1.13307	1.08808e-06	5.77225e-22
PBL	SLC19A1	ENSG00000173638.19:ENST00000417954.5	21:45506785	C	T	0.844881	6.27128e-07	2.55122e-08
PBL	TLR1	ENSG00000174125.8:ENST00000505940.1	4:38792420	T	C	0.806793	5.54154e-07	2.15949e-11
PBL	ADGRE1	ENSG00000174837.15:ENST00000595026.1	19:6900093	CA	C	0.586327	4.44645e-07	0.0493434
PBL	P2RY14	ENSG00000174944.9:ENST00000494668.1	3:151268253	T	TTA	0.599162	4.31668e-07	0.0145302
PBL	PACS1	ENSG00000175115.13:ENST00000524784.1	11:66164448	A	T	-0.644072	8.4322e-07	0.000787749
PBL	LIPT2	ENSG00000175536.7:ENST00000527115.1	11:74495361	G	A	-0.757262	1.27995e-06	0.000375482
PBL	CTDNEP1	ENSG00000175826.12:ENST00000570828.5	17:7272397	AC	A	-0.704628	4.90602e-07	4.17624e-05
PBL	CCDC57	ENSG00000176155.19:ENST00000583593.2	17:82191987	CT	C	0.925779	7.13012e-07	0.0367244
PBL	RMDN1	ENSG00000176623.12:ENST00000517710.5	8:86436951	A	AT	0.914184	1.4266e-06	2.32226e-09
PBL	RMDN1	ENSG00000176623.12:ENST00000519639.5	8:86503396	A	T	0.786412	1.35022e-06	8.52222e-08
PBL	ACSF3	ENSG00000176715.17:ENST00000541755.2	16:89160671	G	T	-0.779524	4.57908e-07	0.00240155
PBL	DPP7	ENSG00000176978.14:ENST00000473532.5	9:137100495	C	T	-1.16135	8.2759e-07	4.89289e-17
PBL	DTX3	ENSG00000178498.16:ENST00000550300.1	12:57454154	C	T	-0.876372	1.05876e-06	0.0330015
PBL	ZNF552	ENSG00000178935.5:ENST00000594473.1	19:57803905	G	A	0.87799	7.76473e-07	4.01389e-09
PBL	PDXDC1	ENSG00000179889.19:ENST00000567306.5	16:15207315	GCTCCAT	G	2.0291	4.27694e-08	3.03658e-07
PBL	PSMG4	ENSG00000180822.12:ENST00000454610.2	6:3276511	T	G	-0.660425	4.93561e-07	0.000620396
PBL	CMTR2	ENSG00000180917.18:ENST00000563876.1	16:71309094	CT	C	-0.886121	9.74899e-07	0.0252588
PBL	DDX60L	ENSG00000181381.13:ENST00000514580.5	4:168393176	T	C	0.816782	8.6176e-07	1.59794e-10
PBL	FES	ENSG00000182511.12:ENST00000452243.5	15:90864045	A	C	-1.34063	6.57011e-07	6.24784e-05
PBL	RPS17	ENSG00000182774.13:ENST00000561068.5	15:82671101	A	G	-0.77337	9.97217e-07	0.000163401
PBL	CLECL1	ENSG00000184293.7:ENST00000540988.1	12:9713753	C	T	0.569569	7.55145e-07	0.0095644
PBL	TNFAIP2	ENSG00000185215.11:ENST00000558056.1	14:103124435	G	A	-1.03499	9.87655e-07	5.61173e-14
PBL	SP1	ENSG00000185591.10:ENST00000548560.1	12:53406828	AT	A	0.742528	6.96671e-07	0.00114776
PBL	NPIPB4	ENSG00000185864.16:ENST00000341400.11	16:21662500	T	C	-0.716122	1.04188e-06	0.0097573
PBL	NPIPB4	ENSG00000185864.16:ENST00000518761.8	16:21594280	A	AT	-0.818617	9.57572e-07	0.00187143
PBL	ARAP1	ENSG00000186635.14:ENST00000536885.1	11:72708504	A	T	-0.724612	1.0627e-06	0.000363869
PBL	ARAP1	ENSG00000186635.14:ENST00000542596.5	11:72697612	C	T	-0.714586	5.34913e-07	1.15447e-05
PBL	FANCA	ENSG00000187741.15:ENST00000561660.1	16:89820339	T	TGAGGCGGGAGATTTGCTTGAACCCAG	-1.1695	6.16319e-07	0.000654669
PBL	FANCA	ENSG00000187741.15:ENST00000563318.1	16:89713682	T	C	1.26194	8.04427e-07	1.00153e-05
PBL	CARD9	ENSG00000187796.15:ENST00000641290.1	9:136397823	C	T	0.63762	5.24906e-07	0.0209288
PBL	TREML4	ENSG00000188056.12:ENST00000461240.1	6:41228867	T	C	1.16534	2.19418e-07	1.34039e-05
PBL	UROS	ENSG00000188690.15:ENST00000462490.5	10:125807238	A	C	0.699787	4.64575e-07	2.00476e-05
PBL	VSTM1	ENSG00000189068.11:ENST00000645936.1	19:54044297	G	A	-1.1178	3.95849e-07	1.29194e-07
PBL	GRAPL	ENSG00000189152.11:ENST00000574324.1	17:18947284	GA	G	1.32138	5.07505e-12	0.0368233
PBL	CD55	ENSG00000196352.16:ENST00000618707.2	1:207375834	T	C	0.784754	7.1691e-07	2.43546e-07
PBL	CD55	ENSG00000196352.16:ENST00000635614.2	1:207337659	T	TA	0.80563	8.52026e-07	7.65568e-08
PBL	AMZ2	ENSG00000196704.13:ENST00000580548.5	17:68505246	A	G	-0.947215	2.10102e-09	0.00184324
PBL	HLA-DQA1	ENSG00000196735.13:ENST00000496318.5	6:32666326	T	C	-1.00267	2.83568e-07	7.90354e-12
PBL	GM2A	ENSG00000196743.9:ENST00000523004.1	5:151262704	A	G	0.729335	7.3191e-07	0.00665673
PBL	ZNF429	ENSG00000197013.10:ENST00000594385.1	19:21604585	C	A	-0.655106	1.1708e-06	0.00208559
PBL	SULT1A2	ENSG00000197165.11:ENST00000526384.1	16:28504587	CT	C	1.07562	1.00887e-06	1.29649e-05
PBL	SPG7	ENSG00000197912.16:ENST00000564409.2	16:89537178	A	G	0.93332	4.95924e-07	4.30089e-05
PBL	SPG7	ENSG00000197912.16:ENST00000565891.2	16:89543445	G	A	0.920449	5.8376e-07	0.0317016
PBL	TXNRD1	ENSG00000198431.16:ENST00000531691.5	12:104246406	C	T	-0.633355	4.44083e-07	0.00846358
PBL	ZNF568	ENSG00000198453.13:ENST00000433993.5	19:37126707	C	A	-0.738435	1.13888e-06	0.00186465
PBL	ZNF568	ENSG00000198453.13:ENST00000587857.5	19:36939532	CTTTTTTT	C	-0.677416	1.00633e-06	0.00233808
PBL	DDX39B	ENSG00000198563.14:ENST00000419020.1	6:31540675	GA	G	-0.655671	2.51829e-07	6.59666e-07
PBL	CR1	ENSG00000203710.11:ENST00000529814.1	1:207526414	G	A	0.593144	8.21859e-07	0.0186525
PBL	FCGR3A	ENSG00000203747.12:ENST00000442336.1	1:161692522	C	CT	-0.824552	7.17082e-07	4.95018e-07
PBL	BAG6	ENSG00000204463.12:ENST00000435080.5	6:31629976	G	A	0.713539	1.70461e-07	0.0224808
PBL	LST1	ENSG00000204482.11:ENST00000396112.6	6:31557407	C	T	-0.849615	2.32337e-07	2.96959e-12
PBL	HLA-C	ENSG00000204525.16:ENST00000415537.1	6:31271313	G	C	-0.268604	2.40336e-07	0.00428683
PBL	CCHCR1	ENSG00000204536.14:ENST00000455279.6	6:31151812	G	T	0.646826	2.2988e-07	0.00545823
PBL	LILRB3	ENSG00000204577.11:ENST00000445347.1	19:54229620	T	G	-0.812834	2.5486e-07	5.32203e-06
PBL	HLA-F	ENSG00000204642.14:ENST00000475996.1	6:29742603	C	T	0.780961	3.71812e-07	3.41032e-10
PBL	ADGRG1	ENSG00000205336.13:ENST00000569101.5	16:57649179	T	C	-0.821917	5.27664e-07	0.00126296
PBL	NPEPL1	ENSG00000215440.12:ENST00000533788.1	20:58697666	A	G	0.678427	6.21185e-07	0.00195095
PBL	HLA-DPB1	ENSG00000223865.11:ENST00000416804.1	6:33083943	G	A	-0.814172	3.02448e-07	4.07786e-06
PBL	HLA-DPB1	ENSG00000223865.11:ENST00000428835.5	6:33150753	G	A	-1.00901	3.02469e-07	0.00105135
PBL	C2orf92	ENSG00000228486.10:ENST00000597654.5	2:97669772	T	C	0.738447	1.56767e-06	0.000412189
PBL	C2orf92	ENSG00000228486.10:ENST00000599435.5	2:97669772	T	C	-0.625958	1.34973e-06	0.0217333
PBL	ARL17B	ENSG00000228696.10:ENST00000572991.5	17:46659356	CCCTT	C	0.735437	1.20991e-06	0.0172824
PBL	HLA-DPA1	ENSG00000231389.7:ENST00000437811.1	6:33065076	C	T	-0.881194	2.03355e-07	2.03811e-05
PBL	HLA-DPA1	ENSG00000231389.7:ENST00000453337.1	6:33063295	GAACA	G	-0.581953	2.63546e-07	0.0269428
PBL	HLA-DQB2	ENSG00000232629.9:ENST00000427449.1	6:32641418	G	A	-2.24215	3.72405e-07	1.04479e-05
PBL	HLA-B	ENSG00000234745.11:ENST00000434333.1	6:31360740	T	C	-0.427725	1.95335e-07	1.12882e-07
PBL	C2orf74	ENSG00000237651.6:ENST00000489686.5	2:61132127	TA	T	-0.971625	8.64719e-07	9.01865e-08
PBL	LILRA2	ENSG00000239998.6:ENST00000472992.1	19:54595848	T	C	-0.858534	3.3571e-07	7.78883e-07
PBL	ARFGAP3	ENSG00000242247.11:ENST00000453516.5	22:42801853	A	G	-1.12111	6.52694e-07	5.83375e-10
PBL	KCTD7	ENSG00000243335.9:ENST00000640234.1	7:66308872	C	T	1.04956	6.64574e-07	3.77661e-14
PBL	HP	ENSG00000257017.9:ENST00000567612.2	16:72061751	A	C	-0.989457	9.37962e-07	0.00174215
PBL	CHURC1	ENSG00000258289.8:ENST00000551093.5	14:64943829	C	T	-0.952686	5.34784e-07	7.84891e-11
PBL	CHURC1	ENSG00000258289.8:ENST00000551947.5	14:64943482	CT	C	-0.798994	6.43833e-07	1.3499e-05
PBL	NBPF11	ENSG00000263956.6:ENST00000613531.1	1:148314677	C	T	-0.581464	1.45384e-06	0.0286483
PBL	NBPF10	ENSG00000271425.9:ENST00000612520.2	1:146064212	C	A	-0.882104	4.95891e-06	8.12199e-06
PBL	AC000120.3	ENSG00000285772.1:ENST00000435873.1	7:92102170	A	T	1.19529	9.02579e-07	0.0142365
