# Supplementary material for: Splicing QTL analysis focusing on coding sequences reveals mechanisms for disease susceptibility loci
Source: Nat Commun. 2022 Aug 24;13:4659. doi: 10.1038/s41467-022-32358-1 (PMC9402578; doi:10.1038/s41467-022-32358-1)
Supplement: Supplementary file 9 — Supplementary Data 6 [file 41467_2022_32358_MOESM9_ESM.txt]

chr19	FLAIR	transcript	38647649	38730191	.	+	.	gene_id "ENSG00000130402.12"; transcript_id "9e32c2ba-b0c5-495b-8864-37d9e9b007fd";
chr19	FLAIR	exon	38647649	38647907	.	+	.	gene_id "ENSG00000130402.12"; transcript_id "9e32c2ba-b0c5-495b-8864-37d9e9b007fd"; exon_number "0";
chr19	FLAIR	exon	38700600	38700714	.	+	.	gene_id "ENSG00000130402.12"; transcript_id "9e32c2ba-b0c5-495b-8864-37d9e9b007fd"; exon_number "1";
chr19	FLAIR	exon	38701002	38701121	.	+	.	gene_id "ENSG00000130402.12"; transcript_id "9e32c2ba-b0c5-495b-8864-37d9e9b007fd"; exon_number "2";
chr19	FLAIR	exon	38704934	38705020	.	+	.	gene_id "ENSG00000130402.12"; transcript_id "9e32c2ba-b0c5-495b-8864-37d9e9b007fd"; exon_number "3";
chr19	FLAIR	exon	38706044	38706131	.	+	.	gene_id "ENSG00000130402.12"; transcript_id "9e32c2ba-b0c5-495b-8864-37d9e9b007fd"; exon_number "4";
chr19	FLAIR	exon	38708117	38708195	.	+	.	gene_id "ENSG00000130402.12"; transcript_id "9e32c2ba-b0c5-495b-8864-37d9e9b007fd"; exon_number "5";
chr19	FLAIR	exon	38709395	38709476	.	+	.	gene_id "ENSG00000130402.12"; transcript_id "9e32c2ba-b0c5-495b-8864-37d9e9b007fd"; exon_number "6";
chr19	FLAIR	exon	38711276	38711361	.	+	.	gene_id "ENSG00000130402.12"; transcript_id "9e32c2ba-b0c5-495b-8864-37d9e9b007fd"; exon_number "7";
chr19	FLAIR	exon	38714469	38714561	.	+	.	gene_id "ENSG00000130402.12"; transcript_id "9e32c2ba-b0c5-495b-8864-37d9e9b007fd"; exon_number "8";
chr19	FLAIR	exon	38717086	38717316	.	+	.	gene_id "ENSG00000130402.12"; transcript_id "9e32c2ba-b0c5-495b-8864-37d9e9b007fd"; exon_number "9";
chr19	FLAIR	exon	38717927	38718074	.	+	.	gene_id "ENSG00000130402.12"; transcript_id "9e32c2ba-b0c5-495b-8864-37d9e9b007fd"; exon_number "10";
chr19	FLAIR	exon	38721538	38721688	.	+	.	gene_id "ENSG00000130402.12"; transcript_id "9e32c2ba-b0c5-495b-8864-37d9e9b007fd"; exon_number "11";
chr19	FLAIR	exon	38723614	38723722	.	+	.	gene_id "ENSG00000130402.12"; transcript_id "9e32c2ba-b0c5-495b-8864-37d9e9b007fd"; exon_number "12";
chr19	FLAIR	exon	38723937	38724077	.	+	.	gene_id "ENSG00000130402.12"; transcript_id "9e32c2ba-b0c5-495b-8864-37d9e9b007fd"; exon_number "13";
chr19	FLAIR	exon	38724157	38724339	.	+	.	gene_id "ENSG00000130402.12"; transcript_id "9e32c2ba-b0c5-495b-8864-37d9e9b007fd"; exon_number "14";
chr19	FLAIR	exon	38724431	38724565	.	+	.	gene_id "ENSG00000130402.12"; transcript_id "9e32c2ba-b0c5-495b-8864-37d9e9b007fd"; exon_number "15";
chr19	FLAIR	exon	38725724	38725903	.	+	.	gene_id "ENSG00000130402.12"; transcript_id "9e32c2ba-b0c5-495b-8864-37d9e9b007fd"; exon_number "16";
chr19	FLAIR	exon	38726957	38727103	.	+	.	gene_id "ENSG00000130402.12"; transcript_id "9e32c2ba-b0c5-495b-8864-37d9e9b007fd"; exon_number "17";
chr19	FLAIR	exon	38727946	38728026	.	+	.	gene_id "ENSG00000130402.12"; transcript_id "9e32c2ba-b0c5-495b-8864-37d9e9b007fd"; exon_number "18";
chr19	FLAIR	exon	38728996	38729154	.	+	.	gene_id "ENSG00000130402.12"; transcript_id "9e32c2ba-b0c5-495b-8864-37d9e9b007fd"; exon_number "19";
chr19	FLAIR	exon	38729274	38730191	.	+	.	gene_id "ENSG00000130402.12"; transcript_id "9e32c2ba-b0c5-495b-8864-37d9e9b007fd"; exon_number "20";
chr19	FLAIR	transcript	49512662	49526329	.	+	.	gene_id "ENSG00000104870.13"; transcript_id "5a59bd47-21ee-40be-8171-b18ad3c0d77a";
chr19	FLAIR	exon	49512662	49512750	.	+	.	gene_id "ENSG00000104870.13"; transcript_id "5a59bd47-21ee-40be-8171-b18ad3c0d77a"; exon_number "0";
chr19	FLAIR	exon	49513882	49514133	.	+	.	gene_id "ENSG00000104870.13"; transcript_id "5a59bd47-21ee-40be-8171-b18ad3c0d77a"; exon_number "1";
chr19	FLAIR	exon	49514211	49514486	.	+	.	gene_id "ENSG00000104870.13"; transcript_id "5a59bd47-21ee-40be-8171-b18ad3c0d77a"; exon_number "2";
chr19	FLAIR	exon	49524507	49524776	.	+	.	gene_id "ENSG00000104870.13"; transcript_id "5a59bd47-21ee-40be-8171-b18ad3c0d77a"; exon_number "3";
chr19	FLAIR	exon	49525457	49525573	.	+	.	gene_id "ENSG00000104870.13"; transcript_id "5a59bd47-21ee-40be-8171-b18ad3c0d77a"; exon_number "4";
chr19	FLAIR	exon	49526010	49526329	.	+	.	gene_id "ENSG00000104870.13"; transcript_id "5a59bd47-21ee-40be-8171-b18ad3c0d77a"; exon_number "5";
chr19	FLAIR	transcript	54573028	54587560	.	+	.	gene_id "ENSG00000239998.6"; transcript_id "4fc7a7d8-3f36-44c8-8837-db31123807f8";
chr19	FLAIR	exon	54573028	54573435	.	+	.	gene_id "ENSG00000239998.6"; transcript_id "4fc7a7d8-3f36-44c8-8837-db31123807f8"; exon_number "0";
chr19	FLAIR	exon	54573698	54573912	.	+	.	gene_id "ENSG00000239998.6"; transcript_id "4fc7a7d8-3f36-44c8-8837-db31123807f8"; exon_number "1";
chr19	FLAIR	exon	54574076	54574111	.	+	.	gene_id "ENSG00000239998.6"; transcript_id "4fc7a7d8-3f36-44c8-8837-db31123807f8"; exon_number "2";
chr19	FLAIR	exon	54574301	54574582	.	+	.	gene_id "ENSG00000239998.6"; transcript_id "4fc7a7d8-3f36-44c8-8837-db31123807f8"; exon_number "3";
chr19	FLAIR	exon	54574731	54575033	.	+	.	gene_id "ENSG00000239998.6"; transcript_id "4fc7a7d8-3f36-44c8-8837-db31123807f8"; exon_number "4";
chr19	FLAIR	exon	54575256	54575552	.	+	.	gene_id "ENSG00000239998.6"; transcript_id "4fc7a7d8-3f36-44c8-8837-db31123807f8"; exon_number "5";
chr19	FLAIR	exon	54575807	54576109	.	+	.	gene_id "ENSG00000239998.6"; transcript_id "4fc7a7d8-3f36-44c8-8837-db31123807f8"; exon_number "6";
chr19	FLAIR	exon	54577465	54577723	.	+	.	gene_id "ENSG00000239998.6"; transcript_id "4fc7a7d8-3f36-44c8-8837-db31123807f8"; exon_number "7";
chr19	FLAIR	exon	54587201	54587560	.	+	.	gene_id "ENSG00000239998.6"; transcript_id "4fc7a7d8-3f36-44c8-8837-db31123807f8"; exon_number "8";
chr19	FLAIR	transcript	54573792	54587560	.	+	.	gene_id "ENSG00000239998.6"; transcript_id "e81c79dc-921b-49d3-ab34-684faf4b85ad";
chr19	FLAIR	exon	54573792	54573912	.	+	.	gene_id "ENSG00000239998.6"; transcript_id "e81c79dc-921b-49d3-ab34-684faf4b85ad"; exon_number "0";
chr19	FLAIR	exon	54574301	54574582	.	+	.	gene_id "ENSG00000239998.6"; transcript_id "e81c79dc-921b-49d3-ab34-684faf4b85ad"; exon_number "1";
chr19	FLAIR	exon	54574731	54575033	.	+	.	gene_id "ENSG00000239998.6"; transcript_id "e81c79dc-921b-49d3-ab34-684faf4b85ad"; exon_number "2";
chr19	FLAIR	exon	54575256	54575552	.	+	.	gene_id "ENSG00000239998.6"; transcript_id "e81c79dc-921b-49d3-ab34-684faf4b85ad"; exon_number "3";
chr19	FLAIR	exon	54575807	54576109	.	+	.	gene_id "ENSG00000239998.6"; transcript_id "e81c79dc-921b-49d3-ab34-684faf4b85ad"; exon_number "4";
chr19	FLAIR	exon	54577465	54577723	.	+	.	gene_id "ENSG00000239998.6"; transcript_id "e81c79dc-921b-49d3-ab34-684faf4b85ad"; exon_number "5";
chr19	FLAIR	exon	54587201	54587560	.	+	.	gene_id "ENSG00000239998.6"; transcript_id "e81c79dc-921b-49d3-ab34-684faf4b85ad"; exon_number "6";
chr19	FLAIR	transcript	55132832	55146942	.	-	.	gene_id "ENSG00000105048.17"; transcript_id "ba70d94b-03d5-4560-9f33-917f34685fda";
chr19	FLAIR	exon	55132832	55132960	.	-	.	gene_id "ENSG00000105048.17"; transcript_id "ba70d94b-03d5-4560-9f33-917f34685fda"; exon_number "0";
chr19	FLAIR	exon	55133887	55133927	.	-	.	gene_id "ENSG00000105048.17"; transcript_id "ba70d94b-03d5-4560-9f33-917f34685fda"; exon_number "1";
chr19	FLAIR	exon	55134066	55134156	.	-	.	gene_id "ENSG00000105048.17"; transcript_id "ba70d94b-03d5-4560-9f33-917f34685fda"; exon_number "2";
chr19	FLAIR	exon	55137103	55137212	.	-	.	gene_id "ENSG00000105048.17"; transcript_id "ba70d94b-03d5-4560-9f33-917f34685fda"; exon_number "3";
chr19	FLAIR	exon	55137961	55138074	.	-	.	gene_id "ENSG00000105048.17"; transcript_id "ba70d94b-03d5-4560-9f33-917f34685fda"; exon_number "4";
chr19	FLAIR	exon	55140883	55140960	.	-	.	gene_id "ENSG00000105048.17"; transcript_id "ba70d94b-03d5-4560-9f33-917f34685fda"; exon_number "5";
chr19	FLAIR	exon	55141186	55141302	.	-	.	gene_id "ENSG00000105048.17"; transcript_id "ba70d94b-03d5-4560-9f33-917f34685fda"; exon_number "6";
chr19	FLAIR	exon	55141857	55142057	.	-	.	gene_id "ENSG00000105048.17"; transcript_id "ba70d94b-03d5-4560-9f33-917f34685fda"; exon_number "7";
chr19	FLAIR	exon	55145544	55145565	.	-	.	gene_id "ENSG00000105048.17"; transcript_id "ba70d94b-03d5-4560-9f33-917f34685fda"; exon_number "8";
chr19	FLAIR	exon	55146681	55146942	.	-	.	gene_id "ENSG00000105048.17"; transcript_id "ba70d94b-03d5-4560-9f33-917f34685fda"; exon_number "9";
chr19	FLAIR	transcript	55132832	55147047	.	-	.	gene_id "ENSG00000105048.17"; transcript_id "a83abc76-db4e-43f6-80b8-e8143850b2c2";
chr19	FLAIR	exon	55132832	55132960	.	-	.	gene_id "ENSG00000105048.17"; transcript_id "a83abc76-db4e-43f6-80b8-e8143850b2c2"; exon_number "0";
chr19	FLAIR	exon	55133887	55133927	.	-	.	gene_id "ENSG00000105048.17"; transcript_id "a83abc76-db4e-43f6-80b8-e8143850b2c2"; exon_number "1";
chr19	FLAIR	exon	55134066	55134156	.	-	.	gene_id "ENSG00000105048.17"; transcript_id "a83abc76-db4e-43f6-80b8-e8143850b2c2"; exon_number "2";
chr19	FLAIR	exon	55137103	55137212	.	-	.	gene_id "ENSG00000105048.17"; transcript_id "a83abc76-db4e-43f6-80b8-e8143850b2c2"; exon_number "3";
chr19	FLAIR	exon	55137961	55138074	.	-	.	gene_id "ENSG00000105048.17"; transcript_id "a83abc76-db4e-43f6-80b8-e8143850b2c2"; exon_number "4";
chr19	FLAIR	exon	55140883	55140960	.	-	.	gene_id "ENSG00000105048.17"; transcript_id "a83abc76-db4e-43f6-80b8-e8143850b2c2"; exon_number "5";
chr19	FLAIR	exon	55141186	55141302	.	-	.	gene_id "ENSG00000105048.17"; transcript_id "a83abc76-db4e-43f6-80b8-e8143850b2c2"; exon_number "6";
chr19	FLAIR	exon	55141857	55142057	.	-	.	gene_id "ENSG00000105048.17"; transcript_id "a83abc76-db4e-43f6-80b8-e8143850b2c2"; exon_number "7";
chr19	FLAIR	exon	55145544	55145565	.	-	.	gene_id "ENSG00000105048.17"; transcript_id "a83abc76-db4e-43f6-80b8-e8143850b2c2"; exon_number "8";
chr19	FLAIR	exon	55146434	55146466	.	-	.	gene_id "ENSG00000105048.17"; transcript_id "a83abc76-db4e-43f6-80b8-e8143850b2c2"; exon_number "9";
chr19	FLAIR	exon	55146681	55147047	.	-	.	gene_id "ENSG00000105048.17"; transcript_id "a83abc76-db4e-43f6-80b8-e8143850b2c2"; exon_number "10";
chr11	FLAIR	transcript	60378530	60393977	.	+	.	gene_id "ENSG00000166927.13"; transcript_id "0f8e0fb3-ad87-48f3-9144-6d5e2c736fcc";
chr11	FLAIR	exon	60378530	60378616	.	+	.	gene_id "ENSG00000166927.13"; transcript_id "0f8e0fb3-ad87-48f3-9144-6d5e2c736fcc"; exon_number "0";
chr11	FLAIR	exon	60383129	60383288	.	+	.	gene_id "ENSG00000166927.13"; transcript_id "0f8e0fb3-ad87-48f3-9144-6d5e2c736fcc"; exon_number "1";
chr11	FLAIR	exon	60389390	60389596	.	+	.	gene_id "ENSG00000166927.13"; transcript_id "0f8e0fb3-ad87-48f3-9144-6d5e2c736fcc"; exon_number "2";
chr11	FLAIR	exon	60392685	60392786	.	+	.	gene_id "ENSG00000166927.13"; transcript_id "0f8e0fb3-ad87-48f3-9144-6d5e2c736fcc"; exon_number "3";
chr11	FLAIR	exon	60393787	60393977	.	+	.	gene_id "ENSG00000166927.13"; transcript_id "0f8e0fb3-ad87-48f3-9144-6d5e2c736fcc"; exon_number "4";
chr1	FLAIR	transcript	40691709	40771603	.	+	.	gene_id "ENSG00000066136.20"; transcript_id "d304c637-b3ee-454c-b83b-a6351a0610e9-1";
chr1	FLAIR	exon	40691709	40691867	.	+	.	gene_id "ENSG00000066136.20"; transcript_id "d304c637-b3ee-454c-b83b-a6351a0610e9-1"; exon_number "0";
chr1	FLAIR	exon	40738836	40738948	.	+	.	gene_id "ENSG00000066136.20"; transcript_id "d304c637-b3ee-454c-b83b-a6351a0610e9-1"; exon_number "1";
chr1	FLAIR	exon	40747534	40747605	.	+	.	gene_id "ENSG00000066136.20"; transcript_id "d304c637-b3ee-454c-b83b-a6351a0610e9-1"; exon_number "2";
chr1	FLAIR	exon	40749573	40749686	.	+	.	gene_id "ENSG00000066136.20"; transcript_id "d304c637-b3ee-454c-b83b-a6351a0610e9-1"; exon_number "3";
chr1	FLAIR	exon	40753151	40753246	.	+	.	gene_id "ENSG00000066136.20"; transcript_id "d304c637-b3ee-454c-b83b-a6351a0610e9-1"; exon_number "4";
chr1	FLAIR	exon	40758121	40758294	.	+	.	gene_id "ENSG00000066136.20"; transcript_id "d304c637-b3ee-454c-b83b-a6351a0610e9-1"; exon_number "5";
chr1	FLAIR	exon	40762888	40763046	.	+	.	gene_id "ENSG00000066136.20"; transcript_id "d304c637-b3ee-454c-b83b-a6351a0610e9-1"; exon_number "6";
chr1	FLAIR	exon	40763363	40763489	.	+	.	gene_id "ENSG00000066136.20"; transcript_id "d304c637-b3ee-454c-b83b-a6351a0610e9-1"; exon_number "7";
chr1	FLAIR	exon	40766596	40766703	.	+	.	gene_id "ENSG00000066136.20"; transcript_id "d304c637-b3ee-454c-b83b-a6351a0610e9-1"; exon_number "8";
chr1	FLAIR	exon	40769356	40769415	.	+	.	gene_id "ENSG00000066136.20"; transcript_id "d304c637-b3ee-454c-b83b-a6351a0610e9-1"; exon_number "9";
chr1	FLAIR	exon	40770709	40771603	.	+	.	gene_id "ENSG00000066136.20"; transcript_id "d304c637-b3ee-454c-b83b-a6351a0610e9-1"; exon_number "10";
chr1	FLAIR	transcript	40691709	40771603	.	+	.	gene_id "ENSG00000066136.20"; transcript_id "8e729f9b-0ad7-425f-be3b-9f8f525a611a";
chr1	FLAIR	exon	40691709	40691867	.	+	.	gene_id "ENSG00000066136.20"; transcript_id "8e729f9b-0ad7-425f-be3b-9f8f525a611a"; exon_number "0";
chr1	FLAIR	exon	40738836	40738948	.	+	.	gene_id "ENSG00000066136.20"; transcript_id "8e729f9b-0ad7-425f-be3b-9f8f525a611a"; exon_number "1";
chr1	FLAIR	exon	40747534	40747605	.	+	.	gene_id "ENSG00000066136.20"; transcript_id "8e729f9b-0ad7-425f-be3b-9f8f525a611a"; exon_number "2";
chr1	FLAIR	exon	40749573	40749686	.	+	.	gene_id "ENSG00000066136.20"; transcript_id "8e729f9b-0ad7-425f-be3b-9f8f525a611a"; exon_number "3";
chr1	FLAIR	exon	40753151	40753246	.	+	.	gene_id "ENSG00000066136.20"; transcript_id "8e729f9b-0ad7-425f-be3b-9f8f525a611a"; exon_number "4";
chr1	FLAIR	exon	40758121	40758294	.	+	.	gene_id "ENSG00000066136.20"; transcript_id "8e729f9b-0ad7-425f-be3b-9f8f525a611a"; exon_number "5";
chr1	FLAIR	exon	40762888	40763046	.	+	.	gene_id "ENSG00000066136.20"; transcript_id "8e729f9b-0ad7-425f-be3b-9f8f525a611a"; exon_number "6";
chr1	FLAIR	exon	40763363	40763489	.	+	.	gene_id "ENSG00000066136.20"; transcript_id "8e729f9b-0ad7-425f-be3b-9f8f525a611a"; exon_number "7";
chr1	FLAIR	exon	40766596	40766703	.	+	.	gene_id "ENSG00000066136.20"; transcript_id "8e729f9b-0ad7-425f-be3b-9f8f525a611a"; exon_number "8";
chr1	FLAIR	exon	40769356	40769415	.	+	.	gene_id "ENSG00000066136.20"; transcript_id "8e729f9b-0ad7-425f-be3b-9f8f525a611a"; exon_number "9";
chr1	FLAIR	exon	40770397	40771603	.	+	.	gene_id "ENSG00000066136.20"; transcript_id "8e729f9b-0ad7-425f-be3b-9f8f525a611a"; exon_number "10";
chr1	FLAIR	transcript	40691709	40771107	.	+	.	gene_id "ENSG00000066136.20"; transcript_id "8e729f9b-0ad7-425f-be3b-9f8f525a611a-1";
chr1	FLAIR	exon	40691709	40691867	.	+	.	gene_id "ENSG00000066136.20"; transcript_id "8e729f9b-0ad7-425f-be3b-9f8f525a611a-1"; exon_number "0";
chr1	FLAIR	exon	40738836	40738948	.	+	.	gene_id "ENSG00000066136.20"; transcript_id "8e729f9b-0ad7-425f-be3b-9f8f525a611a-1"; exon_number "1";
chr1	FLAIR	exon	40747534	40747605	.	+	.	gene_id "ENSG00000066136.20"; transcript_id "8e729f9b-0ad7-425f-be3b-9f8f525a611a-1"; exon_number "2";
chr1	FLAIR	exon	40749573	40749686	.	+	.	gene_id "ENSG00000066136.20"; transcript_id "8e729f9b-0ad7-425f-be3b-9f8f525a611a-1"; exon_number "3";
chr1	FLAIR	exon	40753151	40753246	.	+	.	gene_id "ENSG00000066136.20"; transcript_id "8e729f9b-0ad7-425f-be3b-9f8f525a611a-1"; exon_number "4";
chr1	FLAIR	exon	40758121	40758294	.	+	.	gene_id "ENSG00000066136.20"; transcript_id "8e729f9b-0ad7-425f-be3b-9f8f525a611a-1"; exon_number "5";
chr1	FLAIR	exon	40762888	40763046	.	+	.	gene_id "ENSG00000066136.20"; transcript_id "8e729f9b-0ad7-425f-be3b-9f8f525a611a-1"; exon_number "6";
chr1	FLAIR	exon	40763363	40763489	.	+	.	gene_id "ENSG00000066136.20"; transcript_id "8e729f9b-0ad7-425f-be3b-9f8f525a611a-1"; exon_number "7";
chr1	FLAIR	exon	40766596	40766703	.	+	.	gene_id "ENSG00000066136.20"; transcript_id "8e729f9b-0ad7-425f-be3b-9f8f525a611a-1"; exon_number "8";
chr1	FLAIR	exon	40769356	40769415	.	+	.	gene_id "ENSG00000066136.20"; transcript_id "8e729f9b-0ad7-425f-be3b-9f8f525a611a-1"; exon_number "9";
chr1	FLAIR	exon	40770397	40771107	.	+	.	gene_id "ENSG00000066136.20"; transcript_id "8e729f9b-0ad7-425f-be3b-9f8f525a611a-1"; exon_number "10";
chr1	FLAIR	transcript	40691709	40771603	.	+	.	gene_id "ENSG00000066136.20"; transcript_id "9f5730e9-d6c8-47b3-b7dd-a3e2d78fb688-1";
chr1	FLAIR	exon	40691709	40691867	.	+	.	gene_id "ENSG00000066136.20"; transcript_id "9f5730e9-d6c8-47b3-b7dd-a3e2d78fb688-1"; exon_number "0";
chr1	FLAIR	exon	40738836	40738948	.	+	.	gene_id "ENSG00000066136.20"; transcript_id "9f5730e9-d6c8-47b3-b7dd-a3e2d78fb688-1"; exon_number "1";
chr1	FLAIR	exon	40747534	40747605	.	+	.	gene_id "ENSG00000066136.20"; transcript_id "9f5730e9-d6c8-47b3-b7dd-a3e2d78fb688-1"; exon_number "2";
chr1	FLAIR	exon	40749573	40749686	.	+	.	gene_id "ENSG00000066136.20"; transcript_id "9f5730e9-d6c8-47b3-b7dd-a3e2d78fb688-1"; exon_number "3";
chr1	FLAIR	exon	40753151	40753246	.	+	.	gene_id "ENSG00000066136.20"; transcript_id "9f5730e9-d6c8-47b3-b7dd-a3e2d78fb688-1"; exon_number "4";
chr1	FLAIR	exon	40758121	40758294	.	+	.	gene_id "ENSG00000066136.20"; transcript_id "9f5730e9-d6c8-47b3-b7dd-a3e2d78fb688-1"; exon_number "5";
chr1	FLAIR	exon	40762888	40763046	.	+	.	gene_id "ENSG00000066136.20"; transcript_id "9f5730e9-d6c8-47b3-b7dd-a3e2d78fb688-1"; exon_number "6";
chr1	FLAIR	exon	40763363	40763489	.	+	.	gene_id "ENSG00000066136.20"; transcript_id "9f5730e9-d6c8-47b3-b7dd-a3e2d78fb688-1"; exon_number "7";
chr1	FLAIR	exon	40766596	40766703	.	+	.	gene_id "ENSG00000066136.20"; transcript_id "9f5730e9-d6c8-47b3-b7dd-a3e2d78fb688-1"; exon_number "8";
chr1	FLAIR	exon	40766918	40766974	.	+	.	gene_id "ENSG00000066136.20"; transcript_id "9f5730e9-d6c8-47b3-b7dd-a3e2d78fb688-1"; exon_number "9";
chr1	FLAIR	exon	40769356	40769415	.	+	.	gene_id "ENSG00000066136.20"; transcript_id "9f5730e9-d6c8-47b3-b7dd-a3e2d78fb688-1"; exon_number "10";
chr1	FLAIR	exon	40770709	40771603	.	+	.	gene_id "ENSG00000066136.20"; transcript_id "9f5730e9-d6c8-47b3-b7dd-a3e2d78fb688-1"; exon_number "11";
chr1	FLAIR	transcript	40691709	40771603	.	+	.	gene_id "ENSG00000066136.20"; transcript_id "b06c7601-dcef-485c-bc63-bcfcd2a6c627-1";
chr1	FLAIR	exon	40691709	40691867	.	+	.	gene_id "ENSG00000066136.20"; transcript_id "b06c7601-dcef-485c-bc63-bcfcd2a6c627-1"; exon_number "0";
chr1	FLAIR	exon	40738836	40738948	.	+	.	gene_id "ENSG00000066136.20"; transcript_id "b06c7601-dcef-485c-bc63-bcfcd2a6c627-1"; exon_number "1";
chr1	FLAIR	exon	40747534	40747605	.	+	.	gene_id "ENSG00000066136.20"; transcript_id "b06c7601-dcef-485c-bc63-bcfcd2a6c627-1"; exon_number "2";
chr1	FLAIR	exon	40749573	40749686	.	+	.	gene_id "ENSG00000066136.20"; transcript_id "b06c7601-dcef-485c-bc63-bcfcd2a6c627-1"; exon_number "3";
chr1	FLAIR	exon	40753151	40753246	.	+	.	gene_id "ENSG00000066136.20"; transcript_id "b06c7601-dcef-485c-bc63-bcfcd2a6c627-1"; exon_number "4";
chr1	FLAIR	exon	40758124	40758294	.	+	.	gene_id "ENSG00000066136.20"; transcript_id "b06c7601-dcef-485c-bc63-bcfcd2a6c627-1"; exon_number "5";
chr1	FLAIR	exon	40762888	40763046	.	+	.	gene_id "ENSG00000066136.20"; transcript_id "b06c7601-dcef-485c-bc63-bcfcd2a6c627-1"; exon_number "6";
chr1	FLAIR	exon	40763363	40763489	.	+	.	gene_id "ENSG00000066136.20"; transcript_id "b06c7601-dcef-485c-bc63-bcfcd2a6c627-1"; exon_number "7";
chr1	FLAIR	exon	40766596	40766703	.	+	.	gene_id "ENSG00000066136.20"; transcript_id "b06c7601-dcef-485c-bc63-bcfcd2a6c627-1"; exon_number "8";
chr1	FLAIR	exon	40769356	40769415	.	+	.	gene_id "ENSG00000066136.20"; transcript_id "b06c7601-dcef-485c-bc63-bcfcd2a6c627-1"; exon_number "9";
chr1	FLAIR	exon	40770709	40771603	.	+	.	gene_id "ENSG00000066136.20"; transcript_id "b06c7601-dcef-485c-bc63-bcfcd2a6c627-1"; exon_number "10";
chr1	FLAIR	transcript	40691689	40771603	.	+	.	gene_id "ENSG00000066136.20"; transcript_id "b7bfdc81-c077-4bfb-9378-ebea72663165";
chr1	FLAIR	exon	40691689	40691867	.	+	.	gene_id "ENSG00000066136.20"; transcript_id "b7bfdc81-c077-4bfb-9378-ebea72663165"; exon_number "0";
chr1	FLAIR	exon	40738836	40738948	.	+	.	gene_id "ENSG00000066136.20"; transcript_id "b7bfdc81-c077-4bfb-9378-ebea72663165"; exon_number "1";
chr1	FLAIR	exon	40747534	40747605	.	+	.	gene_id "ENSG00000066136.20"; transcript_id "b7bfdc81-c077-4bfb-9378-ebea72663165"; exon_number "2";
chr1	FLAIR	exon	40749573	40749686	.	+	.	gene_id "ENSG00000066136.20"; transcript_id "b7bfdc81-c077-4bfb-9378-ebea72663165"; exon_number "3";
chr1	FLAIR	exon	40753151	40753246	.	+	.	gene_id "ENSG00000066136.20"; transcript_id "b7bfdc81-c077-4bfb-9378-ebea72663165"; exon_number "4";
chr1	FLAIR	exon	40758121	40758294	.	+	.	gene_id "ENSG00000066136.20"; transcript_id "b7bfdc81-c077-4bfb-9378-ebea72663165"; exon_number "5";
chr1	FLAIR	exon	40762888	40763046	.	+	.	gene_id "ENSG00000066136.20"; transcript_id "b7bfdc81-c077-4bfb-9378-ebea72663165"; exon_number "6";
chr1	FLAIR	exon	40763363	40763489	.	+	.	gene_id "ENSG00000066136.20"; transcript_id "b7bfdc81-c077-4bfb-9378-ebea72663165"; exon_number "7";
chr1	FLAIR	exon	40769356	40769415	.	+	.	gene_id "ENSG00000066136.20"; transcript_id "b7bfdc81-c077-4bfb-9378-ebea72663165"; exon_number "8";
chr1	FLAIR	exon	40770709	40771603	.	+	.	gene_id "ENSG00000066136.20"; transcript_id "b7bfdc81-c077-4bfb-9378-ebea72663165"; exon_number "9";
chr1	FLAIR	transcript	40691689	40771603	.	+	.	gene_id "ENSG00000066136.20"; transcript_id "edee0cb7-071e-4ddc-8f80-a367c2efb91b";
chr1	FLAIR	exon	40691689	40691867	.	+	.	gene_id "ENSG00000066136.20"; transcript_id "edee0cb7-071e-4ddc-8f80-a367c2efb91b"; exon_number "0";
chr1	FLAIR	exon	40738836	40738948	.	+	.	gene_id "ENSG00000066136.20"; transcript_id "edee0cb7-071e-4ddc-8f80-a367c2efb91b"; exon_number "1";
chr1	FLAIR	exon	40747534	40747605	.	+	.	gene_id "ENSG00000066136.20"; transcript_id "edee0cb7-071e-4ddc-8f80-a367c2efb91b"; exon_number "2";
chr1	FLAIR	exon	40749573	40749686	.	+	.	gene_id "ENSG00000066136.20"; transcript_id "edee0cb7-071e-4ddc-8f80-a367c2efb91b"; exon_number "3";
chr1	FLAIR	exon	40753151	40753246	.	+	.	gene_id "ENSG00000066136.20"; transcript_id "edee0cb7-071e-4ddc-8f80-a367c2efb91b"; exon_number "4";
chr1	FLAIR	exon	40762888	40763046	.	+	.	gene_id "ENSG00000066136.20"; transcript_id "edee0cb7-071e-4ddc-8f80-a367c2efb91b"; exon_number "5";
chr1	FLAIR	exon	40763363	40763489	.	+	.	gene_id "ENSG00000066136.20"; transcript_id "edee0cb7-071e-4ddc-8f80-a367c2efb91b"; exon_number "6";
chr1	FLAIR	exon	40766596	40766703	.	+	.	gene_id "ENSG00000066136.20"; transcript_id "edee0cb7-071e-4ddc-8f80-a367c2efb91b"; exon_number "7";
chr1	FLAIR	exon	40769356	40769415	.	+	.	gene_id "ENSG00000066136.20"; transcript_id "edee0cb7-071e-4ddc-8f80-a367c2efb91b"; exon_number "8";
chr1	FLAIR	exon	40770709	40771603	.	+	.	gene_id "ENSG00000066136.20"; transcript_id "edee0cb7-071e-4ddc-8f80-a367c2efb91b"; exon_number "9";
chr1	FLAIR	transcript	160796174	160828255	.	+	.	gene_id "ENSG00000122224.18"; transcript_id "a3360345-a96d-4e15-8e94-dea52e3adc59";
chr1	FLAIR	exon	160796174	160796311	.	+	.	gene_id "ENSG00000122224.18"; transcript_id "a3360345-a96d-4e15-8e94-dea52e3adc59"; exon_number "0";
chr1	FLAIR	exon	160799753	160800082	.	+	.	gene_id "ENSG00000122224.18"; transcript_id "a3360345-a96d-4e15-8e94-dea52e3adc59"; exon_number "1";
chr1	FLAIR	exon	160813636	160813911	.	+	.	gene_id "ENSG00000122224.18"; transcript_id "a3360345-a96d-4e15-8e94-dea52e3adc59"; exon_number "2";
chr1	FLAIR	exon	160814420	160814761	.	+	.	gene_id "ENSG00000122224.18"; transcript_id "a3360345-a96d-4e15-8e94-dea52e3adc59"; exon_number "3";
chr1	FLAIR	exon	160818218	160818319	.	+	.	gene_id "ENSG00000122224.18"; transcript_id "a3360345-a96d-4e15-8e94-dea52e3adc59"; exon_number "4";
chr1	FLAIR	exon	160819321	160819374	.	+	.	gene_id "ENSG00000122224.18"; transcript_id "a3360345-a96d-4e15-8e94-dea52e3adc59"; exon_number "5";
chr1	FLAIR	exon	160823507	160823796	.	+	.	gene_id "ENSG00000122224.18"; transcript_id "a3360345-a96d-4e15-8e94-dea52e3adc59"; exon_number "6";
chr1	FLAIR	exon	160827748	160828255	.	+	.	gene_id "ENSG00000122224.18"; transcript_id "a3360345-a96d-4e15-8e94-dea52e3adc59"; exon_number "7";
chr1	FLAIR	transcript	160796174	160828255	.	+	.	gene_id "ENSG00000122224.18"; transcript_id "142adedf-dda0-4adf-9896-773b8be5ac05";
chr1	FLAIR	exon	160796174	160796311	.	+	.	gene_id "ENSG00000122224.18"; transcript_id "142adedf-dda0-4adf-9896-773b8be5ac05"; exon_number "0";
chr1	FLAIR	exon	160799753	160800082	.	+	.	gene_id "ENSG00000122224.18"; transcript_id "142adedf-dda0-4adf-9896-773b8be5ac05"; exon_number "1";
chr1	FLAIR	exon	160813636	160813911	.	+	.	gene_id "ENSG00000122224.18"; transcript_id "142adedf-dda0-4adf-9896-773b8be5ac05"; exon_number "2";
chr1	FLAIR	exon	160814420	160814761	.	+	.	gene_id "ENSG00000122224.18"; transcript_id "142adedf-dda0-4adf-9896-773b8be5ac05"; exon_number "3";
chr1	FLAIR	exon	160818218	160818319	.	+	.	gene_id "ENSG00000122224.18"; transcript_id "142adedf-dda0-4adf-9896-773b8be5ac05"; exon_number "4";
chr1	FLAIR	exon	160819321	160819374	.	+	.	gene_id "ENSG00000122224.18"; transcript_id "142adedf-dda0-4adf-9896-773b8be5ac05"; exon_number "5";
chr1	FLAIR	exon	160823465	160823796	.	+	.	gene_id "ENSG00000122224.18"; transcript_id "142adedf-dda0-4adf-9896-773b8be5ac05"; exon_number "6";
chr1	FLAIR	exon	160827748	160828255	.	+	.	gene_id "ENSG00000122224.18"; transcript_id "142adedf-dda0-4adf-9896-773b8be5ac05"; exon_number "7";
chr20	FLAIR	transcript	35172072	35216240	.	+	.	gene_id "ENSG00000101000.6"; transcript_id "6dc1e017-fad8-4f57-87bd-bf8a7112db66";
chr20	FLAIR	exon	35172072	35172224	.	+	.	gene_id "ENSG00000101000.6"; transcript_id "6dc1e017-fad8-4f57-87bd-bf8a7112db66"; exon_number "0";
chr20	FLAIR	exon	35174702	35174953	.	+	.	gene_id "ENSG00000101000.6"; transcript_id "6dc1e017-fad8-4f57-87bd-bf8a7112db66"; exon_number "1";
chr20	FLAIR	exon	35176168	35176446	.	+	.	gene_id "ENSG00000101000.6"; transcript_id "6dc1e017-fad8-4f57-87bd-bf8a7112db66"; exon_number "2";
chr20	FLAIR	exon	35215893	35216240	.	+	.	gene_id "ENSG00000101000.6"; transcript_id "6dc1e017-fad8-4f57-87bd-bf8a7112db66"; exon_number "3";
chr20	FLAIR	transcript	35455175	35490687	.	+	.	gene_id "ENSG00000126001.16"; transcript_id "303dce31-18e0-4823-bed8-16d6db2e2c85";
chr20	FLAIR	exon	35455175	35455751	.	+	.	gene_id "ENSG00000126001.16"; transcript_id "303dce31-18e0-4823-bed8-16d6db2e2c85"; exon_number "0";
chr20	FLAIR	exon	35458304	35458374	.	+	.	gene_id "ENSG00000126001.16"; transcript_id "303dce31-18e0-4823-bed8-16d6db2e2c85"; exon_number "1";
chr20	FLAIR	exon	35459983	35460105	.	+	.	gene_id "ENSG00000126001.16"; transcript_id "303dce31-18e0-4823-bed8-16d6db2e2c85"; exon_number "2";
chr20	FLAIR	exon	35462265	35462553	.	+	.	gene_id "ENSG00000126001.16"; transcript_id "303dce31-18e0-4823-bed8-16d6db2e2c85"; exon_number "3";
chr20	FLAIR	exon	35463575	35463631	.	+	.	gene_id "ENSG00000126001.16"; transcript_id "303dce31-18e0-4823-bed8-16d6db2e2c85"; exon_number "4";
chr20	FLAIR	exon	35465743	35465825	.	+	.	gene_id "ENSG00000126001.16"; transcript_id "303dce31-18e0-4823-bed8-16d6db2e2c85"; exon_number "5";
chr20	FLAIR	exon	35466039	35466204	.	+	.	gene_id "ENSG00000126001.16"; transcript_id "303dce31-18e0-4823-bed8-16d6db2e2c85"; exon_number "6";
chr20	FLAIR	exon	35466966	35467072	.	+	.	gene_id "ENSG00000126001.16"; transcript_id "303dce31-18e0-4823-bed8-16d6db2e2c85"; exon_number "7";
chr20	FLAIR	exon	35467304	35467555	.	+	.	gene_id "ENSG00000126001.16"; transcript_id "303dce31-18e0-4823-bed8-16d6db2e2c85"; exon_number "8";
chr20	FLAIR	exon	35469890	35469986	.	+	.	gene_id "ENSG00000126001.16"; transcript_id "303dce31-18e0-4823-bed8-16d6db2e2c85"; exon_number "9";
chr20	FLAIR	exon	35472050	35472151	.	+	.	gene_id "ENSG00000126001.16"; transcript_id "303dce31-18e0-4823-bed8-16d6db2e2c85"; exon_number "10";
chr20	FLAIR	exon	35472673	35472831	.	+	.	gene_id "ENSG00000126001.16"; transcript_id "303dce31-18e0-4823-bed8-16d6db2e2c85"; exon_number "11";
chr20	FLAIR	exon	35473374	35473552	.	+	.	gene_id "ENSG00000126001.16"; transcript_id "303dce31-18e0-4823-bed8-16d6db2e2c85"; exon_number "12";
chr20	FLAIR	exon	35473870	35474052	.	+	.	gene_id "ENSG00000126001.16"; transcript_id "303dce31-18e0-4823-bed8-16d6db2e2c85"; exon_number "13";
chr20	FLAIR	exon	35474794	35474852	.	+	.	gene_id "ENSG00000126001.16"; transcript_id "303dce31-18e0-4823-bed8-16d6db2e2c85"; exon_number "14";
chr20	FLAIR	exon	35475502	35475646	.	+	.	gene_id "ENSG00000126001.16"; transcript_id "303dce31-18e0-4823-bed8-16d6db2e2c85"; exon_number "15";
chr20	FLAIR	exon	35476449	35476595	.	+	.	gene_id "ENSG00000126001.16"; transcript_id "303dce31-18e0-4823-bed8-16d6db2e2c85"; exon_number "16";
chr20	FLAIR	exon	35477871	35478101	.	+	.	gene_id "ENSG00000126001.16"; transcript_id "303dce31-18e0-4823-bed8-16d6db2e2c85"; exon_number "17";
chr20	FLAIR	exon	35479231	35479424	.	+	.	gene_id "ENSG00000126001.16"; transcript_id "303dce31-18e0-4823-bed8-16d6db2e2c85"; exon_number "18";
chr20	FLAIR	exon	35479646	35479773	.	+	.	gene_id "ENSG00000126001.16"; transcript_id "303dce31-18e0-4823-bed8-16d6db2e2c85"; exon_number "19";
chr20	FLAIR	exon	35479976	35480145	.	+	.	gene_id "ENSG00000126001.16"; transcript_id "303dce31-18e0-4823-bed8-16d6db2e2c85"; exon_number "20";
chr20	FLAIR	exon	35490637	35490687	.	+	.	gene_id "ENSG00000126001.16"; transcript_id "303dce31-18e0-4823-bed8-16d6db2e2c85"; exon_number "21";
chr20	FLAIR	transcript	49113523	49188367	.	-	.	gene_id "ENSG00000124214.19"; transcript_id "ab910e8f-44ec-4327-9dd6-0cd4fd414f2c";
chr20	FLAIR	exon	49113523	49114893	.	-	.	gene_id "ENSG00000124214.19"; transcript_id "ab910e8f-44ec-4327-9dd6-0cd4fd414f2c"; exon_number "0";
chr20	FLAIR	exon	49115782	49115867	.	-	.	gene_id "ENSG00000124214.19"; transcript_id "ab910e8f-44ec-4327-9dd6-0cd4fd414f2c"; exon_number "1";
chr20	FLAIR	exon	49117126	49117248	.	-	.	gene_id "ENSG00000124214.19"; transcript_id "ab910e8f-44ec-4327-9dd6-0cd4fd414f2c"; exon_number "2";
chr20	FLAIR	exon	49117777	49118096	.	-	.	gene_id "ENSG00000124214.19"; transcript_id "ab910e8f-44ec-4327-9dd6-0cd4fd414f2c"; exon_number "3";
chr20	FLAIR	exon	49118333	49118408	.	-	.	gene_id "ENSG00000124214.19"; transcript_id "ab910e8f-44ec-4327-9dd6-0cd4fd414f2c"; exon_number "4";
chr20	FLAIR	exon	49119982	49120128	.	-	.	gene_id "ENSG00000124214.19"; transcript_id "ab910e8f-44ec-4327-9dd6-0cd4fd414f2c"; exon_number "5";
chr20	FLAIR	exon	49123092	49123235	.	-	.	gene_id "ENSG00000124214.19"; transcript_id "ab910e8f-44ec-4327-9dd6-0cd4fd414f2c"; exon_number "6";
chr20	FLAIR	exon	49124375	49124587	.	-	.	gene_id "ENSG00000124214.19"; transcript_id "ab910e8f-44ec-4327-9dd6-0cd4fd414f2c"; exon_number "7";
chr20	FLAIR	exon	49135833	49135931	.	-	.	gene_id "ENSG00000124214.19"; transcript_id "ab910e8f-44ec-4327-9dd6-0cd4fd414f2c"; exon_number "8";
chr20	FLAIR	exon	49151582	49151747	.	-	.	gene_id "ENSG00000124214.19"; transcript_id "ab910e8f-44ec-4327-9dd6-0cd4fd414f2c"; exon_number "9";
chr20	FLAIR	exon	49153933	49154071	.	-	.	gene_id "ENSG00000124214.19"; transcript_id "ab910e8f-44ec-4327-9dd6-0cd4fd414f2c"; exon_number "10";
chr20	FLAIR	exon	49158939	49159146	.	-	.	gene_id "ENSG00000124214.19"; transcript_id "ab910e8f-44ec-4327-9dd6-0cd4fd414f2c"; exon_number "11";
chr20	FLAIR	exon	49174195	49174269	.	-	.	gene_id "ENSG00000124214.19"; transcript_id "ab910e8f-44ec-4327-9dd6-0cd4fd414f2c"; exon_number "12";
chr20	FLAIR	exon	49188116	49188367	.	-	.	gene_id "ENSG00000124214.19"; transcript_id "ab910e8f-44ec-4327-9dd6-0cd4fd414f2c"; exon_number "13";
chr20	FLAIR	transcript	49113523	49188367	.	-	.	gene_id "ENSG00000124214.19"; transcript_id "59bc9fc2-dfc9-4675-9b5d-4661d82f7bec";
chr20	FLAIR	exon	49113523	49114893	.	-	.	gene_id "ENSG00000124214.19"; transcript_id "59bc9fc2-dfc9-4675-9b5d-4661d82f7bec"; exon_number "0";
chr20	FLAIR	exon	49115782	49115867	.	-	.	gene_id "ENSG00000124214.19"; transcript_id "59bc9fc2-dfc9-4675-9b5d-4661d82f7bec"; exon_number "1";
chr20	FLAIR	exon	49117126	49117248	.	-	.	gene_id "ENSG00000124214.19"; transcript_id "59bc9fc2-dfc9-4675-9b5d-4661d82f7bec"; exon_number "2";
chr20	FLAIR	exon	49117777	49118096	.	-	.	gene_id "ENSG00000124214.19"; transcript_id "59bc9fc2-dfc9-4675-9b5d-4661d82f7bec"; exon_number "3";
chr20	FLAIR	exon	49118333	49118408	.	-	.	gene_id "ENSG00000124214.19"; transcript_id "59bc9fc2-dfc9-4675-9b5d-4661d82f7bec"; exon_number "4";
chr20	FLAIR	exon	49119982	49120128	.	-	.	gene_id "ENSG00000124214.19"; transcript_id "59bc9fc2-dfc9-4675-9b5d-4661d82f7bec"; exon_number "5";
chr20	FLAIR	exon	49123092	49123235	.	-	.	gene_id "ENSG00000124214.19"; transcript_id "59bc9fc2-dfc9-4675-9b5d-4661d82f7bec"; exon_number "6";
chr20	FLAIR	exon	49124375	49124587	.	-	.	gene_id "ENSG00000124214.19"; transcript_id "59bc9fc2-dfc9-4675-9b5d-4661d82f7bec"; exon_number "7";
chr20	FLAIR	exon	49135833	49135931	.	-	.	gene_id "ENSG00000124214.19"; transcript_id "59bc9fc2-dfc9-4675-9b5d-4661d82f7bec"; exon_number "8";
chr20	FLAIR	exon	49151582	49151747	.	-	.	gene_id "ENSG00000124214.19"; transcript_id "59bc9fc2-dfc9-4675-9b5d-4661d82f7bec"; exon_number "9";
chr20	FLAIR	exon	49153933	49154071	.	-	.	gene_id "ENSG00000124214.19"; transcript_id "59bc9fc2-dfc9-4675-9b5d-4661d82f7bec"; exon_number "10";
chr20	FLAIR	exon	49158437	49158497	.	-	.	gene_id "ENSG00000124214.19"; transcript_id "59bc9fc2-dfc9-4675-9b5d-4661d82f7bec"; exon_number "11";
chr20	FLAIR	exon	49158939	49159146	.	-	.	gene_id "ENSG00000124214.19"; transcript_id "59bc9fc2-dfc9-4675-9b5d-4661d82f7bec"; exon_number "12";
chr20	FLAIR	exon	49174195	49174269	.	-	.	gene_id "ENSG00000124214.19"; transcript_id "59bc9fc2-dfc9-4675-9b5d-4661d82f7bec"; exon_number "13";
chr20	FLAIR	exon	49188116	49188367	.	-	.	gene_id "ENSG00000124214.19"; transcript_id "59bc9fc2-dfc9-4675-9b5d-4661d82f7bec"; exon_number "14";
chr20	FLAIR	transcript	49113339	49188367	.	-	.	gene_id "ENSG00000124214.19"; transcript_id "91303143-543d-4ccf-8a1f-f217e1c07e4f";
chr20	FLAIR	exon	49113339	49114893	.	-	.	gene_id "ENSG00000124214.19"; transcript_id "91303143-543d-4ccf-8a1f-f217e1c07e4f"; exon_number "0";
chr20	FLAIR	exon	49115782	49115867	.	-	.	gene_id "ENSG00000124214.19"; transcript_id "91303143-543d-4ccf-8a1f-f217e1c07e4f"; exon_number "1";
chr20	FLAIR	exon	49117126	49117248	.	-	.	gene_id "ENSG00000124214.19"; transcript_id "91303143-543d-4ccf-8a1f-f217e1c07e4f"; exon_number "2";
chr20	FLAIR	exon	49117777	49118096	.	-	.	gene_id "ENSG00000124214.19"; transcript_id "91303143-543d-4ccf-8a1f-f217e1c07e4f"; exon_number "3";
chr20	FLAIR	exon	49118333	49118408	.	-	.	gene_id "ENSG00000124214.19"; transcript_id "91303143-543d-4ccf-8a1f-f217e1c07e4f"; exon_number "4";
chr20	FLAIR	exon	49119982	49120128	.	-	.	gene_id "ENSG00000124214.19"; transcript_id "91303143-543d-4ccf-8a1f-f217e1c07e4f"; exon_number "5";
chr20	FLAIR	exon	49123092	49123235	.	-	.	gene_id "ENSG00000124214.19"; transcript_id "91303143-543d-4ccf-8a1f-f217e1c07e4f"; exon_number "6";
chr20	FLAIR	exon	49124375	49124605	.	-	.	gene_id "ENSG00000124214.19"; transcript_id "91303143-543d-4ccf-8a1f-f217e1c07e4f"; exon_number "7";
chr20	FLAIR	exon	49135833	49135931	.	-	.	gene_id "ENSG00000124214.19"; transcript_id "91303143-543d-4ccf-8a1f-f217e1c07e4f"; exon_number "8";
chr20	FLAIR	exon	49151582	49151747	.	-	.	gene_id "ENSG00000124214.19"; transcript_id "91303143-543d-4ccf-8a1f-f217e1c07e4f"; exon_number "9";
chr20	FLAIR	exon	49153933	49154071	.	-	.	gene_id "ENSG00000124214.19"; transcript_id "91303143-543d-4ccf-8a1f-f217e1c07e4f"; exon_number "10";
chr20	FLAIR	exon	49158939	49159146	.	-	.	gene_id "ENSG00000124214.19"; transcript_id "91303143-543d-4ccf-8a1f-f217e1c07e4f"; exon_number "11";
chr20	FLAIR	exon	49174195	49174269	.	-	.	gene_id "ENSG00000124214.19"; transcript_id "91303143-543d-4ccf-8a1f-f217e1c07e4f"; exon_number "12";
chr20	FLAIR	exon	49188116	49188367	.	-	.	gene_id "ENSG00000124214.19"; transcript_id "91303143-543d-4ccf-8a1f-f217e1c07e4f"; exon_number "13";
chr16	FLAIR	transcript	28823095	28837221	.	+	.	gene_id "ENSG00000168488.18"; transcript_id "29176281-2b1f-4837-b34c-e9adaad6ef1f";
chr16	FLAIR	exon	28823095	28823558	.	+	.	gene_id "ENSG00000168488.18"; transcript_id "29176281-2b1f-4837-b34c-e9adaad6ef1f"; exon_number "0";
chr16	FLAIR	exon	28825366	28825402	.	+	.	gene_id "ENSG00000168488.18"; transcript_id "29176281-2b1f-4837-b34c-e9adaad6ef1f"; exon_number "1";
chr16	FLAIR	exon	28825624	28825680	.	+	.	gene_id "ENSG00000168488.18"; transcript_id "29176281-2b1f-4837-b34c-e9adaad6ef1f"; exon_number "2";
chr16	FLAIR	exon	28825770	28825841	.	+	.	gene_id "ENSG00000168488.18"; transcript_id "29176281-2b1f-4837-b34c-e9adaad6ef1f"; exon_number "3";
chr16	FLAIR	exon	28826240	28826390	.	+	.	gene_id "ENSG00000168488.18"; transcript_id "29176281-2b1f-4837-b34c-e9adaad6ef1f"; exon_number "4";
chr16	FLAIR	exon	28826862	28826986	.	+	.	gene_id "ENSG00000168488.18"; transcript_id "29176281-2b1f-4837-b34c-e9adaad6ef1f"; exon_number "5";
chr16	FLAIR	exon	28829401	28829492	.	+	.	gene_id "ENSG00000168488.18"; transcript_id "29176281-2b1f-4837-b34c-e9adaad6ef1f"; exon_number "6";
chr16	FLAIR	exon	28829858	28830058	.	+	.	gene_id "ENSG00000168488.18"; transcript_id "29176281-2b1f-4837-b34c-e9adaad6ef1f"; exon_number "7";
chr16	FLAIR	exon	28830615	28830790	.	+	.	gene_id "ENSG00000168488.18"; transcript_id "29176281-2b1f-4837-b34c-e9adaad6ef1f"; exon_number "8";
chr16	FLAIR	exon	28830962	28831072	.	+	.	gene_id "ENSG00000168488.18"; transcript_id "29176281-2b1f-4837-b34c-e9adaad6ef1f"; exon_number "9";
chr16	FLAIR	exon	28832187	28832399	.	+	.	gene_id "ENSG00000168488.18"; transcript_id "29176281-2b1f-4837-b34c-e9adaad6ef1f"; exon_number "10";
chr16	FLAIR	exon	28832496	28832567	.	+	.	gene_id "ENSG00000168488.18"; transcript_id "29176281-2b1f-4837-b34c-e9adaad6ef1f"; exon_number "11";
chr16	FLAIR	exon	28832817	28832887	.	+	.	gene_id "ENSG00000168488.18"; transcript_id "29176281-2b1f-4837-b34c-e9adaad6ef1f"; exon_number "12";
chr16	FLAIR	exon	28833059	28833354	.	+	.	gene_id "ENSG00000168488.18"; transcript_id "29176281-2b1f-4837-b34c-e9adaad6ef1f"; exon_number "13";
chr16	FLAIR	exon	28833439	28833508	.	+	.	gene_id "ENSG00000168488.18"; transcript_id "29176281-2b1f-4837-b34c-e9adaad6ef1f"; exon_number "14";
chr16	FLAIR	exon	28834065	28834211	.	+	.	gene_id "ENSG00000168488.18"; transcript_id "29176281-2b1f-4837-b34c-e9adaad6ef1f"; exon_number "15";
chr16	FLAIR	exon	28834343	28834415	.	+	.	gene_id "ENSG00000168488.18"; transcript_id "29176281-2b1f-4837-b34c-e9adaad6ef1f"; exon_number "16";
chr16	FLAIR	exon	28834506	28834693	.	+	.	gene_id "ENSG00000168488.18"; transcript_id "29176281-2b1f-4837-b34c-e9adaad6ef1f"; exon_number "17";
chr16	FLAIR	exon	28835058	28835187	.	+	.	gene_id "ENSG00000168488.18"; transcript_id "29176281-2b1f-4837-b34c-e9adaad6ef1f"; exon_number "18";
chr16	FLAIR	exon	28835278	28835399	.	+	.	gene_id "ENSG00000168488.18"; transcript_id "29176281-2b1f-4837-b34c-e9adaad6ef1f"; exon_number "19";
chr16	FLAIR	exon	28835546	28835758	.	+	.	gene_id "ENSG00000168488.18"; transcript_id "29176281-2b1f-4837-b34c-e9adaad6ef1f"; exon_number "20";
chr16	FLAIR	exon	28835933	28836122	.	+	.	gene_id "ENSG00000168488.18"; transcript_id "29176281-2b1f-4837-b34c-e9adaad6ef1f"; exon_number "21";
chr16	FLAIR	exon	28836728	28837221	.	+	.	gene_id "ENSG00000168488.18"; transcript_id "29176281-2b1f-4837-b34c-e9adaad6ef1f"; exon_number "22";
chr16	FLAIR	transcript	28823048	28837221	.	+	.	gene_id "ENSG00000168488.18"; transcript_id "c1387b39-40a2-4119-975a-71f881755d70";
chr16	FLAIR	exon	28823048	28823558	.	+	.	gene_id "ENSG00000168488.18"; transcript_id "c1387b39-40a2-4119-975a-71f881755d70"; exon_number "0";
chr16	FLAIR	exon	28825366	28825402	.	+	.	gene_id "ENSG00000168488.18"; transcript_id "c1387b39-40a2-4119-975a-71f881755d70"; exon_number "1";
chr16	FLAIR	exon	28825624	28825680	.	+	.	gene_id "ENSG00000168488.18"; transcript_id "c1387b39-40a2-4119-975a-71f881755d70"; exon_number "2";
chr16	FLAIR	exon	28825770	28825841	.	+	.	gene_id "ENSG00000168488.18"; transcript_id "c1387b39-40a2-4119-975a-71f881755d70"; exon_number "3";
chr16	FLAIR	exon	28826240	28826390	.	+	.	gene_id "ENSG00000168488.18"; transcript_id "c1387b39-40a2-4119-975a-71f881755d70"; exon_number "4";
chr16	FLAIR	exon	28826862	28826986	.	+	.	gene_id "ENSG00000168488.18"; transcript_id "c1387b39-40a2-4119-975a-71f881755d70"; exon_number "5";
chr16	FLAIR	exon	28829401	28829492	.	+	.	gene_id "ENSG00000168488.18"; transcript_id "c1387b39-40a2-4119-975a-71f881755d70"; exon_number "6";
chr16	FLAIR	exon	28829858	28830058	.	+	.	gene_id "ENSG00000168488.18"; transcript_id "c1387b39-40a2-4119-975a-71f881755d70"; exon_number "7";
chr16	FLAIR	exon	28830615	28830790	.	+	.	gene_id "ENSG00000168488.18"; transcript_id "c1387b39-40a2-4119-975a-71f881755d70"; exon_number "8";
chr16	FLAIR	exon	28830962	28831072	.	+	.	gene_id "ENSG00000168488.18"; transcript_id "c1387b39-40a2-4119-975a-71f881755d70"; exon_number "9";
chr16	FLAIR	exon	28832205	28832399	.	+	.	gene_id "ENSG00000168488.18"; transcript_id "c1387b39-40a2-4119-975a-71f881755d70"; exon_number "10";
chr16	FLAIR	exon	28832496	28832567	.	+	.	gene_id "ENSG00000168488.18"; transcript_id "c1387b39-40a2-4119-975a-71f881755d70"; exon_number "11";
chr16	FLAIR	exon	28832817	28832887	.	+	.	gene_id "ENSG00000168488.18"; transcript_id "c1387b39-40a2-4119-975a-71f881755d70"; exon_number "12";
chr16	FLAIR	exon	28833059	28833354	.	+	.	gene_id "ENSG00000168488.18"; transcript_id "c1387b39-40a2-4119-975a-71f881755d70"; exon_number "13";
chr16	FLAIR	exon	28833439	28833508	.	+	.	gene_id "ENSG00000168488.18"; transcript_id "c1387b39-40a2-4119-975a-71f881755d70"; exon_number "14";
chr16	FLAIR	exon	28834065	28834211	.	+	.	gene_id "ENSG00000168488.18"; transcript_id "c1387b39-40a2-4119-975a-71f881755d70"; exon_number "15";
chr16	FLAIR	exon	28834343	28834415	.	+	.	gene_id "ENSG00000168488.18"; transcript_id "c1387b39-40a2-4119-975a-71f881755d70"; exon_number "16";
chr16	FLAIR	exon	28834506	28834693	.	+	.	gene_id "ENSG00000168488.18"; transcript_id "c1387b39-40a2-4119-975a-71f881755d70"; exon_number "17";
chr16	FLAIR	exon	28835058	28835187	.	+	.	gene_id "ENSG00000168488.18"; transcript_id "c1387b39-40a2-4119-975a-71f881755d70"; exon_number "18";
chr16	FLAIR	exon	28835278	28835399	.	+	.	gene_id "ENSG00000168488.18"; transcript_id "c1387b39-40a2-4119-975a-71f881755d70"; exon_number "19";
chr16	FLAIR	exon	28835546	28835758	.	+	.	gene_id "ENSG00000168488.18"; transcript_id "c1387b39-40a2-4119-975a-71f881755d70"; exon_number "20";
chr16	FLAIR	exon	28835933	28836176	.	+	.	gene_id "ENSG00000168488.18"; transcript_id "c1387b39-40a2-4119-975a-71f881755d70"; exon_number "21";
chr16	FLAIR	exon	28836728	28837221	.	+	.	gene_id "ENSG00000168488.18"; transcript_id "c1387b39-40a2-4119-975a-71f881755d70"; exon_number "22";
chr16	FLAIR	transcript	28823095	28837221	.	+	.	gene_id "ENSG00000168488.18"; transcript_id "ba092653-9f71-4879-9390-b2586258f7a3";
chr16	FLAIR	exon	28823095	28823558	.	+	.	gene_id "ENSG00000168488.18"; transcript_id "ba092653-9f71-4879-9390-b2586258f7a3"; exon_number "0";
chr16	FLAIR	exon	28825366	28825402	.	+	.	gene_id "ENSG00000168488.18"; transcript_id "ba092653-9f71-4879-9390-b2586258f7a3"; exon_number "1";
chr16	FLAIR	exon	28825624	28825680	.	+	.	gene_id "ENSG00000168488.18"; transcript_id "ba092653-9f71-4879-9390-b2586258f7a3"; exon_number "2";
chr16	FLAIR	exon	28825770	28825841	.	+	.	gene_id "ENSG00000168488.18"; transcript_id "ba092653-9f71-4879-9390-b2586258f7a3"; exon_number "3";
chr16	FLAIR	exon	28826240	28826390	.	+	.	gene_id "ENSG00000168488.18"; transcript_id "ba092653-9f71-4879-9390-b2586258f7a3"; exon_number "4";
chr16	FLAIR	exon	28826862	28826986	.	+	.	gene_id "ENSG00000168488.18"; transcript_id "ba092653-9f71-4879-9390-b2586258f7a3"; exon_number "5";
chr16	FLAIR	exon	28829401	28829492	.	+	.	gene_id "ENSG00000168488.18"; transcript_id "ba092653-9f71-4879-9390-b2586258f7a3"; exon_number "6";
chr16	FLAIR	exon	28829858	28830058	.	+	.	gene_id "ENSG00000168488.18"; transcript_id "ba092653-9f71-4879-9390-b2586258f7a3"; exon_number "7";
chr16	FLAIR	exon	28830615	28830790	.	+	.	gene_id "ENSG00000168488.18"; transcript_id "ba092653-9f71-4879-9390-b2586258f7a3"; exon_number "8";
chr16	FLAIR	exon	28830962	28831072	.	+	.	gene_id "ENSG00000168488.18"; transcript_id "ba092653-9f71-4879-9390-b2586258f7a3"; exon_number "9";
chr16	FLAIR	exon	28832205	28832399	.	+	.	gene_id "ENSG00000168488.18"; transcript_id "ba092653-9f71-4879-9390-b2586258f7a3"; exon_number "10";
chr16	FLAIR	exon	28832496	28832567	.	+	.	gene_id "ENSG00000168488.18"; transcript_id "ba092653-9f71-4879-9390-b2586258f7a3"; exon_number "11";
chr16	FLAIR	exon	28832817	28832887	.	+	.	gene_id "ENSG00000168488.18"; transcript_id "ba092653-9f71-4879-9390-b2586258f7a3"; exon_number "12";
chr16	FLAIR	exon	28833059	28833354	.	+	.	gene_id "ENSG00000168488.18"; transcript_id "ba092653-9f71-4879-9390-b2586258f7a3"; exon_number "13";
chr16	FLAIR	exon	28833439	28833508	.	+	.	gene_id "ENSG00000168488.18"; transcript_id "ba092653-9f71-4879-9390-b2586258f7a3"; exon_number "14";
chr16	FLAIR	exon	28834065	28834211	.	+	.	gene_id "ENSG00000168488.18"; transcript_id "ba092653-9f71-4879-9390-b2586258f7a3"; exon_number "15";
chr16	FLAIR	exon	28834343	28834415	.	+	.	gene_id "ENSG00000168488.18"; transcript_id "ba092653-9f71-4879-9390-b2586258f7a3"; exon_number "16";
chr16	FLAIR	exon	28834506	28834693	.	+	.	gene_id "ENSG00000168488.18"; transcript_id "ba092653-9f71-4879-9390-b2586258f7a3"; exon_number "17";
chr16	FLAIR	exon	28835058	28835187	.	+	.	gene_id "ENSG00000168488.18"; transcript_id "ba092653-9f71-4879-9390-b2586258f7a3"; exon_number "18";
chr16	FLAIR	exon	28835278	28835399	.	+	.	gene_id "ENSG00000168488.18"; transcript_id "ba092653-9f71-4879-9390-b2586258f7a3"; exon_number "19";
chr16	FLAIR	exon	28835546	28835758	.	+	.	gene_id "ENSG00000168488.18"; transcript_id "ba092653-9f71-4879-9390-b2586258f7a3"; exon_number "20";
chr16	FLAIR	exon	28835933	28836122	.	+	.	gene_id "ENSG00000168488.18"; transcript_id "ba092653-9f71-4879-9390-b2586258f7a3"; exon_number "21";
chr16	FLAIR	exon	28836728	28837221	.	+	.	gene_id "ENSG00000168488.18"; transcript_id "ba092653-9f71-4879-9390-b2586258f7a3"; exon_number "22";
chr16	FLAIR	transcript	28823035	28837221	.	+	.	gene_id "ENSG00000168488.18"; transcript_id "0b0075ba-8209-4d21-a2ee-90e18943fbf4";
chr16	FLAIR	exon	28823035	28823558	.	+	.	gene_id "ENSG00000168488.18"; transcript_id "0b0075ba-8209-4d21-a2ee-90e18943fbf4"; exon_number "0";
chr16	FLAIR	exon	28825366	28825402	.	+	.	gene_id "ENSG00000168488.18"; transcript_id "0b0075ba-8209-4d21-a2ee-90e18943fbf4"; exon_number "1";
chr16	FLAIR	exon	28825624	28825680	.	+	.	gene_id "ENSG00000168488.18"; transcript_id "0b0075ba-8209-4d21-a2ee-90e18943fbf4"; exon_number "2";
chr16	FLAIR	exon	28825770	28825841	.	+	.	gene_id "ENSG00000168488.18"; transcript_id "0b0075ba-8209-4d21-a2ee-90e18943fbf4"; exon_number "3";
chr16	FLAIR	exon	28826240	28826390	.	+	.	gene_id "ENSG00000168488.18"; transcript_id "0b0075ba-8209-4d21-a2ee-90e18943fbf4"; exon_number "4";
chr16	FLAIR	exon	28826862	28826986	.	+	.	gene_id "ENSG00000168488.18"; transcript_id "0b0075ba-8209-4d21-a2ee-90e18943fbf4"; exon_number "5";
chr16	FLAIR	exon	28829401	28829492	.	+	.	gene_id "ENSG00000168488.18"; transcript_id "0b0075ba-8209-4d21-a2ee-90e18943fbf4"; exon_number "6";
chr16	FLAIR	exon	28829858	28830058	.	+	.	gene_id "ENSG00000168488.18"; transcript_id "0b0075ba-8209-4d21-a2ee-90e18943fbf4"; exon_number "7";
chr16	FLAIR	exon	28830615	28830790	.	+	.	gene_id "ENSG00000168488.18"; transcript_id "0b0075ba-8209-4d21-a2ee-90e18943fbf4"; exon_number "8";
chr16	FLAIR	exon	28830962	28831072	.	+	.	gene_id "ENSG00000168488.18"; transcript_id "0b0075ba-8209-4d21-a2ee-90e18943fbf4"; exon_number "9";
chr16	FLAIR	exon	28832205	28832399	.	+	.	gene_id "ENSG00000168488.18"; transcript_id "0b0075ba-8209-4d21-a2ee-90e18943fbf4"; exon_number "10";
chr16	FLAIR	exon	28832817	28832887	.	+	.	gene_id "ENSG00000168488.18"; transcript_id "0b0075ba-8209-4d21-a2ee-90e18943fbf4"; exon_number "11";
chr16	FLAIR	exon	28833059	28833354	.	+	.	gene_id "ENSG00000168488.18"; transcript_id "0b0075ba-8209-4d21-a2ee-90e18943fbf4"; exon_number "12";
chr16	FLAIR	exon	28833439	28833508	.	+	.	gene_id "ENSG00000168488.18"; transcript_id "0b0075ba-8209-4d21-a2ee-90e18943fbf4"; exon_number "13";
chr16	FLAIR	exon	28834065	28834211	.	+	.	gene_id "ENSG00000168488.18"; transcript_id "0b0075ba-8209-4d21-a2ee-90e18943fbf4"; exon_number "14";
chr16	FLAIR	exon	28834343	28834415	.	+	.	gene_id "ENSG00000168488.18"; transcript_id "0b0075ba-8209-4d21-a2ee-90e18943fbf4"; exon_number "15";
chr16	FLAIR	exon	28834506	28834693	.	+	.	gene_id "ENSG00000168488.18"; transcript_id "0b0075ba-8209-4d21-a2ee-90e18943fbf4"; exon_number "16";
chr16	FLAIR	exon	28835058	28835187	.	+	.	gene_id "ENSG00000168488.18"; transcript_id "0b0075ba-8209-4d21-a2ee-90e18943fbf4"; exon_number "17";
chr16	FLAIR	exon	28835278	28835399	.	+	.	gene_id "ENSG00000168488.18"; transcript_id "0b0075ba-8209-4d21-a2ee-90e18943fbf4"; exon_number "18";
chr16	FLAIR	exon	28835546	28835758	.	+	.	gene_id "ENSG00000168488.18"; transcript_id "0b0075ba-8209-4d21-a2ee-90e18943fbf4"; exon_number "19";
chr16	FLAIR	exon	28835933	28836122	.	+	.	gene_id "ENSG00000168488.18"; transcript_id "0b0075ba-8209-4d21-a2ee-90e18943fbf4"; exon_number "20";
chr16	FLAIR	exon	28836728	28837221	.	+	.	gene_id "ENSG00000168488.18"; transcript_id "0b0075ba-8209-4d21-a2ee-90e18943fbf4"; exon_number "21";
chr16	FLAIR	transcript	28823095	28837221	.	+	.	gene_id "ENSG00000168488.18"; transcript_id "af05d5b5-b59c-4bc2-83cd-7e5e3b01d7b5";
chr16	FLAIR	exon	28823095	28823558	.	+	.	gene_id "ENSG00000168488.18"; transcript_id "af05d5b5-b59c-4bc2-83cd-7e5e3b01d7b5"; exon_number "0";
chr16	FLAIR	exon	28825366	28825402	.	+	.	gene_id "ENSG00000168488.18"; transcript_id "af05d5b5-b59c-4bc2-83cd-7e5e3b01d7b5"; exon_number "1";
chr16	FLAIR	exon	28825624	28825680	.	+	.	gene_id "ENSG00000168488.18"; transcript_id "af05d5b5-b59c-4bc2-83cd-7e5e3b01d7b5"; exon_number "2";
chr16	FLAIR	exon	28825770	28825841	.	+	.	gene_id "ENSG00000168488.18"; transcript_id "af05d5b5-b59c-4bc2-83cd-7e5e3b01d7b5"; exon_number "3";
chr16	FLAIR	exon	28826240	28826390	.	+	.	gene_id "ENSG00000168488.18"; transcript_id "af05d5b5-b59c-4bc2-83cd-7e5e3b01d7b5"; exon_number "4";
chr16	FLAIR	exon	28826862	28826986	.	+	.	gene_id "ENSG00000168488.18"; transcript_id "af05d5b5-b59c-4bc2-83cd-7e5e3b01d7b5"; exon_number "5";
chr16	FLAIR	exon	28829401	28829492	.	+	.	gene_id "ENSG00000168488.18"; transcript_id "af05d5b5-b59c-4bc2-83cd-7e5e3b01d7b5"; exon_number "6";
chr16	FLAIR	exon	28829858	28830058	.	+	.	gene_id "ENSG00000168488.18"; transcript_id "af05d5b5-b59c-4bc2-83cd-7e5e3b01d7b5"; exon_number "7";
chr16	FLAIR	exon	28830615	28830790	.	+	.	gene_id "ENSG00000168488.18"; transcript_id "af05d5b5-b59c-4bc2-83cd-7e5e3b01d7b5"; exon_number "8";
chr16	FLAIR	exon	28830962	28831072	.	+	.	gene_id "ENSG00000168488.18"; transcript_id "af05d5b5-b59c-4bc2-83cd-7e5e3b01d7b5"; exon_number "9";
chr16	FLAIR	exon	28832205	28832399	.	+	.	gene_id "ENSG00000168488.18"; transcript_id "af05d5b5-b59c-4bc2-83cd-7e5e3b01d7b5"; exon_number "10";
chr16	FLAIR	exon	28832496	28832567	.	+	.	gene_id "ENSG00000168488.18"; transcript_id "af05d5b5-b59c-4bc2-83cd-7e5e3b01d7b5"; exon_number "11";
chr16	FLAIR	exon	28832817	28832887	.	+	.	gene_id "ENSG00000168488.18"; transcript_id "af05d5b5-b59c-4bc2-83cd-7e5e3b01d7b5"; exon_number "12";
chr16	FLAIR	exon	28833059	28833354	.	+	.	gene_id "ENSG00000168488.18"; transcript_id "af05d5b5-b59c-4bc2-83cd-7e5e3b01d7b5"; exon_number "13";
chr16	FLAIR	exon	28833439	28833508	.	+	.	gene_id "ENSG00000168488.18"; transcript_id "af05d5b5-b59c-4bc2-83cd-7e5e3b01d7b5"; exon_number "14";
chr16	FLAIR	exon	28834065	28834211	.	+	.	gene_id "ENSG00000168488.18"; transcript_id "af05d5b5-b59c-4bc2-83cd-7e5e3b01d7b5"; exon_number "15";
chr16	FLAIR	exon	28834343	28834415	.	+	.	gene_id "ENSG00000168488.18"; transcript_id "af05d5b5-b59c-4bc2-83cd-7e5e3b01d7b5"; exon_number "16";
chr16	FLAIR	exon	28834506	28834693	.	+	.	gene_id "ENSG00000168488.18"; transcript_id "af05d5b5-b59c-4bc2-83cd-7e5e3b01d7b5"; exon_number "17";
chr16	FLAIR	exon	28835058	28835187	.	+	.	gene_id "ENSG00000168488.18"; transcript_id "af05d5b5-b59c-4bc2-83cd-7e5e3b01d7b5"; exon_number "18";
chr16	FLAIR	exon	28835278	28835399	.	+	.	gene_id "ENSG00000168488.18"; transcript_id "af05d5b5-b59c-4bc2-83cd-7e5e3b01d7b5"; exon_number "19";
chr16	FLAIR	exon	28835546	28835758	.	+	.	gene_id "ENSG00000168488.18"; transcript_id "af05d5b5-b59c-4bc2-83cd-7e5e3b01d7b5"; exon_number "20";
chr16	FLAIR	exon	28835933	28836122	.	+	.	gene_id "ENSG00000168488.18"; transcript_id "af05d5b5-b59c-4bc2-83cd-7e5e3b01d7b5"; exon_number "21";
chr16	FLAIR	exon	28836751	28837221	.	+	.	gene_id "ENSG00000168488.18"; transcript_id "af05d5b5-b59c-4bc2-83cd-7e5e3b01d7b5"; exon_number "22";
chr16	FLAIR	transcript	28823048	28837221	.	+	.	gene_id "ENSG00000168488.18"; transcript_id "9cd5c087-e618-4619-878d-ea27a05ea7cb";
chr16	FLAIR	exon	28823048	28823558	.	+	.	gene_id "ENSG00000168488.18"; transcript_id "9cd5c087-e618-4619-878d-ea27a05ea7cb"; exon_number "0";
chr16	FLAIR	exon	28825366	28825402	.	+	.	gene_id "ENSG00000168488.18"; transcript_id "9cd5c087-e618-4619-878d-ea27a05ea7cb"; exon_number "1";
chr16	FLAIR	exon	28825624	28825680	.	+	.	gene_id "ENSG00000168488.18"; transcript_id "9cd5c087-e618-4619-878d-ea27a05ea7cb"; exon_number "2";
chr16	FLAIR	exon	28825770	28825841	.	+	.	gene_id "ENSG00000168488.18"; transcript_id "9cd5c087-e618-4619-878d-ea27a05ea7cb"; exon_number "3";
chr16	FLAIR	exon	28826240	28826390	.	+	.	gene_id "ENSG00000168488.18"; transcript_id "9cd5c087-e618-4619-878d-ea27a05ea7cb"; exon_number "4";
chr16	FLAIR	exon	28826862	28826986	.	+	.	gene_id "ENSG00000168488.18"; transcript_id "9cd5c087-e618-4619-878d-ea27a05ea7cb"; exon_number "5";
chr16	FLAIR	exon	28829401	28829492	.	+	.	gene_id "ENSG00000168488.18"; transcript_id "9cd5c087-e618-4619-878d-ea27a05ea7cb"; exon_number "6";
chr16	FLAIR	exon	28829858	28830058	.	+	.	gene_id "ENSG00000168488.18"; transcript_id "9cd5c087-e618-4619-878d-ea27a05ea7cb"; exon_number "7";
chr16	FLAIR	exon	28830615	28830790	.	+	.	gene_id "ENSG00000168488.18"; transcript_id "9cd5c087-e618-4619-878d-ea27a05ea7cb"; exon_number "8";
chr16	FLAIR	exon	28830962	28831072	.	+	.	gene_id "ENSG00000168488.18"; transcript_id "9cd5c087-e618-4619-878d-ea27a05ea7cb"; exon_number "9";
chr16	FLAIR	exon	28832187	28832399	.	+	.	gene_id "ENSG00000168488.18"; transcript_id "9cd5c087-e618-4619-878d-ea27a05ea7cb"; exon_number "10";
chr16	FLAIR	exon	28832496	28832567	.	+	.	gene_id "ENSG00000168488.18"; transcript_id "9cd5c087-e618-4619-878d-ea27a05ea7cb"; exon_number "11";
chr16	FLAIR	exon	28832817	28832887	.	+	.	gene_id "ENSG00000168488.18"; transcript_id "9cd5c087-e618-4619-878d-ea27a05ea7cb"; exon_number "12";
chr16	FLAIR	exon	28833059	28833354	.	+	.	gene_id "ENSG00000168488.18"; transcript_id "9cd5c087-e618-4619-878d-ea27a05ea7cb"; exon_number "13";
chr16	FLAIR	exon	28833439	28833508	.	+	.	gene_id "ENSG00000168488.18"; transcript_id "9cd5c087-e618-4619-878d-ea27a05ea7cb"; exon_number "14";
chr16	FLAIR	exon	28834065	28834211	.	+	.	gene_id "ENSG00000168488.18"; transcript_id "9cd5c087-e618-4619-878d-ea27a05ea7cb"; exon_number "15";
chr16	FLAIR	exon	28834343	28834415	.	+	.	gene_id "ENSG00000168488.18"; transcript_id "9cd5c087-e618-4619-878d-ea27a05ea7cb"; exon_number "16";
chr16	FLAIR	exon	28834506	28834693	.	+	.	gene_id "ENSG00000168488.18"; transcript_id "9cd5c087-e618-4619-878d-ea27a05ea7cb"; exon_number "17";
chr16	FLAIR	exon	28835058	28835187	.	+	.	gene_id "ENSG00000168488.18"; transcript_id "9cd5c087-e618-4619-878d-ea27a05ea7cb"; exon_number "18";
chr16	FLAIR	exon	28835278	28835399	.	+	.	gene_id "ENSG00000168488.18"; transcript_id "9cd5c087-e618-4619-878d-ea27a05ea7cb"; exon_number "19";
chr16	FLAIR	exon	28835546	28835758	.	+	.	gene_id "ENSG00000168488.18"; transcript_id "9cd5c087-e618-4619-878d-ea27a05ea7cb"; exon_number "20";
chr16	FLAIR	exon	28835933	28836176	.	+	.	gene_id "ENSG00000168488.18"; transcript_id "9cd5c087-e618-4619-878d-ea27a05ea7cb"; exon_number "21";
chr16	FLAIR	exon	28836751	28837221	.	+	.	gene_id "ENSG00000168488.18"; transcript_id "9cd5c087-e618-4619-878d-ea27a05ea7cb"; exon_number "22";
chr16	FLAIR	transcript	28823048	28837221	.	+	.	gene_id "ENSG00000168488.18"; transcript_id "09c960fd-51d2-4b1f-931d-99ca68e92ef8";
chr16	FLAIR	exon	28823048	28823558	.	+	.	gene_id "ENSG00000168488.18"; transcript_id "09c960fd-51d2-4b1f-931d-99ca68e92ef8"; exon_number "0";
chr16	FLAIR	exon	28825366	28825402	.	+	.	gene_id "ENSG00000168488.18"; transcript_id "09c960fd-51d2-4b1f-931d-99ca68e92ef8"; exon_number "1";
chr16	FLAIR	exon	28825624	28825680	.	+	.	gene_id "ENSG00000168488.18"; transcript_id "09c960fd-51d2-4b1f-931d-99ca68e92ef8"; exon_number "2";
chr16	FLAIR	exon	28825770	28825841	.	+	.	gene_id "ENSG00000168488.18"; transcript_id "09c960fd-51d2-4b1f-931d-99ca68e92ef8"; exon_number "3";
chr16	FLAIR	exon	28826240	28826390	.	+	.	gene_id "ENSG00000168488.18"; transcript_id "09c960fd-51d2-4b1f-931d-99ca68e92ef8"; exon_number "4";
chr16	FLAIR	exon	28826862	28826986	.	+	.	gene_id "ENSG00000168488.18"; transcript_id "09c960fd-51d2-4b1f-931d-99ca68e92ef8"; exon_number "5";
chr16	FLAIR	exon	28829401	28829492	.	+	.	gene_id "ENSG00000168488.18"; transcript_id "09c960fd-51d2-4b1f-931d-99ca68e92ef8"; exon_number "6";
chr16	FLAIR	exon	28829858	28830058	.	+	.	gene_id "ENSG00000168488.18"; transcript_id "09c960fd-51d2-4b1f-931d-99ca68e92ef8"; exon_number "7";
chr16	FLAIR	exon	28830615	28830790	.	+	.	gene_id "ENSG00000168488.18"; transcript_id "09c960fd-51d2-4b1f-931d-99ca68e92ef8"; exon_number "8";
chr16	FLAIR	exon	28830962	28831072	.	+	.	gene_id "ENSG00000168488.18"; transcript_id "09c960fd-51d2-4b1f-931d-99ca68e92ef8"; exon_number "9";
chr16	FLAIR	exon	28832205	28832399	.	+	.	gene_id "ENSG00000168488.18"; transcript_id "09c960fd-51d2-4b1f-931d-99ca68e92ef8"; exon_number "10";
chr16	FLAIR	exon	28832496	28832567	.	+	.	gene_id "ENSG00000168488.18"; transcript_id "09c960fd-51d2-4b1f-931d-99ca68e92ef8"; exon_number "11";
chr16	FLAIR	exon	28832817	28832887	.	+	.	gene_id "ENSG00000168488.18"; transcript_id "09c960fd-51d2-4b1f-931d-99ca68e92ef8"; exon_number "12";
chr16	FLAIR	exon	28833059	28833354	.	+	.	gene_id "ENSG00000168488.18"; transcript_id "09c960fd-51d2-4b1f-931d-99ca68e92ef8"; exon_number "13";
chr16	FLAIR	exon	28833439	28833508	.	+	.	gene_id "ENSG00000168488.18"; transcript_id "09c960fd-51d2-4b1f-931d-99ca68e92ef8"; exon_number "14";
chr16	FLAIR	exon	28834065	28834211	.	+	.	gene_id "ENSG00000168488.18"; transcript_id "09c960fd-51d2-4b1f-931d-99ca68e92ef8"; exon_number "15";
chr16	FLAIR	exon	28834343	28834415	.	+	.	gene_id "ENSG00000168488.18"; transcript_id "09c960fd-51d2-4b1f-931d-99ca68e92ef8"; exon_number "16";
chr16	FLAIR	exon	28834506	28834693	.	+	.	gene_id "ENSG00000168488.18"; transcript_id "09c960fd-51d2-4b1f-931d-99ca68e92ef8"; exon_number "17";
chr16	FLAIR	exon	28835058	28835187	.	+	.	gene_id "ENSG00000168488.18"; transcript_id "09c960fd-51d2-4b1f-931d-99ca68e92ef8"; exon_number "18";
chr16	FLAIR	exon	28835278	28835399	.	+	.	gene_id "ENSG00000168488.18"; transcript_id "09c960fd-51d2-4b1f-931d-99ca68e92ef8"; exon_number "19";
chr16	FLAIR	exon	28835546	28835758	.	+	.	gene_id "ENSG00000168488.18"; transcript_id "09c960fd-51d2-4b1f-931d-99ca68e92ef8"; exon_number "20";
chr16	FLAIR	exon	28835933	28836122	.	+	.	gene_id "ENSG00000168488.18"; transcript_id "09c960fd-51d2-4b1f-931d-99ca68e92ef8"; exon_number "21";
chr16	FLAIR	exon	28836326	28836485	.	+	.	gene_id "ENSG00000168488.18"; transcript_id "09c960fd-51d2-4b1f-931d-99ca68e92ef8"; exon_number "22";
chr16	FLAIR	exon	28836748	28837221	.	+	.	gene_id "ENSG00000168488.18"; transcript_id "09c960fd-51d2-4b1f-931d-99ca68e92ef8"; exon_number "23";
chr16	FLAIR	transcript	28823048	28837221	.	+	.	gene_id "ENSG00000168488.18"; transcript_id "7a83328a-808d-4e63-8785-41ba1e8b1dfb";
chr16	FLAIR	exon	28823048	28823558	.	+	.	gene_id "ENSG00000168488.18"; transcript_id "7a83328a-808d-4e63-8785-41ba1e8b1dfb"; exon_number "0";
chr16	FLAIR	exon	28825624	28825680	.	+	.	gene_id "ENSG00000168488.18"; transcript_id "7a83328a-808d-4e63-8785-41ba1e8b1dfb"; exon_number "1";
chr16	FLAIR	exon	28825770	28825841	.	+	.	gene_id "ENSG00000168488.18"; transcript_id "7a83328a-808d-4e63-8785-41ba1e8b1dfb"; exon_number "2";
chr16	FLAIR	exon	28826240	28826390	.	+	.	gene_id "ENSG00000168488.18"; transcript_id "7a83328a-808d-4e63-8785-41ba1e8b1dfb"; exon_number "3";
chr16	FLAIR	exon	28826862	28826986	.	+	.	gene_id "ENSG00000168488.18"; transcript_id "7a83328a-808d-4e63-8785-41ba1e8b1dfb"; exon_number "4";
chr16	FLAIR	exon	28829401	28829492	.	+	.	gene_id "ENSG00000168488.18"; transcript_id "7a83328a-808d-4e63-8785-41ba1e8b1dfb"; exon_number "5";
chr16	FLAIR	exon	28829858	28830058	.	+	.	gene_id "ENSG00000168488.18"; transcript_id "7a83328a-808d-4e63-8785-41ba1e8b1dfb"; exon_number "6";
chr16	FLAIR	exon	28830615	28830790	.	+	.	gene_id "ENSG00000168488.18"; transcript_id "7a83328a-808d-4e63-8785-41ba1e8b1dfb"; exon_number "7";
chr16	FLAIR	exon	28830962	28831072	.	+	.	gene_id "ENSG00000168488.18"; transcript_id "7a83328a-808d-4e63-8785-41ba1e8b1dfb"; exon_number "8";
chr16	FLAIR	exon	28832205	28832399	.	+	.	gene_id "ENSG00000168488.18"; transcript_id "7a83328a-808d-4e63-8785-41ba1e8b1dfb"; exon_number "9";
chr16	FLAIR	exon	28832496	28832567	.	+	.	gene_id "ENSG00000168488.18"; transcript_id "7a83328a-808d-4e63-8785-41ba1e8b1dfb"; exon_number "10";
chr16	FLAIR	exon	28832817	28832887	.	+	.	gene_id "ENSG00000168488.18"; transcript_id "7a83328a-808d-4e63-8785-41ba1e8b1dfb"; exon_number "11";
chr16	FLAIR	exon	28833059	28833354	.	+	.	gene_id "ENSG00000168488.18"; transcript_id "7a83328a-808d-4e63-8785-41ba1e8b1dfb"; exon_number "12";
chr16	FLAIR	exon	28833439	28833508	.	+	.	gene_id "ENSG00000168488.18"; transcript_id "7a83328a-808d-4e63-8785-41ba1e8b1dfb"; exon_number "13";
chr16	FLAIR	exon	28834065	28834211	.	+	.	gene_id "ENSG00000168488.18"; transcript_id "7a83328a-808d-4e63-8785-41ba1e8b1dfb"; exon_number "14";
chr16	FLAIR	exon	28834343	28834415	.	+	.	gene_id "ENSG00000168488.18"; transcript_id "7a83328a-808d-4e63-8785-41ba1e8b1dfb"; exon_number "15";
chr16	FLAIR	exon	28834506	28834693	.	+	.	gene_id "ENSG00000168488.18"; transcript_id "7a83328a-808d-4e63-8785-41ba1e8b1dfb"; exon_number "16";
chr16	FLAIR	exon	28835058	28835187	.	+	.	gene_id "ENSG00000168488.18"; transcript_id "7a83328a-808d-4e63-8785-41ba1e8b1dfb"; exon_number "17";
chr16	FLAIR	exon	28835278	28835399	.	+	.	gene_id "ENSG00000168488.18"; transcript_id "7a83328a-808d-4e63-8785-41ba1e8b1dfb"; exon_number "18";
chr16	FLAIR	exon	28835546	28835758	.	+	.	gene_id "ENSG00000168488.18"; transcript_id "7a83328a-808d-4e63-8785-41ba1e8b1dfb"; exon_number "19";
chr16	FLAIR	exon	28835933	28836122	.	+	.	gene_id "ENSG00000168488.18"; transcript_id "7a83328a-808d-4e63-8785-41ba1e8b1dfb"; exon_number "20";
chr16	FLAIR	exon	28836748	28837221	.	+	.	gene_id "ENSG00000168488.18"; transcript_id "7a83328a-808d-4e63-8785-41ba1e8b1dfb"; exon_number "21";
chr16	FLAIR	transcript	28823035	28837221	.	+	.	gene_id "ENSG00000168488.18"; transcript_id "301add15-eb7c-49e9-9810-1fd6c14b4f59";
chr16	FLAIR	exon	28823035	28823558	.	+	.	gene_id "ENSG00000168488.18"; transcript_id "301add15-eb7c-49e9-9810-1fd6c14b4f59"; exon_number "0";
chr16	FLAIR	exon	28825366	28825402	.	+	.	gene_id "ENSG00000168488.18"; transcript_id "301add15-eb7c-49e9-9810-1fd6c14b4f59"; exon_number "1";
chr16	FLAIR	exon	28825624	28825680	.	+	.	gene_id "ENSG00000168488.18"; transcript_id "301add15-eb7c-49e9-9810-1fd6c14b4f59"; exon_number "2";
chr16	FLAIR	exon	28825770	28825841	.	+	.	gene_id "ENSG00000168488.18"; transcript_id "301add15-eb7c-49e9-9810-1fd6c14b4f59"; exon_number "3";
chr16	FLAIR	exon	28826240	28826390	.	+	.	gene_id "ENSG00000168488.18"; transcript_id "301add15-eb7c-49e9-9810-1fd6c14b4f59"; exon_number "4";
chr16	FLAIR	exon	28826862	28826986	.	+	.	gene_id "ENSG00000168488.18"; transcript_id "301add15-eb7c-49e9-9810-1fd6c14b4f59"; exon_number "5";
chr16	FLAIR	exon	28829401	28829492	.	+	.	gene_id "ENSG00000168488.18"; transcript_id "301add15-eb7c-49e9-9810-1fd6c14b4f59"; exon_number "6";
chr16	FLAIR	exon	28829858	28830058	.	+	.	gene_id "ENSG00000168488.18"; transcript_id "301add15-eb7c-49e9-9810-1fd6c14b4f59"; exon_number "7";
chr16	FLAIR	exon	28830615	28830790	.	+	.	gene_id "ENSG00000168488.18"; transcript_id "301add15-eb7c-49e9-9810-1fd6c14b4f59"; exon_number "8";
chr16	FLAIR	exon	28830962	28831072	.	+	.	gene_id "ENSG00000168488.18"; transcript_id "301add15-eb7c-49e9-9810-1fd6c14b4f59"; exon_number "9";
chr16	FLAIR	exon	28832205	28832399	.	+	.	gene_id "ENSG00000168488.18"; transcript_id "301add15-eb7c-49e9-9810-1fd6c14b4f59"; exon_number "10";
chr16	FLAIR	exon	28832496	28832567	.	+	.	gene_id "ENSG00000168488.18"; transcript_id "301add15-eb7c-49e9-9810-1fd6c14b4f59"; exon_number "11";
chr16	FLAIR	exon	28832817	28832887	.	+	.	gene_id "ENSG00000168488.18"; transcript_id "301add15-eb7c-49e9-9810-1fd6c14b4f59"; exon_number "12";
chr16	FLAIR	exon	28833059	28833354	.	+	.	gene_id "ENSG00000168488.18"; transcript_id "301add15-eb7c-49e9-9810-1fd6c14b4f59"; exon_number "13";
chr16	FLAIR	exon	28833439	28833508	.	+	.	gene_id "ENSG00000168488.18"; transcript_id "301add15-eb7c-49e9-9810-1fd6c14b4f59"; exon_number "14";
chr16	FLAIR	exon	28834065	28834211	.	+	.	gene_id "ENSG00000168488.18"; transcript_id "301add15-eb7c-49e9-9810-1fd6c14b4f59"; exon_number "15";
chr16	FLAIR	exon	28834343	28834415	.	+	.	gene_id "ENSG00000168488.18"; transcript_id "301add15-eb7c-49e9-9810-1fd6c14b4f59"; exon_number "16";
chr16	FLAIR	exon	28834506	28834693	.	+	.	gene_id "ENSG00000168488.18"; transcript_id "301add15-eb7c-49e9-9810-1fd6c14b4f59"; exon_number "17";
chr16	FLAIR	exon	28835058	28835187	.	+	.	gene_id "ENSG00000168488.18"; transcript_id "301add15-eb7c-49e9-9810-1fd6c14b4f59"; exon_number "18";
chr16	FLAIR	exon	28835278	28835399	.	+	.	gene_id "ENSG00000168488.18"; transcript_id "301add15-eb7c-49e9-9810-1fd6c14b4f59"; exon_number "19";
chr16	FLAIR	exon	28835546	28835758	.	+	.	gene_id "ENSG00000168488.18"; transcript_id "301add15-eb7c-49e9-9810-1fd6c14b4f59"; exon_number "20";
chr16	FLAIR	exon	28835933	28836122	.	+	.	gene_id "ENSG00000168488.18"; transcript_id "301add15-eb7c-49e9-9810-1fd6c14b4f59"; exon_number "21";
chr16	FLAIR	exon	28836326	28836485	.	+	.	gene_id "ENSG00000168488.18"; transcript_id "301add15-eb7c-49e9-9810-1fd6c14b4f59"; exon_number "22";
chr16	FLAIR	exon	28836728	28837221	.	+	.	gene_id "ENSG00000168488.18"; transcript_id "301add15-eb7c-49e9-9810-1fd6c14b4f59"; exon_number "23";
chr16	FLAIR	transcript	28823095	28837221	.	+	.	gene_id "ENSG00000168488.18"; transcript_id "102b9384-51da-43c7-bc04-3f6273a1c298";
chr16	FLAIR	exon	28823095	28823558	.	+	.	gene_id "ENSG00000168488.18"; transcript_id "102b9384-51da-43c7-bc04-3f6273a1c298"; exon_number "0";
chr16	FLAIR	exon	28825366	28825402	.	+	.	gene_id "ENSG00000168488.18"; transcript_id "102b9384-51da-43c7-bc04-3f6273a1c298"; exon_number "1";
chr16	FLAIR	exon	28825624	28825680	.	+	.	gene_id "ENSG00000168488.18"; transcript_id "102b9384-51da-43c7-bc04-3f6273a1c298"; exon_number "2";
chr16	FLAIR	exon	28825770	28825841	.	+	.	gene_id "ENSG00000168488.18"; transcript_id "102b9384-51da-43c7-bc04-3f6273a1c298"; exon_number "3";
chr16	FLAIR	exon	28826240	28826390	.	+	.	gene_id "ENSG00000168488.18"; transcript_id "102b9384-51da-43c7-bc04-3f6273a1c298"; exon_number "4";
chr16	FLAIR	exon	28826862	28826923	.	+	.	gene_id "ENSG00000168488.18"; transcript_id "102b9384-51da-43c7-bc04-3f6273a1c298"; exon_number "5";
chr16	FLAIR	exon	28829401	28829492	.	+	.	gene_id "ENSG00000168488.18"; transcript_id "102b9384-51da-43c7-bc04-3f6273a1c298"; exon_number "6";
chr16	FLAIR	exon	28829858	28830058	.	+	.	gene_id "ENSG00000168488.18"; transcript_id "102b9384-51da-43c7-bc04-3f6273a1c298"; exon_number "7";
chr16	FLAIR	exon	28830615	28830790	.	+	.	gene_id "ENSG00000168488.18"; transcript_id "102b9384-51da-43c7-bc04-3f6273a1c298"; exon_number "8";
chr16	FLAIR	exon	28830962	28831072	.	+	.	gene_id "ENSG00000168488.18"; transcript_id "102b9384-51da-43c7-bc04-3f6273a1c298"; exon_number "9";
chr16	FLAIR	exon	28832205	28832399	.	+	.	gene_id "ENSG00000168488.18"; transcript_id "102b9384-51da-43c7-bc04-3f6273a1c298"; exon_number "10";
chr16	FLAIR	exon	28832496	28832567	.	+	.	gene_id "ENSG00000168488.18"; transcript_id "102b9384-51da-43c7-bc04-3f6273a1c298"; exon_number "11";
chr16	FLAIR	exon	28832817	28832887	.	+	.	gene_id "ENSG00000168488.18"; transcript_id "102b9384-51da-43c7-bc04-3f6273a1c298"; exon_number "12";
chr16	FLAIR	exon	28833059	28833354	.	+	.	gene_id "ENSG00000168488.18"; transcript_id "102b9384-51da-43c7-bc04-3f6273a1c298"; exon_number "13";
chr16	FLAIR	exon	28833439	28833508	.	+	.	gene_id "ENSG00000168488.18"; transcript_id "102b9384-51da-43c7-bc04-3f6273a1c298"; exon_number "14";
chr16	FLAIR	exon	28834065	28834211	.	+	.	gene_id "ENSG00000168488.18"; transcript_id "102b9384-51da-43c7-bc04-3f6273a1c298"; exon_number "15";
chr16	FLAIR	exon	28834343	28834415	.	+	.	gene_id "ENSG00000168488.18"; transcript_id "102b9384-51da-43c7-bc04-3f6273a1c298"; exon_number "16";
chr16	FLAIR	exon	28834506	28834693	.	+	.	gene_id "ENSG00000168488.18"; transcript_id "102b9384-51da-43c7-bc04-3f6273a1c298"; exon_number "17";
chr16	FLAIR	exon	28835058	28835187	.	+	.	gene_id "ENSG00000168488.18"; transcript_id "102b9384-51da-43c7-bc04-3f6273a1c298"; exon_number "18";
chr16	FLAIR	exon	28835278	28835399	.	+	.	gene_id "ENSG00000168488.18"; transcript_id "102b9384-51da-43c7-bc04-3f6273a1c298"; exon_number "19";
chr16	FLAIR	exon	28835546	28835758	.	+	.	gene_id "ENSG00000168488.18"; transcript_id "102b9384-51da-43c7-bc04-3f6273a1c298"; exon_number "20";
chr16	FLAIR	exon	28835933	28836122	.	+	.	gene_id "ENSG00000168488.18"; transcript_id "102b9384-51da-43c7-bc04-3f6273a1c298"; exon_number "21";
chr16	FLAIR	exon	28836751	28837221	.	+	.	gene_id "ENSG00000168488.18"; transcript_id "102b9384-51da-43c7-bc04-3f6273a1c298"; exon_number "22";
chr16	FLAIR	transcript	28823095	28837221	.	+	.	gene_id "ENSG00000168488.18"; transcript_id "2611eda3-dd4d-4b1c-b1d8-a8b17a0429ef";
chr16	FLAIR	exon	28823095	28823558	.	+	.	gene_id "ENSG00000168488.18"; transcript_id "2611eda3-dd4d-4b1c-b1d8-a8b17a0429ef"; exon_number "0";
chr16	FLAIR	exon	28825624	28825680	.	+	.	gene_id "ENSG00000168488.18"; transcript_id "2611eda3-dd4d-4b1c-b1d8-a8b17a0429ef"; exon_number "1";
chr16	FLAIR	exon	28825770	28825841	.	+	.	gene_id "ENSG00000168488.18"; transcript_id "2611eda3-dd4d-4b1c-b1d8-a8b17a0429ef"; exon_number "2";
chr16	FLAIR	exon	28826240	28826390	.	+	.	gene_id "ENSG00000168488.18"; transcript_id "2611eda3-dd4d-4b1c-b1d8-a8b17a0429ef"; exon_number "3";
chr16	FLAIR	exon	28826862	28826986	.	+	.	gene_id "ENSG00000168488.18"; transcript_id "2611eda3-dd4d-4b1c-b1d8-a8b17a0429ef"; exon_number "4";
chr16	FLAIR	exon	28829401	28829492	.	+	.	gene_id "ENSG00000168488.18"; transcript_id "2611eda3-dd4d-4b1c-b1d8-a8b17a0429ef"; exon_number "5";
chr16	FLAIR	exon	28829858	28830058	.	+	.	gene_id "ENSG00000168488.18"; transcript_id "2611eda3-dd4d-4b1c-b1d8-a8b17a0429ef"; exon_number "6";
chr16	FLAIR	exon	28830615	28830790	.	+	.	gene_id "ENSG00000168488.18"; transcript_id "2611eda3-dd4d-4b1c-b1d8-a8b17a0429ef"; exon_number "7";
chr16	FLAIR	exon	28830962	28831072	.	+	.	gene_id "ENSG00000168488.18"; transcript_id "2611eda3-dd4d-4b1c-b1d8-a8b17a0429ef"; exon_number "8";
chr16	FLAIR	exon	28832205	28832399	.	+	.	gene_id "ENSG00000168488.18"; transcript_id "2611eda3-dd4d-4b1c-b1d8-a8b17a0429ef"; exon_number "9";
chr16	FLAIR	exon	28832496	28832567	.	+	.	gene_id "ENSG00000168488.18"; transcript_id "2611eda3-dd4d-4b1c-b1d8-a8b17a0429ef"; exon_number "10";
chr16	FLAIR	exon	28832817	28832887	.	+	.	gene_id "ENSG00000168488.18"; transcript_id "2611eda3-dd4d-4b1c-b1d8-a8b17a0429ef"; exon_number "11";
chr16	FLAIR	exon	28833059	28833354	.	+	.	gene_id "ENSG00000168488.18"; transcript_id "2611eda3-dd4d-4b1c-b1d8-a8b17a0429ef"; exon_number "12";
chr16	FLAIR	exon	28833439	28833508	.	+	.	gene_id "ENSG00000168488.18"; transcript_id "2611eda3-dd4d-4b1c-b1d8-a8b17a0429ef"; exon_number "13";
chr16	FLAIR	exon	28834065	28834211	.	+	.	gene_id "ENSG00000168488.18"; transcript_id "2611eda3-dd4d-4b1c-b1d8-a8b17a0429ef"; exon_number "14";
chr16	FLAIR	exon	28834343	28834415	.	+	.	gene_id "ENSG00000168488.18"; transcript_id "2611eda3-dd4d-4b1c-b1d8-a8b17a0429ef"; exon_number "15";
chr16	FLAIR	exon	28834506	28834693	.	+	.	gene_id "ENSG00000168488.18"; transcript_id "2611eda3-dd4d-4b1c-b1d8-a8b17a0429ef"; exon_number "16";
chr16	FLAIR	exon	28835058	28835187	.	+	.	gene_id "ENSG00000168488.18"; transcript_id "2611eda3-dd4d-4b1c-b1d8-a8b17a0429ef"; exon_number "17";
chr16	FLAIR	exon	28835278	28835399	.	+	.	gene_id "ENSG00000168488.18"; transcript_id "2611eda3-dd4d-4b1c-b1d8-a8b17a0429ef"; exon_number "18";
chr16	FLAIR	exon	28835546	28835758	.	+	.	gene_id "ENSG00000168488.18"; transcript_id "2611eda3-dd4d-4b1c-b1d8-a8b17a0429ef"; exon_number "19";
chr16	FLAIR	exon	28835933	28836122	.	+	.	gene_id "ENSG00000168488.18"; transcript_id "2611eda3-dd4d-4b1c-b1d8-a8b17a0429ef"; exon_number "20";
chr16	FLAIR	exon	28836751	28837221	.	+	.	gene_id "ENSG00000168488.18"; transcript_id "2611eda3-dd4d-4b1c-b1d8-a8b17a0429ef"; exon_number "21";
chr16	FLAIR	transcript	28823482	28837221	.	+	.	gene_id "ENSG00000168488.18"; transcript_id "4e6e784f-7377-4228-9294-7093308ae1a0";
chr16	FLAIR	exon	28823482	28823558	.	+	.	gene_id "ENSG00000168488.18"; transcript_id "4e6e784f-7377-4228-9294-7093308ae1a0"; exon_number "0";
chr16	FLAIR	exon	28825624	28825680	.	+	.	gene_id "ENSG00000168488.18"; transcript_id "4e6e784f-7377-4228-9294-7093308ae1a0"; exon_number "1";
chr16	FLAIR	exon	28825770	28825841	.	+	.	gene_id "ENSG00000168488.18"; transcript_id "4e6e784f-7377-4228-9294-7093308ae1a0"; exon_number "2";
chr16	FLAIR	exon	28826240	28826390	.	+	.	gene_id "ENSG00000168488.18"; transcript_id "4e6e784f-7377-4228-9294-7093308ae1a0"; exon_number "3";
chr16	FLAIR	exon	28826862	28826986	.	+	.	gene_id "ENSG00000168488.18"; transcript_id "4e6e784f-7377-4228-9294-7093308ae1a0"; exon_number "4";
chr16	FLAIR	exon	28829401	28829492	.	+	.	gene_id "ENSG00000168488.18"; transcript_id "4e6e784f-7377-4228-9294-7093308ae1a0"; exon_number "5";
chr16	FLAIR	exon	28829858	28830058	.	+	.	gene_id "ENSG00000168488.18"; transcript_id "4e6e784f-7377-4228-9294-7093308ae1a0"; exon_number "6";
chr16	FLAIR	exon	28830615	28830790	.	+	.	gene_id "ENSG00000168488.18"; transcript_id "4e6e784f-7377-4228-9294-7093308ae1a0"; exon_number "7";
chr16	FLAIR	exon	28830962	28831072	.	+	.	gene_id "ENSG00000168488.18"; transcript_id "4e6e784f-7377-4228-9294-7093308ae1a0"; exon_number "8";
chr16	FLAIR	exon	28832205	28832399	.	+	.	gene_id "ENSG00000168488.18"; transcript_id "4e6e784f-7377-4228-9294-7093308ae1a0"; exon_number "9";
chr16	FLAIR	exon	28832496	28832567	.	+	.	gene_id "ENSG00000168488.18"; transcript_id "4e6e784f-7377-4228-9294-7093308ae1a0"; exon_number "10";
chr16	FLAIR	exon	28832817	28832887	.	+	.	gene_id "ENSG00000168488.18"; transcript_id "4e6e784f-7377-4228-9294-7093308ae1a0"; exon_number "11";
chr16	FLAIR	exon	28833059	28833354	.	+	.	gene_id "ENSG00000168488.18"; transcript_id "4e6e784f-7377-4228-9294-7093308ae1a0"; exon_number "12";
chr16	FLAIR	exon	28833439	28833508	.	+	.	gene_id "ENSG00000168488.18"; transcript_id "4e6e784f-7377-4228-9294-7093308ae1a0"; exon_number "13";
chr16	FLAIR	exon	28834065	28834211	.	+	.	gene_id "ENSG00000168488.18"; transcript_id "4e6e784f-7377-4228-9294-7093308ae1a0"; exon_number "14";
chr16	FLAIR	exon	28834343	28834415	.	+	.	gene_id "ENSG00000168488.18"; transcript_id "4e6e784f-7377-4228-9294-7093308ae1a0"; exon_number "15";
chr16	FLAIR	exon	28834506	28834693	.	+	.	gene_id "ENSG00000168488.18"; transcript_id "4e6e784f-7377-4228-9294-7093308ae1a0"; exon_number "16";
chr16	FLAIR	exon	28835058	28835187	.	+	.	gene_id "ENSG00000168488.18"; transcript_id "4e6e784f-7377-4228-9294-7093308ae1a0"; exon_number "17";
chr16	FLAIR	exon	28835278	28835399	.	+	.	gene_id "ENSG00000168488.18"; transcript_id "4e6e784f-7377-4228-9294-7093308ae1a0"; exon_number "18";
chr16	FLAIR	exon	28835546	28835758	.	+	.	gene_id "ENSG00000168488.18"; transcript_id "4e6e784f-7377-4228-9294-7093308ae1a0"; exon_number "19";
chr16	FLAIR	exon	28835933	28836122	.	+	.	gene_id "ENSG00000168488.18"; transcript_id "4e6e784f-7377-4228-9294-7093308ae1a0"; exon_number "20";
chr16	FLAIR	exon	28836728	28837221	.	+	.	gene_id "ENSG00000168488.18"; transcript_id "4e6e784f-7377-4228-9294-7093308ae1a0"; exon_number "21";
chr16	FLAIR	transcript	28824451	28837221	.	+	.	gene_id "ENSG00000168488.18"; transcript_id "6b643846-0b84-4e47-96a2-81fd4c7c6b83";
chr16	FLAIR	exon	28824451	28824542	.	+	.	gene_id "ENSG00000168488.18"; transcript_id "6b643846-0b84-4e47-96a2-81fd4c7c6b83"; exon_number "0";
chr16	FLAIR	exon	28825366	28825402	.	+	.	gene_id "ENSG00000168488.18"; transcript_id "6b643846-0b84-4e47-96a2-81fd4c7c6b83"; exon_number "1";
chr16	FLAIR	exon	28825624	28825680	.	+	.	gene_id "ENSG00000168488.18"; transcript_id "6b643846-0b84-4e47-96a2-81fd4c7c6b83"; exon_number "2";
chr16	FLAIR	exon	28825770	28825841	.	+	.	gene_id "ENSG00000168488.18"; transcript_id "6b643846-0b84-4e47-96a2-81fd4c7c6b83"; exon_number "3";
chr16	FLAIR	exon	28826240	28826390	.	+	.	gene_id "ENSG00000168488.18"; transcript_id "6b643846-0b84-4e47-96a2-81fd4c7c6b83"; exon_number "4";
chr16	FLAIR	exon	28826862	28826986	.	+	.	gene_id "ENSG00000168488.18"; transcript_id "6b643846-0b84-4e47-96a2-81fd4c7c6b83"; exon_number "5";
chr16	FLAIR	exon	28829401	28829492	.	+	.	gene_id "ENSG00000168488.18"; transcript_id "6b643846-0b84-4e47-96a2-81fd4c7c6b83"; exon_number "6";
chr16	FLAIR	exon	28829858	28830058	.	+	.	gene_id "ENSG00000168488.18"; transcript_id "6b643846-0b84-4e47-96a2-81fd4c7c6b83"; exon_number "7";
chr16	FLAIR	exon	28830615	28830790	.	+	.	gene_id "ENSG00000168488.18"; transcript_id "6b643846-0b84-4e47-96a2-81fd4c7c6b83"; exon_number "8";
chr16	FLAIR	exon	28830962	28831072	.	+	.	gene_id "ENSG00000168488.18"; transcript_id "6b643846-0b84-4e47-96a2-81fd4c7c6b83"; exon_number "9";
chr16	FLAIR	exon	28832205	28832399	.	+	.	gene_id "ENSG00000168488.18"; transcript_id "6b643846-0b84-4e47-96a2-81fd4c7c6b83"; exon_number "10";
chr16	FLAIR	exon	28832496	28832567	.	+	.	gene_id "ENSG00000168488.18"; transcript_id "6b643846-0b84-4e47-96a2-81fd4c7c6b83"; exon_number "11";
chr16	FLAIR	exon	28832817	28832887	.	+	.	gene_id "ENSG00000168488.18"; transcript_id "6b643846-0b84-4e47-96a2-81fd4c7c6b83"; exon_number "12";
chr16	FLAIR	exon	28833059	28833354	.	+	.	gene_id "ENSG00000168488.18"; transcript_id "6b643846-0b84-4e47-96a2-81fd4c7c6b83"; exon_number "13";
chr16	FLAIR	exon	28833439	28833508	.	+	.	gene_id "ENSG00000168488.18"; transcript_id "6b643846-0b84-4e47-96a2-81fd4c7c6b83"; exon_number "14";
chr16	FLAIR	exon	28834065	28834211	.	+	.	gene_id "ENSG00000168488.18"; transcript_id "6b643846-0b84-4e47-96a2-81fd4c7c6b83"; exon_number "15";
chr16	FLAIR	exon	28834343	28834415	.	+	.	gene_id "ENSG00000168488.18"; transcript_id "6b643846-0b84-4e47-96a2-81fd4c7c6b83"; exon_number "16";
chr16	FLAIR	exon	28834506	28834693	.	+	.	gene_id "ENSG00000168488.18"; transcript_id "6b643846-0b84-4e47-96a2-81fd4c7c6b83"; exon_number "17";
chr16	FLAIR	exon	28835058	28835187	.	+	.	gene_id "ENSG00000168488.18"; transcript_id "6b643846-0b84-4e47-96a2-81fd4c7c6b83"; exon_number "18";
chr16	FLAIR	exon	28835278	28835399	.	+	.	gene_id "ENSG00000168488.18"; transcript_id "6b643846-0b84-4e47-96a2-81fd4c7c6b83"; exon_number "19";
chr16	FLAIR	exon	28835546	28835758	.	+	.	gene_id "ENSG00000168488.18"; transcript_id "6b643846-0b84-4e47-96a2-81fd4c7c6b83"; exon_number "20";
chr16	FLAIR	exon	28835933	28836122	.	+	.	gene_id "ENSG00000168488.18"; transcript_id "6b643846-0b84-4e47-96a2-81fd4c7c6b83"; exon_number "21";
chr16	FLAIR	exon	28836728	28837221	.	+	.	gene_id "ENSG00000168488.18"; transcript_id "6b643846-0b84-4e47-96a2-81fd4c7c6b83"; exon_number "22";
chr16	FLAIR	transcript	28824138	28837221	.	+	.	gene_id "ENSG00000168488.18"; transcript_id "0bf75869-d636-4c48-86b5-f4e9c43cd53a";
chr16	FLAIR	exon	28824138	28824542	.	+	.	gene_id "ENSG00000168488.18"; transcript_id "0bf75869-d636-4c48-86b5-f4e9c43cd53a"; exon_number "0";
chr16	FLAIR	exon	28825366	28825402	.	+	.	gene_id "ENSG00000168488.18"; transcript_id "0bf75869-d636-4c48-86b5-f4e9c43cd53a"; exon_number "1";
chr16	FLAIR	exon	28825624	28825680	.	+	.	gene_id "ENSG00000168488.18"; transcript_id "0bf75869-d636-4c48-86b5-f4e9c43cd53a"; exon_number "2";
chr16	FLAIR	exon	28825770	28825841	.	+	.	gene_id "ENSG00000168488.18"; transcript_id "0bf75869-d636-4c48-86b5-f4e9c43cd53a"; exon_number "3";
chr16	FLAIR	exon	28826240	28826390	.	+	.	gene_id "ENSG00000168488.18"; transcript_id "0bf75869-d636-4c48-86b5-f4e9c43cd53a"; exon_number "4";
chr16	FLAIR	exon	28826862	28826986	.	+	.	gene_id "ENSG00000168488.18"; transcript_id "0bf75869-d636-4c48-86b5-f4e9c43cd53a"; exon_number "5";
chr16	FLAIR	exon	28829401	28829492	.	+	.	gene_id "ENSG00000168488.18"; transcript_id "0bf75869-d636-4c48-86b5-f4e9c43cd53a"; exon_number "6";
chr16	FLAIR	exon	28829869	28830058	.	+	.	gene_id "ENSG00000168488.18"; transcript_id "0bf75869-d636-4c48-86b5-f4e9c43cd53a"; exon_number "7";
chr16	FLAIR	exon	28830615	28830790	.	+	.	gene_id "ENSG00000168488.18"; transcript_id "0bf75869-d636-4c48-86b5-f4e9c43cd53a"; exon_number "8";
chr16	FLAIR	exon	28830962	28831072	.	+	.	gene_id "ENSG00000168488.18"; transcript_id "0bf75869-d636-4c48-86b5-f4e9c43cd53a"; exon_number "9";
chr16	FLAIR	exon	28832205	28832399	.	+	.	gene_id "ENSG00000168488.18"; transcript_id "0bf75869-d636-4c48-86b5-f4e9c43cd53a"; exon_number "10";
chr16	FLAIR	exon	28832496	28832567	.	+	.	gene_id "ENSG00000168488.18"; transcript_id "0bf75869-d636-4c48-86b5-f4e9c43cd53a"; exon_number "11";
chr16	FLAIR	exon	28832817	28832887	.	+	.	gene_id "ENSG00000168488.18"; transcript_id "0bf75869-d636-4c48-86b5-f4e9c43cd53a"; exon_number "12";
chr16	FLAIR	exon	28833059	28833354	.	+	.	gene_id "ENSG00000168488.18"; transcript_id "0bf75869-d636-4c48-86b5-f4e9c43cd53a"; exon_number "13";
chr16	FLAIR	exon	28833439	28833508	.	+	.	gene_id "ENSG00000168488.18"; transcript_id "0bf75869-d636-4c48-86b5-f4e9c43cd53a"; exon_number "14";
chr16	FLAIR	exon	28834065	28834211	.	+	.	gene_id "ENSG00000168488.18"; transcript_id "0bf75869-d636-4c48-86b5-f4e9c43cd53a"; exon_number "15";
chr16	FLAIR	exon	28834343	28834415	.	+	.	gene_id "ENSG00000168488.18"; transcript_id "0bf75869-d636-4c48-86b5-f4e9c43cd53a"; exon_number "16";
chr16	FLAIR	exon	28834506	28834693	.	+	.	gene_id "ENSG00000168488.18"; transcript_id "0bf75869-d636-4c48-86b5-f4e9c43cd53a"; exon_number "17";
chr16	FLAIR	exon	28835058	28835187	.	+	.	gene_id "ENSG00000168488.18"; transcript_id "0bf75869-d636-4c48-86b5-f4e9c43cd53a"; exon_number "18";
chr16	FLAIR	exon	28835278	28835399	.	+	.	gene_id "ENSG00000168488.18"; transcript_id "0bf75869-d636-4c48-86b5-f4e9c43cd53a"; exon_number "19";
chr16	FLAIR	exon	28835546	28835758	.	+	.	gene_id "ENSG00000168488.18"; transcript_id "0bf75869-d636-4c48-86b5-f4e9c43cd53a"; exon_number "20";
chr16	FLAIR	exon	28835933	28836176	.	+	.	gene_id "ENSG00000168488.18"; transcript_id "0bf75869-d636-4c48-86b5-f4e9c43cd53a"; exon_number "21";
chr16	FLAIR	exon	28836751	28837221	.	+	.	gene_id "ENSG00000168488.18"; transcript_id "0bf75869-d636-4c48-86b5-f4e9c43cd53a"; exon_number "22";
chr16	FLAIR	transcript	28824138	28837221	.	+	.	gene_id "ENSG00000168488.18"; transcript_id "5d266c2f-62ab-4f36-9942-197fcfea41a5";
chr16	FLAIR	exon	28824138	28824542	.	+	.	gene_id "ENSG00000168488.18"; transcript_id "5d266c2f-62ab-4f36-9942-197fcfea41a5"; exon_number "0";
chr16	FLAIR	exon	28825366	28825402	.	+	.	gene_id "ENSG00000168488.18"; transcript_id "5d266c2f-62ab-4f36-9942-197fcfea41a5"; exon_number "1";
chr16	FLAIR	exon	28825624	28825680	.	+	.	gene_id "ENSG00000168488.18"; transcript_id "5d266c2f-62ab-4f36-9942-197fcfea41a5"; exon_number "2";
chr16	FLAIR	exon	28825770	28825841	.	+	.	gene_id "ENSG00000168488.18"; transcript_id "5d266c2f-62ab-4f36-9942-197fcfea41a5"; exon_number "3";
chr16	FLAIR	exon	28826240	28826390	.	+	.	gene_id "ENSG00000168488.18"; transcript_id "5d266c2f-62ab-4f36-9942-197fcfea41a5"; exon_number "4";
chr16	FLAIR	exon	28826862	28826986	.	+	.	gene_id "ENSG00000168488.18"; transcript_id "5d266c2f-62ab-4f36-9942-197fcfea41a5"; exon_number "5";
chr16	FLAIR	exon	28829401	28829492	.	+	.	gene_id "ENSG00000168488.18"; transcript_id "5d266c2f-62ab-4f36-9942-197fcfea41a5"; exon_number "6";
chr16	FLAIR	exon	28829858	28830058	.	+	.	gene_id "ENSG00000168488.18"; transcript_id "5d266c2f-62ab-4f36-9942-197fcfea41a5"; exon_number "7";
chr16	FLAIR	exon	28830615	28830790	.	+	.	gene_id "ENSG00000168488.18"; transcript_id "5d266c2f-62ab-4f36-9942-197fcfea41a5"; exon_number "8";
chr16	FLAIR	exon	28830962	28831072	.	+	.	gene_id "ENSG00000168488.18"; transcript_id "5d266c2f-62ab-4f36-9942-197fcfea41a5"; exon_number "9";
chr16	FLAIR	exon	28832187	28832399	.	+	.	gene_id "ENSG00000168488.18"; transcript_id "5d266c2f-62ab-4f36-9942-197fcfea41a5"; exon_number "10";
chr16	FLAIR	exon	28832496	28832567	.	+	.	gene_id "ENSG00000168488.18"; transcript_id "5d266c2f-62ab-4f36-9942-197fcfea41a5"; exon_number "11";
chr16	FLAIR	exon	28832817	28832887	.	+	.	gene_id "ENSG00000168488.18"; transcript_id "5d266c2f-62ab-4f36-9942-197fcfea41a5"; exon_number "12";
chr16	FLAIR	exon	28833059	28833354	.	+	.	gene_id "ENSG00000168488.18"; transcript_id "5d266c2f-62ab-4f36-9942-197fcfea41a5"; exon_number "13";
chr16	FLAIR	exon	28833439	28833508	.	+	.	gene_id "ENSG00000168488.18"; transcript_id "5d266c2f-62ab-4f36-9942-197fcfea41a5"; exon_number "14";
chr16	FLAIR	exon	28834065	28834211	.	+	.	gene_id "ENSG00000168488.18"; transcript_id "5d266c2f-62ab-4f36-9942-197fcfea41a5"; exon_number "15";
chr16	FLAIR	exon	28834343	28834415	.	+	.	gene_id "ENSG00000168488.18"; transcript_id "5d266c2f-62ab-4f36-9942-197fcfea41a5"; exon_number "16";
chr16	FLAIR	exon	28834506	28834693	.	+	.	gene_id "ENSG00000168488.18"; transcript_id "5d266c2f-62ab-4f36-9942-197fcfea41a5"; exon_number "17";
chr16	FLAIR	exon	28835058	28835187	.	+	.	gene_id "ENSG00000168488.18"; transcript_id "5d266c2f-62ab-4f36-9942-197fcfea41a5"; exon_number "18";
chr16	FLAIR	exon	28835278	28835399	.	+	.	gene_id "ENSG00000168488.18"; transcript_id "5d266c2f-62ab-4f36-9942-197fcfea41a5"; exon_number "19";
chr16	FLAIR	exon	28835546	28835758	.	+	.	gene_id "ENSG00000168488.18"; transcript_id "5d266c2f-62ab-4f36-9942-197fcfea41a5"; exon_number "20";
chr16	FLAIR	exon	28835933	28836122	.	+	.	gene_id "ENSG00000168488.18"; transcript_id "5d266c2f-62ab-4f36-9942-197fcfea41a5"; exon_number "21";
chr16	FLAIR	exon	28836751	28837221	.	+	.	gene_id "ENSG00000168488.18"; transcript_id "5d266c2f-62ab-4f36-9942-197fcfea41a5"; exon_number "22";
chr16	FLAIR	transcript	28824138	28837221	.	+	.	gene_id "ENSG00000168488.18"; transcript_id "c778f5f7-508e-470d-9a59-473e672e8e03";
chr16	FLAIR	exon	28824138	28824542	.	+	.	gene_id "ENSG00000168488.18"; transcript_id "c778f5f7-508e-470d-9a59-473e672e8e03"; exon_number "0";
chr16	FLAIR	exon	28825366	28825402	.	+	.	gene_id "ENSG00000168488.18"; transcript_id "c778f5f7-508e-470d-9a59-473e672e8e03"; exon_number "1";
chr16	FLAIR	exon	28825624	28825680	.	+	.	gene_id "ENSG00000168488.18"; transcript_id "c778f5f7-508e-470d-9a59-473e672e8e03"; exon_number "2";
chr16	FLAIR	exon	28825770	28825841	.	+	.	gene_id "ENSG00000168488.18"; transcript_id "c778f5f7-508e-470d-9a59-473e672e8e03"; exon_number "3";
chr16	FLAIR	exon	28826240	28826390	.	+	.	gene_id "ENSG00000168488.18"; transcript_id "c778f5f7-508e-470d-9a59-473e672e8e03"; exon_number "4";
chr16	FLAIR	exon	28834343	28834415	.	+	.	gene_id "ENSG00000168488.18"; transcript_id "c778f5f7-508e-470d-9a59-473e672e8e03"; exon_number "5";
chr16	FLAIR	exon	28834506	28834693	.	+	.	gene_id "ENSG00000168488.18"; transcript_id "c778f5f7-508e-470d-9a59-473e672e8e03"; exon_number "6";
chr16	FLAIR	exon	28835058	28835187	.	+	.	gene_id "ENSG00000168488.18"; transcript_id "c778f5f7-508e-470d-9a59-473e672e8e03"; exon_number "7";
chr16	FLAIR	exon	28835278	28835399	.	+	.	gene_id "ENSG00000168488.18"; transcript_id "c778f5f7-508e-470d-9a59-473e672e8e03"; exon_number "8";
chr16	FLAIR	exon	28835546	28835758	.	+	.	gene_id "ENSG00000168488.18"; transcript_id "c778f5f7-508e-470d-9a59-473e672e8e03"; exon_number "9";
chr16	FLAIR	exon	28835933	28836122	.	+	.	gene_id "ENSG00000168488.18"; transcript_id "c778f5f7-508e-470d-9a59-473e672e8e03"; exon_number "10";
chr16	FLAIR	exon	28836751	28837221	.	+	.	gene_id "ENSG00000168488.18"; transcript_id "c778f5f7-508e-470d-9a59-473e672e8e03"; exon_number "11";
chr16	FLAIR	transcript	28824138	28837221	.	+	.	gene_id "ENSG00000168488.18"; transcript_id "189486d3-351b-4ce4-a9fb-b2aa4d9f247d";
chr16	FLAIR	exon	28824138	28824542	.	+	.	gene_id "ENSG00000168488.18"; transcript_id "189486d3-351b-4ce4-a9fb-b2aa4d9f247d"; exon_number "0";
chr16	FLAIR	exon	28825366	28825402	.	+	.	gene_id "ENSG00000168488.18"; transcript_id "189486d3-351b-4ce4-a9fb-b2aa4d9f247d"; exon_number "1";
chr16	FLAIR	exon	28825624	28825680	.	+	.	gene_id "ENSG00000168488.18"; transcript_id "189486d3-351b-4ce4-a9fb-b2aa4d9f247d"; exon_number "2";
chr16	FLAIR	exon	28825770	28825841	.	+	.	gene_id "ENSG00000168488.18"; transcript_id "189486d3-351b-4ce4-a9fb-b2aa4d9f247d"; exon_number "3";
chr16	FLAIR	exon	28826240	28826390	.	+	.	gene_id "ENSG00000168488.18"; transcript_id "189486d3-351b-4ce4-a9fb-b2aa4d9f247d"; exon_number "4";
chr16	FLAIR	exon	28826862	28826986	.	+	.	gene_id "ENSG00000168488.18"; transcript_id "189486d3-351b-4ce4-a9fb-b2aa4d9f247d"; exon_number "5";
chr16	FLAIR	exon	28833439	28833508	.	+	.	gene_id "ENSG00000168488.18"; transcript_id "189486d3-351b-4ce4-a9fb-b2aa4d9f247d"; exon_number "6";
chr16	FLAIR	exon	28834065	28834211	.	+	.	gene_id "ENSG00000168488.18"; transcript_id "189486d3-351b-4ce4-a9fb-b2aa4d9f247d"; exon_number "7";
chr16	FLAIR	exon	28834343	28834415	.	+	.	gene_id "ENSG00000168488.18"; transcript_id "189486d3-351b-4ce4-a9fb-b2aa4d9f247d"; exon_number "8";
chr16	FLAIR	exon	28834506	28834693	.	+	.	gene_id "ENSG00000168488.18"; transcript_id "189486d3-351b-4ce4-a9fb-b2aa4d9f247d"; exon_number "9";
chr16	FLAIR	exon	28835058	28835187	.	+	.	gene_id "ENSG00000168488.18"; transcript_id "189486d3-351b-4ce4-a9fb-b2aa4d9f247d"; exon_number "10";
chr16	FLAIR	exon	28835278	28835399	.	+	.	gene_id "ENSG00000168488.18"; transcript_id "189486d3-351b-4ce4-a9fb-b2aa4d9f247d"; exon_number "11";
chr16	FLAIR	exon	28835546	28835758	.	+	.	gene_id "ENSG00000168488.18"; transcript_id "189486d3-351b-4ce4-a9fb-b2aa4d9f247d"; exon_number "12";
chr16	FLAIR	exon	28835933	28836122	.	+	.	gene_id "ENSG00000168488.18"; transcript_id "189486d3-351b-4ce4-a9fb-b2aa4d9f247d"; exon_number "13";
chr16	FLAIR	exon	28836728	28837221	.	+	.	gene_id "ENSG00000168488.18"; transcript_id "189486d3-351b-4ce4-a9fb-b2aa4d9f247d"; exon_number "14";
chr16	FLAIR	transcript	28824138	28837221	.	+	.	gene_id "ENSG00000168488.18"; transcript_id "bf1f099b-2f89-42e3-8491-5e24d6217d14";
chr16	FLAIR	exon	28824138	28824542	.	+	.	gene_id "ENSG00000168488.18"; transcript_id "bf1f099b-2f89-42e3-8491-5e24d6217d14"; exon_number "0";
chr16	FLAIR	exon	28825366	28825402	.	+	.	gene_id "ENSG00000168488.18"; transcript_id "bf1f099b-2f89-42e3-8491-5e24d6217d14"; exon_number "1";
chr16	FLAIR	exon	28825624	28825680	.	+	.	gene_id "ENSG00000168488.18"; transcript_id "bf1f099b-2f89-42e3-8491-5e24d6217d14"; exon_number "2";
chr16	FLAIR	exon	28825770	28825841	.	+	.	gene_id "ENSG00000168488.18"; transcript_id "bf1f099b-2f89-42e3-8491-5e24d6217d14"; exon_number "3";
chr16	FLAIR	exon	28826240	28826390	.	+	.	gene_id "ENSG00000168488.18"; transcript_id "bf1f099b-2f89-42e3-8491-5e24d6217d14"; exon_number "4";
chr16	FLAIR	exon	28826862	28826986	.	+	.	gene_id "ENSG00000168488.18"; transcript_id "bf1f099b-2f89-42e3-8491-5e24d6217d14"; exon_number "5";
chr16	FLAIR	exon	28829401	28829492	.	+	.	gene_id "ENSG00000168488.18"; transcript_id "bf1f099b-2f89-42e3-8491-5e24d6217d14"; exon_number "6";
chr16	FLAIR	exon	28829858	28830058	.	+	.	gene_id "ENSG00000168488.18"; transcript_id "bf1f099b-2f89-42e3-8491-5e24d6217d14"; exon_number "7";
chr16	FLAIR	exon	28830615	28830790	.	+	.	gene_id "ENSG00000168488.18"; transcript_id "bf1f099b-2f89-42e3-8491-5e24d6217d14"; exon_number "8";
chr16	FLAIR	exon	28830962	28831072	.	+	.	gene_id "ENSG00000168488.18"; transcript_id "bf1f099b-2f89-42e3-8491-5e24d6217d14"; exon_number "9";
chr16	FLAIR	exon	28832205	28832399	.	+	.	gene_id "ENSG00000168488.18"; transcript_id "bf1f099b-2f89-42e3-8491-5e24d6217d14"; exon_number "10";
chr16	FLAIR	exon	28832496	28832567	.	+	.	gene_id "ENSG00000168488.18"; transcript_id "bf1f099b-2f89-42e3-8491-5e24d6217d14"; exon_number "11";
chr16	FLAIR	exon	28832817	28832887	.	+	.	gene_id "ENSG00000168488.18"; transcript_id "bf1f099b-2f89-42e3-8491-5e24d6217d14"; exon_number "12";
chr16	FLAIR	exon	28833059	28833354	.	+	.	gene_id "ENSG00000168488.18"; transcript_id "bf1f099b-2f89-42e3-8491-5e24d6217d14"; exon_number "13";
chr16	FLAIR	exon	28833439	28833508	.	+	.	gene_id "ENSG00000168488.18"; transcript_id "bf1f099b-2f89-42e3-8491-5e24d6217d14"; exon_number "14";
chr16	FLAIR	exon	28834065	28834211	.	+	.	gene_id "ENSG00000168488.18"; transcript_id "bf1f099b-2f89-42e3-8491-5e24d6217d14"; exon_number "15";
chr16	FLAIR	exon	28834343	28834415	.	+	.	gene_id "ENSG00000168488.18"; transcript_id "bf1f099b-2f89-42e3-8491-5e24d6217d14"; exon_number "16";
chr16	FLAIR	exon	28834506	28834693	.	+	.	gene_id "ENSG00000168488.18"; transcript_id "bf1f099b-2f89-42e3-8491-5e24d6217d14"; exon_number "17";
chr16	FLAIR	exon	28835058	28835187	.	+	.	gene_id "ENSG00000168488.18"; transcript_id "bf1f099b-2f89-42e3-8491-5e24d6217d14"; exon_number "18";
chr16	FLAIR	exon	28835278	28835399	.	+	.	gene_id "ENSG00000168488.18"; transcript_id "bf1f099b-2f89-42e3-8491-5e24d6217d14"; exon_number "19";
chr16	FLAIR	exon	28835546	28835758	.	+	.	gene_id "ENSG00000168488.18"; transcript_id "bf1f099b-2f89-42e3-8491-5e24d6217d14"; exon_number "20";
chr16	FLAIR	exon	28835933	28836176	.	+	.	gene_id "ENSG00000168488.18"; transcript_id "bf1f099b-2f89-42e3-8491-5e24d6217d14"; exon_number "21";
chr16	FLAIR	exon	28836326	28836485	.	+	.	gene_id "ENSG00000168488.18"; transcript_id "bf1f099b-2f89-42e3-8491-5e24d6217d14"; exon_number "22";
chr16	FLAIR	exon	28836728	28837221	.	+	.	gene_id "ENSG00000168488.18"; transcript_id "bf1f099b-2f89-42e3-8491-5e24d6217d14"; exon_number "23";
chr16	FLAIR	transcript	28824138	28837221	.	+	.	gene_id "ENSG00000168488.18"; transcript_id "8e7af63b-8395-46bf-941c-a09481bd729f";
chr16	FLAIR	exon	28824138	28824542	.	+	.	gene_id "ENSG00000168488.18"; transcript_id "8e7af63b-8395-46bf-941c-a09481bd729f"; exon_number "0";
chr16	FLAIR	exon	28825366	28825402	.	+	.	gene_id "ENSG00000168488.18"; transcript_id "8e7af63b-8395-46bf-941c-a09481bd729f"; exon_number "1";
chr16	FLAIR	exon	28825624	28825680	.	+	.	gene_id "ENSG00000168488.18"; transcript_id "8e7af63b-8395-46bf-941c-a09481bd729f"; exon_number "2";
chr16	FLAIR	exon	28825770	28825841	.	+	.	gene_id "ENSG00000168488.18"; transcript_id "8e7af63b-8395-46bf-941c-a09481bd729f"; exon_number "3";
chr16	FLAIR	exon	28826240	28826390	.	+	.	gene_id "ENSG00000168488.18"; transcript_id "8e7af63b-8395-46bf-941c-a09481bd729f"; exon_number "4";
chr16	FLAIR	exon	28826862	28826923	.	+	.	gene_id "ENSG00000168488.18"; transcript_id "8e7af63b-8395-46bf-941c-a09481bd729f"; exon_number "5";
chr16	FLAIR	exon	28829401	28829492	.	+	.	gene_id "ENSG00000168488.18"; transcript_id "8e7af63b-8395-46bf-941c-a09481bd729f"; exon_number "6";
chr16	FLAIR	exon	28829858	28830058	.	+	.	gene_id "ENSG00000168488.18"; transcript_id "8e7af63b-8395-46bf-941c-a09481bd729f"; exon_number "7";
chr16	FLAIR	exon	28830615	28830790	.	+	.	gene_id "ENSG00000168488.18"; transcript_id "8e7af63b-8395-46bf-941c-a09481bd729f"; exon_number "8";
chr16	FLAIR	exon	28830962	28831072	.	+	.	gene_id "ENSG00000168488.18"; transcript_id "8e7af63b-8395-46bf-941c-a09481bd729f"; exon_number "9";
chr16	FLAIR	exon	28832205	28832399	.	+	.	gene_id "ENSG00000168488.18"; transcript_id "8e7af63b-8395-46bf-941c-a09481bd729f"; exon_number "10";
chr16	FLAIR	exon	28832496	28832567	.	+	.	gene_id "ENSG00000168488.18"; transcript_id "8e7af63b-8395-46bf-941c-a09481bd729f"; exon_number "11";
chr16	FLAIR	exon	28832817	28832887	.	+	.	gene_id "ENSG00000168488.18"; transcript_id "8e7af63b-8395-46bf-941c-a09481bd729f"; exon_number "12";
chr16	FLAIR	exon	28833059	28833354	.	+	.	gene_id "ENSG00000168488.18"; transcript_id "8e7af63b-8395-46bf-941c-a09481bd729f"; exon_number "13";
chr16	FLAIR	exon	28833439	28833508	.	+	.	gene_id "ENSG00000168488.18"; transcript_id "8e7af63b-8395-46bf-941c-a09481bd729f"; exon_number "14";
chr16	FLAIR	exon	28834065	28834211	.	+	.	gene_id "ENSG00000168488.18"; transcript_id "8e7af63b-8395-46bf-941c-a09481bd729f"; exon_number "15";
chr16	FLAIR	exon	28834343	28834415	.	+	.	gene_id "ENSG00000168488.18"; transcript_id "8e7af63b-8395-46bf-941c-a09481bd729f"; exon_number "16";
chr16	FLAIR	exon	28834506	28834693	.	+	.	gene_id "ENSG00000168488.18"; transcript_id "8e7af63b-8395-46bf-941c-a09481bd729f"; exon_number "17";
chr16	FLAIR	exon	28835058	28835187	.	+	.	gene_id "ENSG00000168488.18"; transcript_id "8e7af63b-8395-46bf-941c-a09481bd729f"; exon_number "18";
chr16	FLAIR	exon	28835278	28835399	.	+	.	gene_id "ENSG00000168488.18"; transcript_id "8e7af63b-8395-46bf-941c-a09481bd729f"; exon_number "19";
chr16	FLAIR	exon	28835546	28835758	.	+	.	gene_id "ENSG00000168488.18"; transcript_id "8e7af63b-8395-46bf-941c-a09481bd729f"; exon_number "20";
chr16	FLAIR	exon	28835933	28836122	.	+	.	gene_id "ENSG00000168488.18"; transcript_id "8e7af63b-8395-46bf-941c-a09481bd729f"; exon_number "21";
chr16	FLAIR	exon	28836751	28837221	.	+	.	gene_id "ENSG00000168488.18"; transcript_id "8e7af63b-8395-46bf-941c-a09481bd729f"; exon_number "22";
chr16	FLAIR	transcript	28824138	28837221	.	+	.	gene_id "ENSG00000168488.18"; transcript_id "6472fcce-2591-4fba-bcdb-3250f03009ac";
chr16	FLAIR	exon	28824138	28824542	.	+	.	gene_id "ENSG00000168488.18"; transcript_id "6472fcce-2591-4fba-bcdb-3250f03009ac"; exon_number "0";
chr16	FLAIR	exon	28825366	28825402	.	+	.	gene_id "ENSG00000168488.18"; transcript_id "6472fcce-2591-4fba-bcdb-3250f03009ac"; exon_number "1";
chr16	FLAIR	exon	28825624	28825680	.	+	.	gene_id "ENSG00000168488.18"; transcript_id "6472fcce-2591-4fba-bcdb-3250f03009ac"; exon_number "2";
chr16	FLAIR	exon	28825770	28825841	.	+	.	gene_id "ENSG00000168488.18"; transcript_id "6472fcce-2591-4fba-bcdb-3250f03009ac"; exon_number "3";
chr16	FLAIR	exon	28826240	28826390	.	+	.	gene_id "ENSG00000168488.18"; transcript_id "6472fcce-2591-4fba-bcdb-3250f03009ac"; exon_number "4";
chr16	FLAIR	exon	28826862	28826986	.	+	.	gene_id "ENSG00000168488.18"; transcript_id "6472fcce-2591-4fba-bcdb-3250f03009ac"; exon_number "5";
chr16	FLAIR	exon	28829401	28829492	.	+	.	gene_id "ENSG00000168488.18"; transcript_id "6472fcce-2591-4fba-bcdb-3250f03009ac"; exon_number "6";
chr16	FLAIR	exon	28829858	28830058	.	+	.	gene_id "ENSG00000168488.18"; transcript_id "6472fcce-2591-4fba-bcdb-3250f03009ac"; exon_number "7";
chr16	FLAIR	exon	28830615	28830790	.	+	.	gene_id "ENSG00000168488.18"; transcript_id "6472fcce-2591-4fba-bcdb-3250f03009ac"; exon_number "8";
chr16	FLAIR	exon	28830985	28831072	.	+	.	gene_id "ENSG00000168488.18"; transcript_id "6472fcce-2591-4fba-bcdb-3250f03009ac"; exon_number "9";
chr16	FLAIR	exon	28832205	28832399	.	+	.	gene_id "ENSG00000168488.18"; transcript_id "6472fcce-2591-4fba-bcdb-3250f03009ac"; exon_number "10";
chr16	FLAIR	exon	28832496	28832567	.	+	.	gene_id "ENSG00000168488.18"; transcript_id "6472fcce-2591-4fba-bcdb-3250f03009ac"; exon_number "11";
chr16	FLAIR	exon	28832817	28832887	.	+	.	gene_id "ENSG00000168488.18"; transcript_id "6472fcce-2591-4fba-bcdb-3250f03009ac"; exon_number "12";
chr16	FLAIR	exon	28833059	28833354	.	+	.	gene_id "ENSG00000168488.18"; transcript_id "6472fcce-2591-4fba-bcdb-3250f03009ac"; exon_number "13";
chr16	FLAIR	exon	28833439	28833508	.	+	.	gene_id "ENSG00000168488.18"; transcript_id "6472fcce-2591-4fba-bcdb-3250f03009ac"; exon_number "14";
chr16	FLAIR	exon	28834065	28834211	.	+	.	gene_id "ENSG00000168488.18"; transcript_id "6472fcce-2591-4fba-bcdb-3250f03009ac"; exon_number "15";
chr16	FLAIR	exon	28834343	28834415	.	+	.	gene_id "ENSG00000168488.18"; transcript_id "6472fcce-2591-4fba-bcdb-3250f03009ac"; exon_number "16";
chr16	FLAIR	exon	28834506	28834693	.	+	.	gene_id "ENSG00000168488.18"; transcript_id "6472fcce-2591-4fba-bcdb-3250f03009ac"; exon_number "17";
chr16	FLAIR	exon	28835058	28835187	.	+	.	gene_id "ENSG00000168488.18"; transcript_id "6472fcce-2591-4fba-bcdb-3250f03009ac"; exon_number "18";
chr16	FLAIR	exon	28835278	28835399	.	+	.	gene_id "ENSG00000168488.18"; transcript_id "6472fcce-2591-4fba-bcdb-3250f03009ac"; exon_number "19";
chr16	FLAIR	exon	28835546	28835758	.	+	.	gene_id "ENSG00000168488.18"; transcript_id "6472fcce-2591-4fba-bcdb-3250f03009ac"; exon_number "20";
chr16	FLAIR	exon	28835933	28836122	.	+	.	gene_id "ENSG00000168488.18"; transcript_id "6472fcce-2591-4fba-bcdb-3250f03009ac"; exon_number "21";
chr16	FLAIR	exon	28836728	28837221	.	+	.	gene_id "ENSG00000168488.18"; transcript_id "6472fcce-2591-4fba-bcdb-3250f03009ac"; exon_number "22";
chr16	FLAIR	transcript	28824138	28837221	.	+	.	gene_id "ENSG00000168488.18"; transcript_id "35e15f6f-f26b-445f-9828-7efcf92ae4aa";
chr16	FLAIR	exon	28824138	28824542	.	+	.	gene_id "ENSG00000168488.18"; transcript_id "35e15f6f-f26b-445f-9828-7efcf92ae4aa"; exon_number "0";
chr16	FLAIR	exon	28825366	28825402	.	+	.	gene_id "ENSG00000168488.18"; transcript_id "35e15f6f-f26b-445f-9828-7efcf92ae4aa"; exon_number "1";
chr16	FLAIR	exon	28825624	28825680	.	+	.	gene_id "ENSG00000168488.18"; transcript_id "35e15f6f-f26b-445f-9828-7efcf92ae4aa"; exon_number "2";
chr16	FLAIR	exon	28825770	28825841	.	+	.	gene_id "ENSG00000168488.18"; transcript_id "35e15f6f-f26b-445f-9828-7efcf92ae4aa"; exon_number "3";
chr16	FLAIR	exon	28826240	28826390	.	+	.	gene_id "ENSG00000168488.18"; transcript_id "35e15f6f-f26b-445f-9828-7efcf92ae4aa"; exon_number "4";
chr16	FLAIR	exon	28826862	28826986	.	+	.	gene_id "ENSG00000168488.18"; transcript_id "35e15f6f-f26b-445f-9828-7efcf92ae4aa"; exon_number "5";
chr16	FLAIR	exon	28829401	28829492	.	+	.	gene_id "ENSG00000168488.18"; transcript_id "35e15f6f-f26b-445f-9828-7efcf92ae4aa"; exon_number "6";
chr16	FLAIR	exon	28829858	28830058	.	+	.	gene_id "ENSG00000168488.18"; transcript_id "35e15f6f-f26b-445f-9828-7efcf92ae4aa"; exon_number "7";
chr16	FLAIR	exon	28830615	28830790	.	+	.	gene_id "ENSG00000168488.18"; transcript_id "35e15f6f-f26b-445f-9828-7efcf92ae4aa"; exon_number "8";
chr16	FLAIR	exon	28830962	28831072	.	+	.	gene_id "ENSG00000168488.18"; transcript_id "35e15f6f-f26b-445f-9828-7efcf92ae4aa"; exon_number "9";
chr16	FLAIR	exon	28832187	28832399	.	+	.	gene_id "ENSG00000168488.18"; transcript_id "35e15f6f-f26b-445f-9828-7efcf92ae4aa"; exon_number "10";
chr16	FLAIR	exon	28832496	28832567	.	+	.	gene_id "ENSG00000168488.18"; transcript_id "35e15f6f-f26b-445f-9828-7efcf92ae4aa"; exon_number "11";
chr16	FLAIR	exon	28832817	28832887	.	+	.	gene_id "ENSG00000168488.18"; transcript_id "35e15f6f-f26b-445f-9828-7efcf92ae4aa"; exon_number "12";
chr16	FLAIR	exon	28833059	28833354	.	+	.	gene_id "ENSG00000168488.18"; transcript_id "35e15f6f-f26b-445f-9828-7efcf92ae4aa"; exon_number "13";
chr16	FLAIR	exon	28833439	28833508	.	+	.	gene_id "ENSG00000168488.18"; transcript_id "35e15f6f-f26b-445f-9828-7efcf92ae4aa"; exon_number "14";
chr16	FLAIR	exon	28834065	28834211	.	+	.	gene_id "ENSG00000168488.18"; transcript_id "35e15f6f-f26b-445f-9828-7efcf92ae4aa"; exon_number "15";
chr16	FLAIR	exon	28834343	28834415	.	+	.	gene_id "ENSG00000168488.18"; transcript_id "35e15f6f-f26b-445f-9828-7efcf92ae4aa"; exon_number "16";
chr16	FLAIR	exon	28834506	28834693	.	+	.	gene_id "ENSG00000168488.18"; transcript_id "35e15f6f-f26b-445f-9828-7efcf92ae4aa"; exon_number "17";
chr16	FLAIR	exon	28835058	28835187	.	+	.	gene_id "ENSG00000168488.18"; transcript_id "35e15f6f-f26b-445f-9828-7efcf92ae4aa"; exon_number "18";
chr16	FLAIR	exon	28835278	28835399	.	+	.	gene_id "ENSG00000168488.18"; transcript_id "35e15f6f-f26b-445f-9828-7efcf92ae4aa"; exon_number "19";
chr16	FLAIR	exon	28835546	28835758	.	+	.	gene_id "ENSG00000168488.18"; transcript_id "35e15f6f-f26b-445f-9828-7efcf92ae4aa"; exon_number "20";
chr16	FLAIR	exon	28835933	28836122	.	+	.	gene_id "ENSG00000168488.18"; transcript_id "35e15f6f-f26b-445f-9828-7efcf92ae4aa"; exon_number "21";
chr16	FLAIR	exon	28836728	28837221	.	+	.	gene_id "ENSG00000168488.18"; transcript_id "35e15f6f-f26b-445f-9828-7efcf92ae4aa"; exon_number "22";
chr16	FLAIR	transcript	28824138	28837221	.	+	.	gene_id "ENSG00000168488.18"; transcript_id "a4e78f03-f057-4764-bff2-b5fbe9cbf0c4";
chr16	FLAIR	exon	28824138	28824542	.	+	.	gene_id "ENSG00000168488.18"; transcript_id "a4e78f03-f057-4764-bff2-b5fbe9cbf0c4"; exon_number "0";
chr16	FLAIR	exon	28825366	28825402	.	+	.	gene_id "ENSG00000168488.18"; transcript_id "a4e78f03-f057-4764-bff2-b5fbe9cbf0c4"; exon_number "1";
chr16	FLAIR	exon	28825624	28825680	.	+	.	gene_id "ENSG00000168488.18"; transcript_id "a4e78f03-f057-4764-bff2-b5fbe9cbf0c4"; exon_number "2";
chr16	FLAIR	exon	28825770	28825841	.	+	.	gene_id "ENSG00000168488.18"; transcript_id "a4e78f03-f057-4764-bff2-b5fbe9cbf0c4"; exon_number "3";
chr16	FLAIR	exon	28826240	28826390	.	+	.	gene_id "ENSG00000168488.18"; transcript_id "a4e78f03-f057-4764-bff2-b5fbe9cbf0c4"; exon_number "4";
chr16	FLAIR	exon	28826862	28826986	.	+	.	gene_id "ENSG00000168488.18"; transcript_id "a4e78f03-f057-4764-bff2-b5fbe9cbf0c4"; exon_number "5";
chr16	FLAIR	exon	28829401	28829492	.	+	.	gene_id "ENSG00000168488.18"; transcript_id "a4e78f03-f057-4764-bff2-b5fbe9cbf0c4"; exon_number "6";
chr16	FLAIR	exon	28829869	28830058	.	+	.	gene_id "ENSG00000168488.18"; transcript_id "a4e78f03-f057-4764-bff2-b5fbe9cbf0c4"; exon_number "7";
chr16	FLAIR	exon	28830615	28830790	.	+	.	gene_id "ENSG00000168488.18"; transcript_id "a4e78f03-f057-4764-bff2-b5fbe9cbf0c4"; exon_number "8";
chr16	FLAIR	exon	28830962	28831072	.	+	.	gene_id "ENSG00000168488.18"; transcript_id "a4e78f03-f057-4764-bff2-b5fbe9cbf0c4"; exon_number "9";
chr16	FLAIR	exon	28832205	28832399	.	+	.	gene_id "ENSG00000168488.18"; transcript_id "a4e78f03-f057-4764-bff2-b5fbe9cbf0c4"; exon_number "10";
chr16	FLAIR	exon	28832496	28832567	.	+	.	gene_id "ENSG00000168488.18"; transcript_id "a4e78f03-f057-4764-bff2-b5fbe9cbf0c4"; exon_number "11";
chr16	FLAIR	exon	28832817	28832887	.	+	.	gene_id "ENSG00000168488.18"; transcript_id "a4e78f03-f057-4764-bff2-b5fbe9cbf0c4"; exon_number "12";
chr16	FLAIR	exon	28833059	28833354	.	+	.	gene_id "ENSG00000168488.18"; transcript_id "a4e78f03-f057-4764-bff2-b5fbe9cbf0c4"; exon_number "13";
chr16	FLAIR	exon	28833439	28833508	.	+	.	gene_id "ENSG00000168488.18"; transcript_id "a4e78f03-f057-4764-bff2-b5fbe9cbf0c4"; exon_number "14";
chr16	FLAIR	exon	28834065	28834211	.	+	.	gene_id "ENSG00000168488.18"; transcript_id "a4e78f03-f057-4764-bff2-b5fbe9cbf0c4"; exon_number "15";
chr16	FLAIR	exon	28834343	28834415	.	+	.	gene_id "ENSG00000168488.18"; transcript_id "a4e78f03-f057-4764-bff2-b5fbe9cbf0c4"; exon_number "16";
chr16	FLAIR	exon	28834506	28834693	.	+	.	gene_id "ENSG00000168488.18"; transcript_id "a4e78f03-f057-4764-bff2-b5fbe9cbf0c4"; exon_number "17";
chr16	FLAIR	exon	28835058	28835187	.	+	.	gene_id "ENSG00000168488.18"; transcript_id "a4e78f03-f057-4764-bff2-b5fbe9cbf0c4"; exon_number "18";
chr16	FLAIR	exon	28835278	28835399	.	+	.	gene_id "ENSG00000168488.18"; transcript_id "a4e78f03-f057-4764-bff2-b5fbe9cbf0c4"; exon_number "19";
chr16	FLAIR	exon	28835546	28835758	.	+	.	gene_id "ENSG00000168488.18"; transcript_id "a4e78f03-f057-4764-bff2-b5fbe9cbf0c4"; exon_number "20";
chr16	FLAIR	exon	28835933	28836122	.	+	.	gene_id "ENSG00000168488.18"; transcript_id "a4e78f03-f057-4764-bff2-b5fbe9cbf0c4"; exon_number "21";
chr16	FLAIR	exon	28836751	28837221	.	+	.	gene_id "ENSG00000168488.18"; transcript_id "a4e78f03-f057-4764-bff2-b5fbe9cbf0c4"; exon_number "22";
chr16	FLAIR	transcript	28824451	28837221	.	+	.	gene_id "ENSG00000168488.18"; transcript_id "2d7163ab-7749-432e-9426-978c3e4f9c4d";
chr16	FLAIR	exon	28824451	28824542	.	+	.	gene_id "ENSG00000168488.18"; transcript_id "2d7163ab-7749-432e-9426-978c3e4f9c4d"; exon_number "0";
chr16	FLAIR	exon	28825624	28825680	.	+	.	gene_id "ENSG00000168488.18"; transcript_id "2d7163ab-7749-432e-9426-978c3e4f9c4d"; exon_number "1";
chr16	FLAIR	exon	28825770	28825841	.	+	.	gene_id "ENSG00000168488.18"; transcript_id "2d7163ab-7749-432e-9426-978c3e4f9c4d"; exon_number "2";
chr16	FLAIR	exon	28826240	28826390	.	+	.	gene_id "ENSG00000168488.18"; transcript_id "2d7163ab-7749-432e-9426-978c3e4f9c4d"; exon_number "3";
chr16	FLAIR	exon	28826862	28826986	.	+	.	gene_id "ENSG00000168488.18"; transcript_id "2d7163ab-7749-432e-9426-978c3e4f9c4d"; exon_number "4";
chr16	FLAIR	exon	28829401	28829492	.	+	.	gene_id "ENSG00000168488.18"; transcript_id "2d7163ab-7749-432e-9426-978c3e4f9c4d"; exon_number "5";
chr16	FLAIR	exon	28829858	28830058	.	+	.	gene_id "ENSG00000168488.18"; transcript_id "2d7163ab-7749-432e-9426-978c3e4f9c4d"; exon_number "6";
chr16	FLAIR	exon	28830615	28830790	.	+	.	gene_id "ENSG00000168488.18"; transcript_id "2d7163ab-7749-432e-9426-978c3e4f9c4d"; exon_number "7";
chr16	FLAIR	exon	28830962	28831072	.	+	.	gene_id "ENSG00000168488.18"; transcript_id "2d7163ab-7749-432e-9426-978c3e4f9c4d"; exon_number "8";
chr16	FLAIR	exon	28832205	28832399	.	+	.	gene_id "ENSG00000168488.18"; transcript_id "2d7163ab-7749-432e-9426-978c3e4f9c4d"; exon_number "9";
chr16	FLAIR	exon	28832496	28832567	.	+	.	gene_id "ENSG00000168488.18"; transcript_id "2d7163ab-7749-432e-9426-978c3e4f9c4d"; exon_number "10";
chr16	FLAIR	exon	28832817	28832887	.	+	.	gene_id "ENSG00000168488.18"; transcript_id "2d7163ab-7749-432e-9426-978c3e4f9c4d"; exon_number "11";
chr16	FLAIR	exon	28833059	28833354	.	+	.	gene_id "ENSG00000168488.18"; transcript_id "2d7163ab-7749-432e-9426-978c3e4f9c4d"; exon_number "12";
chr16	FLAIR	exon	28833439	28833508	.	+	.	gene_id "ENSG00000168488.18"; transcript_id "2d7163ab-7749-432e-9426-978c3e4f9c4d"; exon_number "13";
chr16	FLAIR	exon	28834065	28834211	.	+	.	gene_id "ENSG00000168488.18"; transcript_id "2d7163ab-7749-432e-9426-978c3e4f9c4d"; exon_number "14";
chr16	FLAIR	exon	28834343	28834415	.	+	.	gene_id "ENSG00000168488.18"; transcript_id "2d7163ab-7749-432e-9426-978c3e4f9c4d"; exon_number "15";
chr16	FLAIR	exon	28834506	28834693	.	+	.	gene_id "ENSG00000168488.18"; transcript_id "2d7163ab-7749-432e-9426-978c3e4f9c4d"; exon_number "16";
chr16	FLAIR	exon	28835058	28835187	.	+	.	gene_id "ENSG00000168488.18"; transcript_id "2d7163ab-7749-432e-9426-978c3e4f9c4d"; exon_number "17";
chr16	FLAIR	exon	28835278	28835399	.	+	.	gene_id "ENSG00000168488.18"; transcript_id "2d7163ab-7749-432e-9426-978c3e4f9c4d"; exon_number "18";
chr16	FLAIR	exon	28835546	28835758	.	+	.	gene_id "ENSG00000168488.18"; transcript_id "2d7163ab-7749-432e-9426-978c3e4f9c4d"; exon_number "19";
chr16	FLAIR	exon	28835933	28836122	.	+	.	gene_id "ENSG00000168488.18"; transcript_id "2d7163ab-7749-432e-9426-978c3e4f9c4d"; exon_number "20";
chr16	FLAIR	exon	28836728	28837221	.	+	.	gene_id "ENSG00000168488.18"; transcript_id "2d7163ab-7749-432e-9426-978c3e4f9c4d"; exon_number "21";
chr16	FLAIR	transcript	28824451	28837221	.	+	.	gene_id "ENSG00000168488.18"; transcript_id "006bf394-08c6-4af8-b80b-0751e3fcbc74";
chr16	FLAIR	exon	28824451	28824542	.	+	.	gene_id "ENSG00000168488.18"; transcript_id "006bf394-08c6-4af8-b80b-0751e3fcbc74"; exon_number "0";
chr16	FLAIR	exon	28825366	28825402	.	+	.	gene_id "ENSG00000168488.18"; transcript_id "006bf394-08c6-4af8-b80b-0751e3fcbc74"; exon_number "1";
chr16	FLAIR	exon	28825624	28825680	.	+	.	gene_id "ENSG00000168488.18"; transcript_id "006bf394-08c6-4af8-b80b-0751e3fcbc74"; exon_number "2";
chr16	FLAIR	exon	28825770	28825841	.	+	.	gene_id "ENSG00000168488.18"; transcript_id "006bf394-08c6-4af8-b80b-0751e3fcbc74"; exon_number "3";
chr16	FLAIR	exon	28826240	28826390	.	+	.	gene_id "ENSG00000168488.18"; transcript_id "006bf394-08c6-4af8-b80b-0751e3fcbc74"; exon_number "4";
chr16	FLAIR	exon	28826862	28826986	.	+	.	gene_id "ENSG00000168488.18"; transcript_id "006bf394-08c6-4af8-b80b-0751e3fcbc74"; exon_number "5";
chr16	FLAIR	exon	28829401	28829492	.	+	.	gene_id "ENSG00000168488.18"; transcript_id "006bf394-08c6-4af8-b80b-0751e3fcbc74"; exon_number "6";
chr16	FLAIR	exon	28829858	28830058	.	+	.	gene_id "ENSG00000168488.18"; transcript_id "006bf394-08c6-4af8-b80b-0751e3fcbc74"; exon_number "7";
chr16	FLAIR	exon	28830615	28830790	.	+	.	gene_id "ENSG00000168488.18"; transcript_id "006bf394-08c6-4af8-b80b-0751e3fcbc74"; exon_number "8";
chr16	FLAIR	exon	28830962	28831072	.	+	.	gene_id "ENSG00000168488.18"; transcript_id "006bf394-08c6-4af8-b80b-0751e3fcbc74"; exon_number "9";
chr16	FLAIR	exon	28832205	28832399	.	+	.	gene_id "ENSG00000168488.18"; transcript_id "006bf394-08c6-4af8-b80b-0751e3fcbc74"; exon_number "10";
chr16	FLAIR	exon	28832496	28832567	.	+	.	gene_id "ENSG00000168488.18"; transcript_id "006bf394-08c6-4af8-b80b-0751e3fcbc74"; exon_number "11";
chr16	FLAIR	exon	28832817	28832887	.	+	.	gene_id "ENSG00000168488.18"; transcript_id "006bf394-08c6-4af8-b80b-0751e3fcbc74"; exon_number "12";
chr16	FLAIR	exon	28833059	28833354	.	+	.	gene_id "ENSG00000168488.18"; transcript_id "006bf394-08c6-4af8-b80b-0751e3fcbc74"; exon_number "13";
chr16	FLAIR	exon	28833439	28833508	.	+	.	gene_id "ENSG00000168488.18"; transcript_id "006bf394-08c6-4af8-b80b-0751e3fcbc74"; exon_number "14";
chr16	FLAIR	exon	28834065	28834211	.	+	.	gene_id "ENSG00000168488.18"; transcript_id "006bf394-08c6-4af8-b80b-0751e3fcbc74"; exon_number "15";
chr16	FLAIR	exon	28834343	28834415	.	+	.	gene_id "ENSG00000168488.18"; transcript_id "006bf394-08c6-4af8-b80b-0751e3fcbc74"; exon_number "16";
chr16	FLAIR	exon	28834506	28834693	.	+	.	gene_id "ENSG00000168488.18"; transcript_id "006bf394-08c6-4af8-b80b-0751e3fcbc74"; exon_number "17";
chr16	FLAIR	exon	28835058	28835187	.	+	.	gene_id "ENSG00000168488.18"; transcript_id "006bf394-08c6-4af8-b80b-0751e3fcbc74"; exon_number "18";
chr16	FLAIR	exon	28835278	28835399	.	+	.	gene_id "ENSG00000168488.18"; transcript_id "006bf394-08c6-4af8-b80b-0751e3fcbc74"; exon_number "19";
chr16	FLAIR	exon	28835546	28835758	.	+	.	gene_id "ENSG00000168488.18"; transcript_id "006bf394-08c6-4af8-b80b-0751e3fcbc74"; exon_number "20";
chr16	FLAIR	exon	28835933	28836122	.	+	.	gene_id "ENSG00000168488.18"; transcript_id "006bf394-08c6-4af8-b80b-0751e3fcbc74"; exon_number "21";
chr16	FLAIR	exon	28836326	28836490	.	+	.	gene_id "ENSG00000168488.18"; transcript_id "006bf394-08c6-4af8-b80b-0751e3fcbc74"; exon_number "22";
chr16	FLAIR	exon	28836728	28837221	.	+	.	gene_id "ENSG00000168488.18"; transcript_id "006bf394-08c6-4af8-b80b-0751e3fcbc74"; exon_number "23";
chr16	FLAIR	transcript	28824451	28837221	.	+	.	gene_id "ENSG00000168488.18"; transcript_id "e3ed9f31-4a3f-42df-b05a-c499979ff05f";
chr16	FLAIR	exon	28824451	28824542	.	+	.	gene_id "ENSG00000168488.18"; transcript_id "e3ed9f31-4a3f-42df-b05a-c499979ff05f"; exon_number "0";
chr16	FLAIR	exon	28825366	28825402	.	+	.	gene_id "ENSG00000168488.18"; transcript_id "e3ed9f31-4a3f-42df-b05a-c499979ff05f"; exon_number "1";
chr16	FLAIR	exon	28825624	28825680	.	+	.	gene_id "ENSG00000168488.18"; transcript_id "e3ed9f31-4a3f-42df-b05a-c499979ff05f"; exon_number "2";
chr16	FLAIR	exon	28825770	28825841	.	+	.	gene_id "ENSG00000168488.18"; transcript_id "e3ed9f31-4a3f-42df-b05a-c499979ff05f"; exon_number "3";
chr16	FLAIR	exon	28826240	28826390	.	+	.	gene_id "ENSG00000168488.18"; transcript_id "e3ed9f31-4a3f-42df-b05a-c499979ff05f"; exon_number "4";
chr16	FLAIR	exon	28829401	28829492	.	+	.	gene_id "ENSG00000168488.18"; transcript_id "e3ed9f31-4a3f-42df-b05a-c499979ff05f"; exon_number "5";
chr16	FLAIR	exon	28829858	28830058	.	+	.	gene_id "ENSG00000168488.18"; transcript_id "e3ed9f31-4a3f-42df-b05a-c499979ff05f"; exon_number "6";
chr16	FLAIR	exon	28830615	28830790	.	+	.	gene_id "ENSG00000168488.18"; transcript_id "e3ed9f31-4a3f-42df-b05a-c499979ff05f"; exon_number "7";
chr16	FLAIR	exon	28830962	28831072	.	+	.	gene_id "ENSG00000168488.18"; transcript_id "e3ed9f31-4a3f-42df-b05a-c499979ff05f"; exon_number "8";
chr16	FLAIR	exon	28832205	28832399	.	+	.	gene_id "ENSG00000168488.18"; transcript_id "e3ed9f31-4a3f-42df-b05a-c499979ff05f"; exon_number "9";
chr16	FLAIR	exon	28832496	28832567	.	+	.	gene_id "ENSG00000168488.18"; transcript_id "e3ed9f31-4a3f-42df-b05a-c499979ff05f"; exon_number "10";
chr16	FLAIR	exon	28832817	28832887	.	+	.	gene_id "ENSG00000168488.18"; transcript_id "e3ed9f31-4a3f-42df-b05a-c499979ff05f"; exon_number "11";
chr16	FLAIR	exon	28833059	28833354	.	+	.	gene_id "ENSG00000168488.18"; transcript_id "e3ed9f31-4a3f-42df-b05a-c499979ff05f"; exon_number "12";
chr16	FLAIR	exon	28833439	28833508	.	+	.	gene_id "ENSG00000168488.18"; transcript_id "e3ed9f31-4a3f-42df-b05a-c499979ff05f"; exon_number "13";
chr16	FLAIR	exon	28834065	28834211	.	+	.	gene_id "ENSG00000168488.18"; transcript_id "e3ed9f31-4a3f-42df-b05a-c499979ff05f"; exon_number "14";
chr16	FLAIR	exon	28834343	28834415	.	+	.	gene_id "ENSG00000168488.18"; transcript_id "e3ed9f31-4a3f-42df-b05a-c499979ff05f"; exon_number "15";
chr16	FLAIR	exon	28834506	28834693	.	+	.	gene_id "ENSG00000168488.18"; transcript_id "e3ed9f31-4a3f-42df-b05a-c499979ff05f"; exon_number "16";
chr16	FLAIR	exon	28835058	28835187	.	+	.	gene_id "ENSG00000168488.18"; transcript_id "e3ed9f31-4a3f-42df-b05a-c499979ff05f"; exon_number "17";
chr16	FLAIR	exon	28835278	28835399	.	+	.	gene_id "ENSG00000168488.18"; transcript_id "e3ed9f31-4a3f-42df-b05a-c499979ff05f"; exon_number "18";
chr16	FLAIR	exon	28835546	28835758	.	+	.	gene_id "ENSG00000168488.18"; transcript_id "e3ed9f31-4a3f-42df-b05a-c499979ff05f"; exon_number "19";
chr16	FLAIR	exon	28835933	28836122	.	+	.	gene_id "ENSG00000168488.18"; transcript_id "e3ed9f31-4a3f-42df-b05a-c499979ff05f"; exon_number "20";
chr16	FLAIR	exon	28836449	28836485	.	+	.	gene_id "ENSG00000168488.18"; transcript_id "e3ed9f31-4a3f-42df-b05a-c499979ff05f"; exon_number "21";
chr16	FLAIR	exon	28836751	28837221	.	+	.	gene_id "ENSG00000168488.18"; transcript_id "e3ed9f31-4a3f-42df-b05a-c499979ff05f"; exon_number "22";
chr16	FLAIR	transcript	28824552	28837221	.	+	.	gene_id "ENSG00000168488.18"; transcript_id "d4122867-353a-46d1-9e69-587e693d44a3";
chr16	FLAIR	exon	28824552	28824661	.	+	.	gene_id "ENSG00000168488.18"; transcript_id "d4122867-353a-46d1-9e69-587e693d44a3"; exon_number "0";
chr16	FLAIR	exon	28825624	28825680	.	+	.	gene_id "ENSG00000168488.18"; transcript_id "d4122867-353a-46d1-9e69-587e693d44a3"; exon_number "1";
chr16	FLAIR	exon	28825770	28825841	.	+	.	gene_id "ENSG00000168488.18"; transcript_id "d4122867-353a-46d1-9e69-587e693d44a3"; exon_number "2";
chr16	FLAIR	exon	28826240	28826390	.	+	.	gene_id "ENSG00000168488.18"; transcript_id "d4122867-353a-46d1-9e69-587e693d44a3"; exon_number "3";
chr16	FLAIR	exon	28826862	28826986	.	+	.	gene_id "ENSG00000168488.18"; transcript_id "d4122867-353a-46d1-9e69-587e693d44a3"; exon_number "4";
chr16	FLAIR	exon	28829401	28829492	.	+	.	gene_id "ENSG00000168488.18"; transcript_id "d4122867-353a-46d1-9e69-587e693d44a3"; exon_number "5";
chr16	FLAIR	exon	28829858	28830058	.	+	.	gene_id "ENSG00000168488.18"; transcript_id "d4122867-353a-46d1-9e69-587e693d44a3"; exon_number "6";
chr16	FLAIR	exon	28830615	28830790	.	+	.	gene_id "ENSG00000168488.18"; transcript_id "d4122867-353a-46d1-9e69-587e693d44a3"; exon_number "7";
chr16	FLAIR	exon	28830962	28831072	.	+	.	gene_id "ENSG00000168488.18"; transcript_id "d4122867-353a-46d1-9e69-587e693d44a3"; exon_number "8";
chr16	FLAIR	exon	28832205	28832399	.	+	.	gene_id "ENSG00000168488.18"; transcript_id "d4122867-353a-46d1-9e69-587e693d44a3"; exon_number "9";
chr16	FLAIR	exon	28832496	28832567	.	+	.	gene_id "ENSG00000168488.18"; transcript_id "d4122867-353a-46d1-9e69-587e693d44a3"; exon_number "10";
chr16	FLAIR	exon	28832817	28832887	.	+	.	gene_id "ENSG00000168488.18"; transcript_id "d4122867-353a-46d1-9e69-587e693d44a3"; exon_number "11";
chr16	FLAIR	exon	28833059	28833354	.	+	.	gene_id "ENSG00000168488.18"; transcript_id "d4122867-353a-46d1-9e69-587e693d44a3"; exon_number "12";
chr16	FLAIR	exon	28833439	28833508	.	+	.	gene_id "ENSG00000168488.18"; transcript_id "d4122867-353a-46d1-9e69-587e693d44a3"; exon_number "13";
chr16	FLAIR	exon	28834065	28834211	.	+	.	gene_id "ENSG00000168488.18"; transcript_id "d4122867-353a-46d1-9e69-587e693d44a3"; exon_number "14";
chr16	FLAIR	exon	28834343	28834415	.	+	.	gene_id "ENSG00000168488.18"; transcript_id "d4122867-353a-46d1-9e69-587e693d44a3"; exon_number "15";
chr16	FLAIR	exon	28834506	28834693	.	+	.	gene_id "ENSG00000168488.18"; transcript_id "d4122867-353a-46d1-9e69-587e693d44a3"; exon_number "16";
chr16	FLAIR	exon	28835058	28835187	.	+	.	gene_id "ENSG00000168488.18"; transcript_id "d4122867-353a-46d1-9e69-587e693d44a3"; exon_number "17";
chr16	FLAIR	exon	28835278	28835399	.	+	.	gene_id "ENSG00000168488.18"; transcript_id "d4122867-353a-46d1-9e69-587e693d44a3"; exon_number "18";
chr16	FLAIR	exon	28835546	28835758	.	+	.	gene_id "ENSG00000168488.18"; transcript_id "d4122867-353a-46d1-9e69-587e693d44a3"; exon_number "19";
chr16	FLAIR	exon	28835933	28836122	.	+	.	gene_id "ENSG00000168488.18"; transcript_id "d4122867-353a-46d1-9e69-587e693d44a3"; exon_number "20";
chr16	FLAIR	exon	28836751	28837221	.	+	.	gene_id "ENSG00000168488.18"; transcript_id "d4122867-353a-46d1-9e69-587e693d44a3"; exon_number "21";
chr16	FLAIR	transcript	89737549	89816648	.	-	.	gene_id "ENSG00000187741.15"; transcript_id "234ca96c-32ff-42bd-be6f-1c84fdee6321";
chr16	FLAIR	exon	89737549	89738708	.	-	.	gene_id "ENSG00000187741.15"; transcript_id "234ca96c-32ff-42bd-be6f-1c84fdee6321"; exon_number "0";
chr16	FLAIR	exon	89738882	89738974	.	-	.	gene_id "ENSG00000187741.15"; transcript_id "234ca96c-32ff-42bd-be6f-1c84fdee6321"; exon_number "1";
chr16	FLAIR	exon	89739129	89739289	.	-	.	gene_id "ENSG00000187741.15"; transcript_id "234ca96c-32ff-42bd-be6f-1c84fdee6321"; exon_number "2";
chr16	FLAIR	exon	89739478	89739553	.	-	.	gene_id "ENSG00000187741.15"; transcript_id "234ca96c-32ff-42bd-be6f-1c84fdee6321"; exon_number "3";
chr16	FLAIR	exon	89739994	89740099	.	-	.	gene_id "ENSG00000187741.15"; transcript_id "234ca96c-32ff-42bd-be6f-1c84fdee6321"; exon_number "4";
chr16	FLAIR	exon	89740804	89740866	.	-	.	gene_id "ENSG00000187741.15"; transcript_id "234ca96c-32ff-42bd-be6f-1c84fdee6321"; exon_number "5";
chr16	FLAIR	exon	89742800	89742938	.	-	.	gene_id "ENSG00000187741.15"; transcript_id "234ca96c-32ff-42bd-be6f-1c84fdee6321"; exon_number "6";
chr16	FLAIR	exon	89744959	89745071	.	-	.	gene_id "ENSG00000187741.15"; transcript_id "234ca96c-32ff-42bd-be6f-1c84fdee6321"; exon_number "7";
chr16	FLAIR	exon	89746584	89746688	.	-	.	gene_id "ENSG00000187741.15"; transcript_id "234ca96c-32ff-42bd-be6f-1c84fdee6321"; exon_number "8";
chr16	FLAIR	exon	89746831	89746890	.	-	.	gene_id "ENSG00000187741.15"; transcript_id "234ca96c-32ff-42bd-be6f-1c84fdee6321"; exon_number "9";
chr16	FLAIR	exon	89748659	89748767	.	-	.	gene_id "ENSG00000187741.15"; transcript_id "234ca96c-32ff-42bd-be6f-1c84fdee6321"; exon_number "10";
chr16	FLAIR	exon	89749730	89749902	.	-	.	gene_id "ENSG00000187741.15"; transcript_id "234ca96c-32ff-42bd-be6f-1c84fdee6321"; exon_number "11";
chr16	FLAIR	exon	89752138	89752222	.	-	.	gene_id "ENSG00000187741.15"; transcript_id "234ca96c-32ff-42bd-be6f-1c84fdee6321"; exon_number "12";
chr16	FLAIR	exon	89758577	89758705	.	-	.	gene_id "ENSG00000187741.15"; transcript_id "234ca96c-32ff-42bd-be6f-1c84fdee6321"; exon_number "13";
chr16	FLAIR	exon	89761949	89762022	.	-	.	gene_id "ENSG00000187741.15"; transcript_id "234ca96c-32ff-42bd-be6f-1c84fdee6321"; exon_number "14";
chr16	FLAIR	exon	89762638	89762793	.	-	.	gene_id "ENSG00000187741.15"; transcript_id "234ca96c-32ff-42bd-be6f-1c84fdee6321"; exon_number "15";
chr16	FLAIR	exon	89764890	89765066	.	-	.	gene_id "ENSG00000187741.15"; transcript_id "234ca96c-32ff-42bd-be6f-1c84fdee6321"; exon_number "16";
chr16	FLAIR	exon	89767141	89767237	.	-	.	gene_id "ENSG00000187741.15"; transcript_id "234ca96c-32ff-42bd-be6f-1c84fdee6321"; exon_number "17";
chr16	FLAIR	exon	89769837	89770024	.	-	.	gene_id "ENSG00000187741.15"; transcript_id "234ca96c-32ff-42bd-be6f-1c84fdee6321"; exon_number "18";
chr16	FLAIR	exon	89770166	89770259	.	-	.	gene_id "ENSG00000187741.15"; transcript_id "234ca96c-32ff-42bd-be6f-1c84fdee6321"; exon_number "19";
chr16	FLAIR	exon	89770564	89770634	.	-	.	gene_id "ENSG00000187741.15"; transcript_id "234ca96c-32ff-42bd-be6f-1c84fdee6321"; exon_number "20";
chr16	FLAIR	exon	89771678	89771814	.	-	.	gene_id "ENSG00000187741.15"; transcript_id "234ca96c-32ff-42bd-be6f-1c84fdee6321"; exon_number "21";
chr16	FLAIR	exon	89773271	89773384	.	-	.	gene_id "ENSG00000187741.15"; transcript_id "234ca96c-32ff-42bd-be6f-1c84fdee6321"; exon_number "22";
chr16	FLAIR	exon	89775742	89775815	.	-	.	gene_id "ENSG00000187741.15"; transcript_id "234ca96c-32ff-42bd-be6f-1c84fdee6321"; exon_number "23";
chr16	FLAIR	exon	89778801	89778850	.	-	.	gene_id "ENSG00000187741.15"; transcript_id "234ca96c-32ff-42bd-be6f-1c84fdee6321"; exon_number "24";
chr16	FLAIR	exon	89778943	89779003	.	-	.	gene_id "ENSG00000187741.15"; transcript_id "234ca96c-32ff-42bd-be6f-1c84fdee6321"; exon_number "25";
chr16	FLAIR	exon	89779869	89779957	.	-	.	gene_id "ENSG00000187741.15"; transcript_id "234ca96c-32ff-42bd-be6f-1c84fdee6321"; exon_number "26";
chr16	FLAIR	exon	89782859	89782918	.	-	.	gene_id "ENSG00000187741.15"; transcript_id "234ca96c-32ff-42bd-be6f-1c84fdee6321"; exon_number "27";
chr16	FLAIR	exon	89783007	89783102	.	-	.	gene_id "ENSG00000187741.15"; transcript_id "234ca96c-32ff-42bd-be6f-1c84fdee6321"; exon_number "28";
chr16	FLAIR	exon	89784854	89784964	.	-	.	gene_id "ENSG00000187741.15"; transcript_id "234ca96c-32ff-42bd-be6f-1c84fdee6321"; exon_number "29";
chr16	FLAIR	exon	89791403	89791536	.	-	.	gene_id "ENSG00000187741.15"; transcript_id "234ca96c-32ff-42bd-be6f-1c84fdee6321"; exon_number "30";
chr16	FLAIR	exon	89791927	89792068	.	-	.	gene_id "ENSG00000187741.15"; transcript_id "234ca96c-32ff-42bd-be6f-1c84fdee6321"; exon_number "31";
chr16	FLAIR	exon	89792471	89792547	.	-	.	gene_id "ENSG00000187741.15"; transcript_id "234ca96c-32ff-42bd-be6f-1c84fdee6321"; exon_number "32";
chr16	FLAIR	exon	89795906	89796018	.	-	.	gene_id "ENSG00000187741.15"; transcript_id "234ca96c-32ff-42bd-be6f-1c84fdee6321"; exon_number "33";
chr16	FLAIR	exon	89799166	89799232	.	-	.	gene_id "ENSG00000187741.15"; transcript_id "234ca96c-32ff-42bd-be6f-1c84fdee6321"; exon_number "34";
chr16	FLAIR	exon	89799605	89799638	.	-	.	gene_id "ENSG00000187741.15"; transcript_id "234ca96c-32ff-42bd-be6f-1c84fdee6321"; exon_number "35";
chr16	FLAIR	exon	89803259	89803341	.	-	.	gene_id "ENSG00000187741.15"; transcript_id "234ca96c-32ff-42bd-be6f-1c84fdee6321"; exon_number "36";
chr16	FLAIR	exon	89805280	89805392	.	-	.	gene_id "ENSG00000187741.15"; transcript_id "234ca96c-32ff-42bd-be6f-1c84fdee6321"; exon_number "37";
chr16	FLAIR	exon	89808294	89808367	.	-	.	gene_id "ENSG00000187741.15"; transcript_id "234ca96c-32ff-42bd-be6f-1c84fdee6321"; exon_number "38";
chr16	FLAIR	exon	89810707	89810802	.	-	.	gene_id "ENSG00000187741.15"; transcript_id "234ca96c-32ff-42bd-be6f-1c84fdee6321"; exon_number "39";
chr16	FLAIR	exon	89810929	89811071	.	-	.	gene_id "ENSG00000187741.15"; transcript_id "234ca96c-32ff-42bd-be6f-1c84fdee6321"; exon_number "40";
chr16	FLAIR	exon	89814520	89814613	.	-	.	gene_id "ENSG00000187741.15"; transcript_id "234ca96c-32ff-42bd-be6f-1c84fdee6321"; exon_number "41";
chr16	FLAIR	exon	89815877	89815986	.	-	.	gene_id "ENSG00000187741.15"; transcript_id "234ca96c-32ff-42bd-be6f-1c84fdee6321"; exon_number "42";
chr16	FLAIR	exon	89816537	89816648	.	-	.	gene_id "ENSG00000187741.15"; transcript_id "234ca96c-32ff-42bd-be6f-1c84fdee6321"; exon_number "43";
chr18	FLAIR	transcript	36780024	36829002	.	-	.	gene_id "ENSG00000134779.15"; transcript_id "a88ea4f7-dd9f-4af5-8ea4-0ccabe4470e3";
chr18	FLAIR	exon	36780024	36780188	.	-	.	gene_id "ENSG00000134779.15"; transcript_id "a88ea4f7-dd9f-4af5-8ea4-0ccabe4470e3"; exon_number "0";
chr18	FLAIR	exon	36781799	36781922	.	-	.	gene_id "ENSG00000134779.15"; transcript_id "a88ea4f7-dd9f-4af5-8ea4-0ccabe4470e3"; exon_number "1";
chr18	FLAIR	exon	36798449	36798609	.	-	.	gene_id "ENSG00000134779.15"; transcript_id "a88ea4f7-dd9f-4af5-8ea4-0ccabe4470e3"; exon_number "2";
chr18	FLAIR	exon	36800198	36800311	.	-	.	gene_id "ENSG00000134779.15"; transcript_id "a88ea4f7-dd9f-4af5-8ea4-0ccabe4470e3"; exon_number "3";
chr18	FLAIR	exon	36805374	36805502	.	-	.	gene_id "ENSG00000134779.15"; transcript_id "a88ea4f7-dd9f-4af5-8ea4-0ccabe4470e3"; exon_number "4";
chr18	FLAIR	exon	36807847	36807934	.	-	.	gene_id "ENSG00000134779.15"; transcript_id "a88ea4f7-dd9f-4af5-8ea4-0ccabe4470e3"; exon_number "5";
chr18	FLAIR	exon	36818894	36818973	.	-	.	gene_id "ENSG00000134779.15"; transcript_id "a88ea4f7-dd9f-4af5-8ea4-0ccabe4470e3"; exon_number "6";
chr18	FLAIR	exon	36828683	36829002	.	-	.	gene_id "ENSG00000134779.15"; transcript_id "a88ea4f7-dd9f-4af5-8ea4-0ccabe4470e3"; exon_number "7";
chr18	FLAIR	transcript	57548308	57586689	.	-	.	gene_id "ENSG00000066926.12"; transcript_id "9ba3f613-ae6a-4b17-9a96-c4e8cfa5cc50";
chr18	FLAIR	exon	57548308	57550846	.	-	.	gene_id "ENSG00000066926.12"; transcript_id "9ba3f613-ae6a-4b17-9a96-c4e8cfa5cc50"; exon_number "0";
chr18	FLAIR	exon	57551315	57551374	.	-	.	gene_id "ENSG00000066926.12"; transcript_id "9ba3f613-ae6a-4b17-9a96-c4e8cfa5cc50"; exon_number "1";
chr18	FLAIR	exon	57554260	57554424	.	-	.	gene_id "ENSG00000066926.12"; transcript_id "9ba3f613-ae6a-4b17-9a96-c4e8cfa5cc50"; exon_number "2";
chr18	FLAIR	exon	57554845	57554952	.	-	.	gene_id "ENSG00000066926.12"; transcript_id "9ba3f613-ae6a-4b17-9a96-c4e8cfa5cc50"; exon_number "3";
chr18	FLAIR	exon	57562874	57562980	.	-	.	gene_id "ENSG00000066926.12"; transcript_id "9ba3f613-ae6a-4b17-9a96-c4e8cfa5cc50"; exon_number "4";
chr18	FLAIR	exon	57566447	57566581	.	-	.	gene_id "ENSG00000066926.12"; transcript_id "9ba3f613-ae6a-4b17-9a96-c4e8cfa5cc50"; exon_number "5";
chr18	FLAIR	exon	57571392	57571603	.	-	.	gene_id "ENSG00000066926.12"; transcript_id "9ba3f613-ae6a-4b17-9a96-c4e8cfa5cc50"; exon_number "6";
chr18	FLAIR	exon	57573246	57573365	.	-	.	gene_id "ENSG00000066926.12"; transcript_id "9ba3f613-ae6a-4b17-9a96-c4e8cfa5cc50"; exon_number "7";
chr18	FLAIR	exon	57580055	57580199	.	-	.	gene_id "ENSG00000066926.12"; transcript_id "9ba3f613-ae6a-4b17-9a96-c4e8cfa5cc50"; exon_number "8";
chr18	FLAIR	exon	57586554	57586689	.	-	.	gene_id "ENSG00000066926.12"; transcript_id "9ba3f613-ae6a-4b17-9a96-c4e8cfa5cc50"; exon_number "9";
chr12	FLAIR	transcript	103930410	103953645	.	+	.	gene_id "ENSG00000166598.15"; transcript_id "d6367dbc-0357-4941-9c28-f1808452f724";
chr12	FLAIR	exon	103930410	103930564	.	+	.	gene_id "ENSG00000166598.15"; transcript_id "d6367dbc-0357-4941-9c28-f1808452f724"; exon_number "0";
chr12	FLAIR	exon	103931521	103931623	.	+	.	gene_id "ENSG00000166598.15"; transcript_id "d6367dbc-0357-4941-9c28-f1808452f724"; exon_number "1";
chr12	FLAIR	exon	103932277	103932418	.	+	.	gene_id "ENSG00000166598.15"; transcript_id "d6367dbc-0357-4941-9c28-f1808452f724"; exon_number "2";
chr12	FLAIR	exon	103932826	103932942	.	+	.	gene_id "ENSG00000166598.15"; transcript_id "d6367dbc-0357-4941-9c28-f1808452f724"; exon_number "3";
chr12	FLAIR	exon	103933956	103934287	.	+	.	gene_id "ENSG00000166598.15"; transcript_id "d6367dbc-0357-4941-9c28-f1808452f724"; exon_number "4";
chr12	FLAIR	exon	103937695	103937806	.	+	.	gene_id "ENSG00000166598.15"; transcript_id "d6367dbc-0357-4941-9c28-f1808452f724"; exon_number "5";
chr12	FLAIR	exon	103938340	103938459	.	+	.	gene_id "ENSG00000166598.15"; transcript_id "d6367dbc-0357-4941-9c28-f1808452f724"; exon_number "6";
chr12	FLAIR	exon	103939509	103939625	.	+	.	gene_id "ENSG00000166598.15"; transcript_id "d6367dbc-0357-4941-9c28-f1808452f724"; exon_number "7";
chr12	FLAIR	exon	103941410	103941547	.	+	.	gene_id "ENSG00000166598.15"; transcript_id "d6367dbc-0357-4941-9c28-f1808452f724"; exon_number "8";
chr12	FLAIR	exon	103941629	103941706	.	+	.	gene_id "ENSG00000166598.15"; transcript_id "d6367dbc-0357-4941-9c28-f1808452f724"; exon_number "9";
chr12	FLAIR	exon	103941832	103941897	.	+	.	gene_id "ENSG00000166598.15"; transcript_id "d6367dbc-0357-4941-9c28-f1808452f724"; exon_number "10";
chr12	FLAIR	exon	103942527	103942796	.	+	.	gene_id "ENSG00000166598.15"; transcript_id "d6367dbc-0357-4941-9c28-f1808452f724"; exon_number "11";
chr12	FLAIR	exon	103943074	103943319	.	+	.	gene_id "ENSG00000166598.15"; transcript_id "d6367dbc-0357-4941-9c28-f1808452f724"; exon_number "12";
chr12	FLAIR	exon	103943738	103943874	.	+	.	gene_id "ENSG00000166598.15"; transcript_id "d6367dbc-0357-4941-9c28-f1808452f724"; exon_number "13";
chr12	FLAIR	exon	103946618	103946696	.	+	.	gene_id "ENSG00000166598.15"; transcript_id "d6367dbc-0357-4941-9c28-f1808452f724"; exon_number "14";
chr12	FLAIR	exon	103946786	103946941	.	+	.	gene_id "ENSG00000166598.15"; transcript_id "d6367dbc-0357-4941-9c28-f1808452f724"; exon_number "15";
chr12	FLAIR	exon	103947311	103947430	.	+	.	gene_id "ENSG00000166598.15"; transcript_id "d6367dbc-0357-4941-9c28-f1808452f724"; exon_number "16";
chr12	FLAIR	exon	103953386	103953645	.	+	.	gene_id "ENSG00000166598.15"; transcript_id "d6367dbc-0357-4941-9c28-f1808452f724"; exon_number "17";
chr12	FLAIR	transcript	112906973	112919903	.	+	.	gene_id "ENSG00000089127.14"; transcript_id "e701d757-4248-4ca1-97ca-84df348799a0";
chr12	FLAIR	exon	112906973	112907219	.	+	.	gene_id "ENSG00000089127.14"; transcript_id "e701d757-4248-4ca1-97ca-84df348799a0"; exon_number "0";
chr12	FLAIR	exon	112908536	112908824	.	+	.	gene_id "ENSG00000089127.14"; transcript_id "e701d757-4248-4ca1-97ca-84df348799a0"; exon_number "1";
chr12	FLAIR	exon	112911051	112911235	.	+	.	gene_id "ENSG00000089127.14"; transcript_id "e701d757-4248-4ca1-97ca-84df348799a0"; exon_number "2";
chr12	FLAIR	exon	112916509	112916738	.	+	.	gene_id "ENSG00000089127.14"; transcript_id "e701d757-4248-4ca1-97ca-84df348799a0"; exon_number "3";
chr12	FLAIR	exon	112917547	112917700	.	+	.	gene_id "ENSG00000089127.14"; transcript_id "e701d757-4248-4ca1-97ca-84df348799a0"; exon_number "4";
chr12	FLAIR	exon	112918597	112919903	.	+	.	gene_id "ENSG00000089127.14"; transcript_id "e701d757-4248-4ca1-97ca-84df348799a0"; exon_number "5";
chr8	FLAIR	transcript	51826929	51899036	.	-	.	gene_id "ENSG00000168300.14"; transcript_id "c0f5cfbb-a0b0-4e8c-b061-3ae6f8f5e8eb-1";
chr8	FLAIR	exon	51826929	51827361	.	-	.	gene_id "ENSG00000168300.14"; transcript_id "c0f5cfbb-a0b0-4e8c-b061-3ae6f8f5e8eb-1"; exon_number "0";
chr8	FLAIR	exon	51831444	51831567	.	-	.	gene_id "ENSG00000168300.14"; transcript_id "c0f5cfbb-a0b0-4e8c-b061-3ae6f8f5e8eb-1"; exon_number "1";
chr8	FLAIR	exon	51833518	51833689	.	-	.	gene_id "ENSG00000168300.14"; transcript_id "c0f5cfbb-a0b0-4e8c-b061-3ae6f8f5e8eb-1"; exon_number "2";
chr8	FLAIR	exon	51845661	51845763	.	-	.	gene_id "ENSG00000168300.14"; transcript_id "c0f5cfbb-a0b0-4e8c-b061-3ae6f8f5e8eb-1"; exon_number "3";
chr8	FLAIR	exon	51860845	51861246	.	-	.	gene_id "ENSG00000168300.14"; transcript_id "c0f5cfbb-a0b0-4e8c-b061-3ae6f8f5e8eb-1"; exon_number "4";
chr8	FLAIR	exon	51898930	51899036	.	-	.	gene_id "ENSG00000168300.14"; transcript_id "c0f5cfbb-a0b0-4e8c-b061-3ae6f8f5e8eb-1"; exon_number "5";
chr8	FLAIR	transcript	60516936	60620941	.	+	.	gene_id "ENSG00000104388.15"; transcript_id "50cc4125-b9eb-45e6-a8d8-e079615d83c8";
chr8	FLAIR	exon	60516936	60517253	.	+	.	gene_id "ENSG00000104388.15"; transcript_id "50cc4125-b9eb-45e6-a8d8-e079615d83c8"; exon_number "0";
chr8	FLAIR	exon	60558852	60558923	.	+	.	gene_id "ENSG00000104388.15"; transcript_id "50cc4125-b9eb-45e6-a8d8-e079615d83c8"; exon_number "1";
chr8	FLAIR	exon	60576234	60576297	.	+	.	gene_id "ENSG00000104388.15"; transcript_id "50cc4125-b9eb-45e6-a8d8-e079615d83c8"; exon_number "2";
chr8	FLAIR	exon	60584208	60584290	.	+	.	gene_id "ENSG00000104388.15"; transcript_id "50cc4125-b9eb-45e6-a8d8-e079615d83c8"; exon_number "3";
chr8	FLAIR	exon	60584723	60584815	.	+	.	gene_id "ENSG00000104388.15"; transcript_id "50cc4125-b9eb-45e6-a8d8-e079615d83c8"; exon_number "4";
chr8	FLAIR	exon	60591858	60591969	.	+	.	gene_id "ENSG00000104388.15"; transcript_id "50cc4125-b9eb-45e6-a8d8-e079615d83c8"; exon_number "5";
chr8	FLAIR	exon	60618580	60618648	.	+	.	gene_id "ENSG00000104388.15"; transcript_id "50cc4125-b9eb-45e6-a8d8-e079615d83c8"; exon_number "6";
chr8	FLAIR	exon	60620674	60620941	.	+	.	gene_id "ENSG00000104388.15"; transcript_id "50cc4125-b9eb-45e6-a8d8-e079615d83c8"; exon_number "7";
chr21	FLAIR	transcript	33229901	33297221	.	+	.	gene_id "ENSG00000249624.9"; transcript_id "e33f2d13-f0e8-4450-b21d-9948950daf3a";
chr21	FLAIR	exon	33229901	33230216	.	+	.	gene_id "ENSG00000249624.9"; transcript_id "e33f2d13-f0e8-4450-b21d-9948950daf3a"; exon_number "0";
chr21	FLAIR	exon	33241886	33241977	.	+	.	gene_id "ENSG00000249624.9"; transcript_id "e33f2d13-f0e8-4450-b21d-9948950daf3a"; exon_number "1";
chr21	FLAIR	exon	33244951	33245074	.	+	.	gene_id "ENSG00000249624.9"; transcript_id "e33f2d13-f0e8-4450-b21d-9948950daf3a"; exon_number "2";
chr21	FLAIR	exon	33246718	33246890	.	+	.	gene_id "ENSG00000249624.9"; transcript_id "e33f2d13-f0e8-4450-b21d-9948950daf3a"; exon_number "3";
chr21	FLAIR	exon	33248709	33248854	.	+	.	gene_id "ENSG00000249624.9"; transcript_id "e33f2d13-f0e8-4450-b21d-9948950daf3a"; exon_number "4";
chr21	FLAIR	exon	33252662	33252830	.	+	.	gene_id "ENSG00000249624.9"; transcript_id "e33f2d13-f0e8-4450-b21d-9948950daf3a"; exon_number "5";
chr21	FLAIR	exon	33268394	33268517	.	+	.	gene_id "ENSG00000249624.9"; transcript_id "e33f2d13-f0e8-4450-b21d-9948950daf3a"; exon_number "6";
chr21	FLAIR	exon	33276596	33276753	.	+	.	gene_id "ENSG00000249624.9"; transcript_id "e33f2d13-f0e8-4450-b21d-9948950daf3a"; exon_number "7";
chr21	FLAIR	exon	33279752	33279918	.	+	.	gene_id "ENSG00000249624.9"; transcript_id "e33f2d13-f0e8-4450-b21d-9948950daf3a"; exon_number "8";
chr21	FLAIR	exon	33283094	33283241	.	+	.	gene_id "ENSG00000249624.9"; transcript_id "e33f2d13-f0e8-4450-b21d-9948950daf3a"; exon_number "9";
chr21	FLAIR	exon	33288104	33288261	.	+	.	gene_id "ENSG00000249624.9"; transcript_id "e33f2d13-f0e8-4450-b21d-9948950daf3a"; exon_number "10";
chr21	FLAIR	exon	33296184	33297221	.	+	.	gene_id "ENSG00000249624.9"; transcript_id "e33f2d13-f0e8-4450-b21d-9948950daf3a"; exon_number "11";
chr7	FLAIR	transcript	151232499	151238827	.	+	.	gene_id "ENSG00000033100.16"; transcript_id "edc21300-7b55-45dc-8709-72ac6b31c7d7";
chr7	FLAIR	exon	151232499	151234274	.	+	.	gene_id "ENSG00000033100.16"; transcript_id "edc21300-7b55-45dc-8709-72ac6b31c7d7"; exon_number "0";
chr7	FLAIR	exon	151235048	151235612	.	+	.	gene_id "ENSG00000033100.16"; transcript_id "edc21300-7b55-45dc-8709-72ac6b31c7d7"; exon_number "1";
chr7	FLAIR	exon	151236408	151236590	.	+	.	gene_id "ENSG00000033100.16"; transcript_id "edc21300-7b55-45dc-8709-72ac6b31c7d7"; exon_number "2";
chr7	FLAIR	exon	151236956	151237172	.	+	.	gene_id "ENSG00000033100.16"; transcript_id "edc21300-7b55-45dc-8709-72ac6b31c7d7"; exon_number "3";
chr7	FLAIR	exon	151237374	151238827	.	+	.	gene_id "ENSG00000033100.16"; transcript_id "edc21300-7b55-45dc-8709-72ac6b31c7d7"; exon_number "4";
chr7	FLAIR	transcript	158631314	158704804	.	-	.	gene_id "ENSG00000146918.20"; transcript_id "ee71fddb-79dc-4d40-a279-ff710f84a883";
chr7	FLAIR	exon	158631314	158631717	.	-	.	gene_id "ENSG00000146918.20"; transcript_id "ee71fddb-79dc-4d40-a279-ff710f84a883"; exon_number "0";
chr7	FLAIR	exon	158644289	158644388	.	-	.	gene_id "ENSG00000146918.20"; transcript_id "ee71fddb-79dc-4d40-a279-ff710f84a883"; exon_number "1";
chr7	FLAIR	exon	158645519	158645619	.	-	.	gene_id "ENSG00000146918.20"; transcript_id "ee71fddb-79dc-4d40-a279-ff710f84a883"; exon_number "2";
chr7	FLAIR	exon	158646460	158646563	.	-	.	gene_id "ENSG00000146918.20"; transcript_id "ee71fddb-79dc-4d40-a279-ff710f84a883"; exon_number "3";
chr7	FLAIR	exon	158652293	158652480	.	-	.	gene_id "ENSG00000146918.20"; transcript_id "ee71fddb-79dc-4d40-a279-ff710f84a883"; exon_number "4";
chr7	FLAIR	exon	158654595	158654694	.	-	.	gene_id "ENSG00000146918.20"; transcript_id "ee71fddb-79dc-4d40-a279-ff710f84a883"; exon_number "5";
chr7	FLAIR	exon	158655118	158655258	.	-	.	gene_id "ENSG00000146918.20"; transcript_id "ee71fddb-79dc-4d40-a279-ff710f84a883"; exon_number "6";
chr7	FLAIR	exon	158655339	158655455	.	-	.	gene_id "ENSG00000146918.20"; transcript_id "ee71fddb-79dc-4d40-a279-ff710f84a883"; exon_number "7";
chr7	FLAIR	exon	158656260	158656433	.	-	.	gene_id "ENSG00000146918.20"; transcript_id "ee71fddb-79dc-4d40-a279-ff710f84a883"; exon_number "8";
chr7	FLAIR	exon	158656552	158656705	.	-	.	gene_id "ENSG00000146918.20"; transcript_id "ee71fddb-79dc-4d40-a279-ff710f84a883"; exon_number "9";
chr7	FLAIR	exon	158658338	158658408	.	-	.	gene_id "ENSG00000146918.20"; transcript_id "ee71fddb-79dc-4d40-a279-ff710f84a883"; exon_number "10";
chr7	FLAIR	exon	158662194	158662367	.	-	.	gene_id "ENSG00000146918.20"; transcript_id "ee71fddb-79dc-4d40-a279-ff710f84a883"; exon_number "11";
chr7	FLAIR	exon	158664184	158664296	.	-	.	gene_id "ENSG00000146918.20"; transcript_id "ee71fddb-79dc-4d40-a279-ff710f84a883"; exon_number "12";
chr7	FLAIR	exon	158664528	158664750	.	-	.	gene_id "ENSG00000146918.20"; transcript_id "ee71fddb-79dc-4d40-a279-ff710f84a883"; exon_number "13";
chr7	FLAIR	exon	158671514	158671666	.	-	.	gene_id "ENSG00000146918.20"; transcript_id "ee71fddb-79dc-4d40-a279-ff710f84a883"; exon_number "14";
chr7	FLAIR	exon	158675477	158675656	.	-	.	gene_id "ENSG00000146918.20"; transcript_id "ee71fddb-79dc-4d40-a279-ff710f84a883"; exon_number "15";
chr7	FLAIR	exon	158679960	158680085	.	-	.	gene_id "ENSG00000146918.20"; transcript_id "ee71fddb-79dc-4d40-a279-ff710f84a883"; exon_number "16";
chr7	FLAIR	exon	158680721	158680816	.	-	.	gene_id "ENSG00000146918.20"; transcript_id "ee71fddb-79dc-4d40-a279-ff710f84a883"; exon_number "17";
chr7	FLAIR	exon	158683300	158683386	.	-	.	gene_id "ENSG00000146918.20"; transcript_id "ee71fddb-79dc-4d40-a279-ff710f84a883"; exon_number "18";
chr7	FLAIR	exon	158686172	158686241	.	-	.	gene_id "ENSG00000146918.20"; transcript_id "ee71fddb-79dc-4d40-a279-ff710f84a883"; exon_number "19";
chr7	FLAIR	exon	158687348	158687442	.	-	.	gene_id "ENSG00000146918.20"; transcript_id "ee71fddb-79dc-4d40-a279-ff710f84a883"; exon_number "20";
chr7	FLAIR	exon	158689819	158689953	.	-	.	gene_id "ENSG00000146918.20"; transcript_id "ee71fddb-79dc-4d40-a279-ff710f84a883"; exon_number "21";
chr7	FLAIR	exon	158690568	158690722	.	-	.	gene_id "ENSG00000146918.20"; transcript_id "ee71fddb-79dc-4d40-a279-ff710f84a883"; exon_number "22";
chr7	FLAIR	exon	158692842	158692956	.	-	.	gene_id "ENSG00000146918.20"; transcript_id "ee71fddb-79dc-4d40-a279-ff710f84a883"; exon_number "23";
chr7	FLAIR	exon	158693309	158693497	.	-	.	gene_id "ENSG00000146918.20"; transcript_id "ee71fddb-79dc-4d40-a279-ff710f84a883"; exon_number "24";
chr7	FLAIR	exon	158701822	158701938	.	-	.	gene_id "ENSG00000146918.20"; transcript_id "ee71fddb-79dc-4d40-a279-ff710f84a883"; exon_number "25";
chr7	FLAIR	exon	158704724	158704804	.	-	.	gene_id "ENSG00000146918.20"; transcript_id "ee71fddb-79dc-4d40-a279-ff710f84a883"; exon_number "26";
chr2	FLAIR	transcript	37231658	37253403	.	+	.	gene_id "ENSG00000003509.16"; transcript_id "fd5e82d0-0b79-426e-819c-13147bcd98d8";
chr2	FLAIR	exon	37231658	37231760	.	+	.	gene_id "ENSG00000003509.16"; transcript_id "fd5e82d0-0b79-426e-819c-13147bcd98d8"; exon_number "0";
chr2	FLAIR	exon	37232106	37232266	.	+	.	gene_id "ENSG00000003509.16"; transcript_id "fd5e82d0-0b79-426e-819c-13147bcd98d8"; exon_number "1";
chr2	FLAIR	exon	37236096	37236176	.	+	.	gene_id "ENSG00000003509.16"; transcript_id "fd5e82d0-0b79-426e-819c-13147bcd98d8"; exon_number "2";
chr2	FLAIR	exon	37237757	37237867	.	+	.	gene_id "ENSG00000003509.16"; transcript_id "fd5e82d0-0b79-426e-819c-13147bcd98d8"; exon_number "3";
chr2	FLAIR	exon	37241578	37241791	.	+	.	gene_id "ENSG00000003509.16"; transcript_id "fd5e82d0-0b79-426e-819c-13147bcd98d8"; exon_number "4";
chr2	FLAIR	exon	37242635	37242693	.	+	.	gene_id "ENSG00000003509.16"; transcript_id "fd5e82d0-0b79-426e-819c-13147bcd98d8"; exon_number "5";
chr2	FLAIR	exon	37243863	37243973	.	+	.	gene_id "ENSG00000003509.16"; transcript_id "fd5e82d0-0b79-426e-819c-13147bcd98d8"; exon_number "6";
chr2	FLAIR	exon	37246052	37246195	.	+	.	gene_id "ENSG00000003509.16"; transcript_id "fd5e82d0-0b79-426e-819c-13147bcd98d8"; exon_number "7";
chr2	FLAIR	exon	37247456	37247629	.	+	.	gene_id "ENSG00000003509.16"; transcript_id "fd5e82d0-0b79-426e-819c-13147bcd98d8"; exon_number "8";
chr2	FLAIR	exon	37248135	37248426	.	+	.	gene_id "ENSG00000003509.16"; transcript_id "fd5e82d0-0b79-426e-819c-13147bcd98d8"; exon_number "9";
chr2	FLAIR	exon	37253086	37253403	.	+	.	gene_id "ENSG00000003509.16"; transcript_id "fd5e82d0-0b79-426e-819c-13147bcd98d8"; exon_number "10";
chr2	FLAIR	transcript	37344630	37373322	.	+	.	gene_id "ENSG00000115828.17"; transcript_id "113f5447-142e-4317-bd0a-aa1b8438e091";
chr2	FLAIR	exon	37344630	37344851	.	+	.	gene_id "ENSG00000115828.17"; transcript_id "113f5447-142e-4317-bd0a-aa1b8438e091"; exon_number "0";
chr2	FLAIR	exon	37359580	37359858	.	+	.	gene_id "ENSG00000115828.17"; transcript_id "113f5447-142e-4317-bd0a-aa1b8438e091"; exon_number "1";
chr2	FLAIR	exon	37369685	37369784	.	+	.	gene_id "ENSG00000115828.17"; transcript_id "113f5447-142e-4317-bd0a-aa1b8438e091"; exon_number "2";
chr2	FLAIR	exon	37372356	37372472	.	+	.	gene_id "ENSG00000115828.17"; transcript_id "113f5447-142e-4317-bd0a-aa1b8438e091"; exon_number "3";
chr2	FLAIR	exon	37372682	37373322	.	+	.	gene_id "ENSG00000115828.17"; transcript_id "113f5447-142e-4317-bd0a-aa1b8438e091"; exon_number "4";
chr5	FLAIR	transcript	177600132	177610266	.	+	.	gene_id "ENSG00000027847.14"; transcript_id "bd58208a-c7e8-441a-b7e9-6073f397a495";
chr5	FLAIR	exon	177600132	177600260	.	+	.	gene_id "ENSG00000027847.14"; transcript_id "bd58208a-c7e8-441a-b7e9-6073f397a495"; exon_number "0";
chr5	FLAIR	exon	177604179	177604541	.	+	.	gene_id "ENSG00000027847.14"; transcript_id "bd58208a-c7e8-441a-b7e9-6073f397a495"; exon_number "1";
chr5	FLAIR	exon	177605045	177607527	.	+	.	gene_id "ENSG00000027847.14"; transcript_id "bd58208a-c7e8-441a-b7e9-6073f397a495"; exon_number "2";
chr5	FLAIR	exon	177608539	177608622	.	+	.	gene_id "ENSG00000027847.14"; transcript_id "bd58208a-c7e8-441a-b7e9-6073f397a495"; exon_number "3";
chr5	FLAIR	exon	177608910	177609014	.	+	.	gene_id "ENSG00000027847.14"; transcript_id "bd58208a-c7e8-441a-b7e9-6073f397a495"; exon_number "4";
chr5	FLAIR	exon	177609540	177610266	.	+	.	gene_id "ENSG00000027847.14"; transcript_id "bd58208a-c7e8-441a-b7e9-6073f397a495"; exon_number "5";
chr17	FLAIR	transcript	29568701	29573157	.	+	.	gene_id "ENSG00000167543.16"; transcript_id "8aca9b6b-7d49-4fdb-a88d-e6cc6d986458";
chr17	FLAIR	exon	29568701	29568830	.	+	.	gene_id "ENSG00000167543.16"; transcript_id "8aca9b6b-7d49-4fdb-a88d-e6cc6d986458"; exon_number "0";
chr17	FLAIR	exon	29569018	29569086	.	+	.	gene_id "ENSG00000167543.16"; transcript_id "8aca9b6b-7d49-4fdb-a88d-e6cc6d986458"; exon_number "1";
chr17	FLAIR	exon	29569318	29569359	.	+	.	gene_id "ENSG00000167543.16"; transcript_id "8aca9b6b-7d49-4fdb-a88d-e6cc6d986458"; exon_number "2";
chr17	FLAIR	exon	29571591	29571719	.	+	.	gene_id "ENSG00000167543.16"; transcript_id "8aca9b6b-7d49-4fdb-a88d-e6cc6d986458"; exon_number "3";
chr17	FLAIR	exon	29571832	29572057	.	+	.	gene_id "ENSG00000167543.16"; transcript_id "8aca9b6b-7d49-4fdb-a88d-e6cc6d986458"; exon_number "4";
chr17	FLAIR	exon	29572142	29572697	.	+	.	gene_id "ENSG00000167543.16"; transcript_id "8aca9b6b-7d49-4fdb-a88d-e6cc6d986458"; exon_number "5";
chr17	FLAIR	exon	29572812	29573157	.	+	.	gene_id "ENSG00000167543.16"; transcript_id "8aca9b6b-7d49-4fdb-a88d-e6cc6d986458"; exon_number "6";
chr9	FLAIR	transcript	136363956	136373646	.	-	.	gene_id "ENSG00000187796.15"; transcript_id "18190560-df4b-4695-bd34-9d5c6c4f1d38";
chr9	FLAIR	exon	136363956	136364401	.	-	.	gene_id "ENSG00000187796.15"; transcript_id "18190560-df4b-4695-bd34-9d5c6c4f1d38"; exon_number "0";
chr9	FLAIR	exon	136364483	136364559	.	-	.	gene_id "ENSG00000187796.15"; transcript_id "18190560-df4b-4695-bd34-9d5c6c4f1d38"; exon_number "1";
chr9	FLAIR	exon	136365141	136365217	.	-	.	gene_id "ENSG00000187796.15"; transcript_id "18190560-df4b-4695-bd34-9d5c6c4f1d38"; exon_number "2";
chr9	FLAIR	exon	136366800	136366845	.	-	.	gene_id "ENSG00000187796.15"; transcript_id "18190560-df4b-4695-bd34-9d5c6c4f1d38"; exon_number "3";
chr9	FLAIR	exon	136367216	136367257	.	-	.	gene_id "ENSG00000187796.15"; transcript_id "18190560-df4b-4695-bd34-9d5c6c4f1d38"; exon_number "4";
chr9	FLAIR	exon	136367637	136367828	.	-	.	gene_id "ENSG00000187796.15"; transcript_id "18190560-df4b-4695-bd34-9d5c6c4f1d38"; exon_number "5";
chr9	FLAIR	exon	136369750	136369875	.	-	.	gene_id "ENSG00000187796.15"; transcript_id "18190560-df4b-4695-bd34-9d5c6c4f1d38"; exon_number "6";
chr9	FLAIR	exon	136370294	136370437	.	-	.	gene_id "ENSG00000187796.15"; transcript_id "18190560-df4b-4695-bd34-9d5c6c4f1d38"; exon_number "7";
chr9	FLAIR	exon	136370522	136370701	.	-	.	gene_id "ENSG00000187796.15"; transcript_id "18190560-df4b-4695-bd34-9d5c6c4f1d38"; exon_number "8";
chr9	FLAIR	exon	136370841	136371145	.	-	.	gene_id "ENSG00000187796.15"; transcript_id "18190560-df4b-4695-bd34-9d5c6c4f1d38"; exon_number "9";
chr9	FLAIR	exon	136371324	136371461	.	-	.	gene_id "ENSG00000187796.15"; transcript_id "18190560-df4b-4695-bd34-9d5c6c4f1d38"; exon_number "10";
chr9	FLAIR	exon	136371895	136371970	.	-	.	gene_id "ENSG00000187796.15"; transcript_id "18190560-df4b-4695-bd34-9d5c6c4f1d38"; exon_number "11";
chr9	FLAIR	exon	136373532	136373646	.	-	.	gene_id "ENSG00000187796.15"; transcript_id "18190560-df4b-4695-bd34-9d5c6c4f1d38"; exon_number "12";
chr9	FLAIR	transcript	137110546	137114726	.	-	.	gene_id "ENSG00000176978.14"; transcript_id "cac7d2f8-59be-4382-b6fa-3a2912575839";
chr9	FLAIR	exon	137110546	137110783	.	-	.	gene_id "ENSG00000176978.14"; transcript_id "cac7d2f8-59be-4382-b6fa-3a2912575839"; exon_number "0";
chr9	FLAIR	exon	137110880	137110950	.	-	.	gene_id "ENSG00000176978.14"; transcript_id "cac7d2f8-59be-4382-b6fa-3a2912575839"; exon_number "1";
chr9	FLAIR	exon	137111690	137111754	.	-	.	gene_id "ENSG00000176978.14"; transcript_id "cac7d2f8-59be-4382-b6fa-3a2912575839"; exon_number "2";
chr9	FLAIR	exon	137111941	137112029	.	-	.	gene_id "ENSG00000176978.14"; transcript_id "cac7d2f8-59be-4382-b6fa-3a2912575839"; exon_number "3";
chr9	FLAIR	exon	137112112	137112230	.	-	.	gene_id "ENSG00000176978.14"; transcript_id "cac7d2f8-59be-4382-b6fa-3a2912575839"; exon_number "4";
chr9	FLAIR	exon	137112745	137112805	.	-	.	gene_id "ENSG00000176978.14"; transcript_id "cac7d2f8-59be-4382-b6fa-3a2912575839"; exon_number "5";
chr9	FLAIR	exon	137112953	137113119	.	-	.	gene_id "ENSG00000176978.14"; transcript_id "cac7d2f8-59be-4382-b6fa-3a2912575839"; exon_number "6";
chr9	FLAIR	exon	137113206	137113287	.	-	.	gene_id "ENSG00000176978.14"; transcript_id "cac7d2f8-59be-4382-b6fa-3a2912575839"; exon_number "7";
chr9	FLAIR	exon	137113361	137113496	.	-	.	gene_id "ENSG00000176978.14"; transcript_id "cac7d2f8-59be-4382-b6fa-3a2912575839"; exon_number "8";
chr9	FLAIR	exon	137113865	137114028	.	-	.	gene_id "ENSG00000176978.14"; transcript_id "cac7d2f8-59be-4382-b6fa-3a2912575839"; exon_number "9";
chr9	FLAIR	exon	137114243	137114378	.	-	.	gene_id "ENSG00000176978.14"; transcript_id "cac7d2f8-59be-4382-b6fa-3a2912575839"; exon_number "10";
chr9	FLAIR	exon	137114463	137114726	.	-	.	gene_id "ENSG00000176978.14"; transcript_id "cac7d2f8-59be-4382-b6fa-3a2912575839"; exon_number "11";
chr9	FLAIR	transcript	137110546	137114726	.	-	.	gene_id "ENSG00000176978.14"; transcript_id "8496c88d-148e-4d3a-bea0-043f6b82e18b";
chr9	FLAIR	exon	137110546	137110783	.	-	.	gene_id "ENSG00000176978.14"; transcript_id "8496c88d-148e-4d3a-bea0-043f6b82e18b"; exon_number "0";
chr9	FLAIR	exon	137110880	137110950	.	-	.	gene_id "ENSG00000176978.14"; transcript_id "8496c88d-148e-4d3a-bea0-043f6b82e18b"; exon_number "1";
chr9	FLAIR	exon	137111690	137111754	.	-	.	gene_id "ENSG00000176978.14"; transcript_id "8496c88d-148e-4d3a-bea0-043f6b82e18b"; exon_number "2";
chr9	FLAIR	exon	137111941	137112029	.	-	.	gene_id "ENSG00000176978.14"; transcript_id "8496c88d-148e-4d3a-bea0-043f6b82e18b"; exon_number "3";
chr9	FLAIR	exon	137112112	137112805	.	-	.	gene_id "ENSG00000176978.14"; transcript_id "8496c88d-148e-4d3a-bea0-043f6b82e18b"; exon_number "4";
chr9	FLAIR	exon	137112953	137113119	.	-	.	gene_id "ENSG00000176978.14"; transcript_id "8496c88d-148e-4d3a-bea0-043f6b82e18b"; exon_number "5";
chr9	FLAIR	exon	137113206	137113287	.	-	.	gene_id "ENSG00000176978.14"; transcript_id "8496c88d-148e-4d3a-bea0-043f6b82e18b"; exon_number "6";
chr9	FLAIR	exon	137113361	137113496	.	-	.	gene_id "ENSG00000176978.14"; transcript_id "8496c88d-148e-4d3a-bea0-043f6b82e18b"; exon_number "7";
chr9	FLAIR	exon	137113865	137114028	.	-	.	gene_id "ENSG00000176978.14"; transcript_id "8496c88d-148e-4d3a-bea0-043f6b82e18b"; exon_number "8";
chr9	FLAIR	exon	137114243	137114382	.	-	.	gene_id "ENSG00000176978.14"; transcript_id "8496c88d-148e-4d3a-bea0-043f6b82e18b"; exon_number "9";
chr9	FLAIR	exon	137114463	137114576	.	-	.	gene_id "ENSG00000176978.14"; transcript_id "8496c88d-148e-4d3a-bea0-043f6b82e18b"; exon_number "10";
chr9	FLAIR	exon	137114647	137114726	.	-	.	gene_id "ENSG00000176978.14"; transcript_id "8496c88d-148e-4d3a-bea0-043f6b82e18b"; exon_number "11";
chr9	FLAIR	transcript	137110546	137114726	.	-	.	gene_id "ENSG00000176978.14"; transcript_id "0247675d-70dd-45a4-b5e5-daf868f4b3f5";
chr9	FLAIR	exon	137110546	137110783	.	-	.	gene_id "ENSG00000176978.14"; transcript_id "0247675d-70dd-45a4-b5e5-daf868f4b3f5"; exon_number "0";
chr9	FLAIR	exon	137110880	137110950	.	-	.	gene_id "ENSG00000176978.14"; transcript_id "0247675d-70dd-45a4-b5e5-daf868f4b3f5"; exon_number "1";
chr9	FLAIR	exon	137111690	137111754	.	-	.	gene_id "ENSG00000176978.14"; transcript_id "0247675d-70dd-45a4-b5e5-daf868f4b3f5"; exon_number "2";
chr9	FLAIR	exon	137111941	137112029	.	-	.	gene_id "ENSG00000176978.14"; transcript_id "0247675d-70dd-45a4-b5e5-daf868f4b3f5"; exon_number "3";
chr9	FLAIR	exon	137112112	137112230	.	-	.	gene_id "ENSG00000176978.14"; transcript_id "0247675d-70dd-45a4-b5e5-daf868f4b3f5"; exon_number "4";
chr9	FLAIR	exon	137112745	137112805	.	-	.	gene_id "ENSG00000176978.14"; transcript_id "0247675d-70dd-45a4-b5e5-daf868f4b3f5"; exon_number "5";
chr9	FLAIR	exon	137112953	137113119	.	-	.	gene_id "ENSG00000176978.14"; transcript_id "0247675d-70dd-45a4-b5e5-daf868f4b3f5"; exon_number "6";
chr9	FLAIR	exon	137113206	137113287	.	-	.	gene_id "ENSG00000176978.14"; transcript_id "0247675d-70dd-45a4-b5e5-daf868f4b3f5"; exon_number "7";
chr9	FLAIR	exon	137113361	137113496	.	-	.	gene_id "ENSG00000176978.14"; transcript_id "0247675d-70dd-45a4-b5e5-daf868f4b3f5"; exon_number "8";
chr9	FLAIR	exon	137113865	137114028	.	-	.	gene_id "ENSG00000176978.14"; transcript_id "0247675d-70dd-45a4-b5e5-daf868f4b3f5"; exon_number "9";
chr9	FLAIR	exon	137114243	137114382	.	-	.	gene_id "ENSG00000176978.14"; transcript_id "0247675d-70dd-45a4-b5e5-daf868f4b3f5"; exon_number "10";
chr9	FLAIR	exon	137114463	137114576	.	-	.	gene_id "ENSG00000176978.14"; transcript_id "0247675d-70dd-45a4-b5e5-daf868f4b3f5"; exon_number "11";
chr9	FLAIR	exon	137114647	137114726	.	-	.	gene_id "ENSG00000176978.14"; transcript_id "0247675d-70dd-45a4-b5e5-daf868f4b3f5"; exon_number "12";
chr9	FLAIR	transcript	137110546	137114726	.	-	.	gene_id "ENSG00000176978.14"; transcript_id "2bf2fec8-a73f-4ea5-8674-b76dad623f0d";
chr9	FLAIR	exon	137110546	137110783	.	-	.	gene_id "ENSG00000176978.14"; transcript_id "2bf2fec8-a73f-4ea5-8674-b76dad623f0d"; exon_number "0";
chr9	FLAIR	exon	137110880	137110950	.	-	.	gene_id "ENSG00000176978.14"; transcript_id "2bf2fec8-a73f-4ea5-8674-b76dad623f0d"; exon_number "1";
chr9	FLAIR	exon	137111690	137111754	.	-	.	gene_id "ENSG00000176978.14"; transcript_id "2bf2fec8-a73f-4ea5-8674-b76dad623f0d"; exon_number "2";
chr9	FLAIR	exon	137111941	137112029	.	-	.	gene_id "ENSG00000176978.14"; transcript_id "2bf2fec8-a73f-4ea5-8674-b76dad623f0d"; exon_number "3";
chr9	FLAIR	exon	137112112	137112230	.	-	.	gene_id "ENSG00000176978.14"; transcript_id "2bf2fec8-a73f-4ea5-8674-b76dad623f0d"; exon_number "4";
chr9	FLAIR	exon	137112745	137112805	.	-	.	gene_id "ENSG00000176978.14"; transcript_id "2bf2fec8-a73f-4ea5-8674-b76dad623f0d"; exon_number "5";
chr9	FLAIR	exon	137112953	137113119	.	-	.	gene_id "ENSG00000176978.14"; transcript_id "2bf2fec8-a73f-4ea5-8674-b76dad623f0d"; exon_number "6";
chr9	FLAIR	exon	137113206	137113287	.	-	.	gene_id "ENSG00000176978.14"; transcript_id "2bf2fec8-a73f-4ea5-8674-b76dad623f0d"; exon_number "7";
chr9	FLAIR	exon	137113361	137113496	.	-	.	gene_id "ENSG00000176978.14"; transcript_id "2bf2fec8-a73f-4ea5-8674-b76dad623f0d"; exon_number "8";
chr9	FLAIR	exon	137113865	137114028	.	-	.	gene_id "ENSG00000176978.14"; transcript_id "2bf2fec8-a73f-4ea5-8674-b76dad623f0d"; exon_number "9";
chr9	FLAIR	exon	137114243	137114378	.	-	.	gene_id "ENSG00000176978.14"; transcript_id "2bf2fec8-a73f-4ea5-8674-b76dad623f0d"; exon_number "10";
chr9	FLAIR	exon	137114463	137114576	.	-	.	gene_id "ENSG00000176978.14"; transcript_id "2bf2fec8-a73f-4ea5-8674-b76dad623f0d"; exon_number "11";
chr9	FLAIR	exon	137114647	137114726	.	-	.	gene_id "ENSG00000176978.14"; transcript_id "2bf2fec8-a73f-4ea5-8674-b76dad623f0d"; exon_number "12";
chr9	FLAIR	transcript	137110546	137114726	.	-	.	gene_id "ENSG00000176978.14"; transcript_id "56c8a733-1ce2-42d1-bf06-733fd93e92b3";
chr9	FLAIR	exon	137110546	137110783	.	-	.	gene_id "ENSG00000176978.14"; transcript_id "56c8a733-1ce2-42d1-bf06-733fd93e92b3"; exon_number "0";
chr9	FLAIR	exon	137110880	137110950	.	-	.	gene_id "ENSG00000176978.14"; transcript_id "56c8a733-1ce2-42d1-bf06-733fd93e92b3"; exon_number "1";
chr9	FLAIR	exon	137111690	137111754	.	-	.	gene_id "ENSG00000176978.14"; transcript_id "56c8a733-1ce2-42d1-bf06-733fd93e92b3"; exon_number "2";
chr9	FLAIR	exon	137111941	137112029	.	-	.	gene_id "ENSG00000176978.14"; transcript_id "56c8a733-1ce2-42d1-bf06-733fd93e92b3"; exon_number "3";
chr9	FLAIR	exon	137112112	137112230	.	-	.	gene_id "ENSG00000176978.14"; transcript_id "56c8a733-1ce2-42d1-bf06-733fd93e92b3"; exon_number "4";
chr9	FLAIR	exon	137112953	137113119	.	-	.	gene_id "ENSG00000176978.14"; transcript_id "56c8a733-1ce2-42d1-bf06-733fd93e92b3"; exon_number "5";
chr9	FLAIR	exon	137113206	137113287	.	-	.	gene_id "ENSG00000176978.14"; transcript_id "56c8a733-1ce2-42d1-bf06-733fd93e92b3"; exon_number "6";
chr9	FLAIR	exon	137113361	137113496	.	-	.	gene_id "ENSG00000176978.14"; transcript_id "56c8a733-1ce2-42d1-bf06-733fd93e92b3"; exon_number "7";
chr9	FLAIR	exon	137113865	137114028	.	-	.	gene_id "ENSG00000176978.14"; transcript_id "56c8a733-1ce2-42d1-bf06-733fd93e92b3"; exon_number "8";
chr9	FLAIR	exon	137114243	137114382	.	-	.	gene_id "ENSG00000176978.14"; transcript_id "56c8a733-1ce2-42d1-bf06-733fd93e92b3"; exon_number "9";
chr9	FLAIR	exon	137114463	137114726	.	-	.	gene_id "ENSG00000176978.14"; transcript_id "56c8a733-1ce2-42d1-bf06-733fd93e92b3"; exon_number "10";
chr9	FLAIR	transcript	137110546	137114726	.	-	.	gene_id "ENSG00000176978.14"; transcript_id "25ff913f-fb6c-4d1a-a09c-1eb062c890bd";
chr9	FLAIR	exon	137110546	137110783	.	-	.	gene_id "ENSG00000176978.14"; transcript_id "25ff913f-fb6c-4d1a-a09c-1eb062c890bd"; exon_number "0";
chr9	FLAIR	exon	137111690	137111754	.	-	.	gene_id "ENSG00000176978.14"; transcript_id "25ff913f-fb6c-4d1a-a09c-1eb062c890bd"; exon_number "1";
chr9	FLAIR	exon	137111941	137112029	.	-	.	gene_id "ENSG00000176978.14"; transcript_id "25ff913f-fb6c-4d1a-a09c-1eb062c890bd"; exon_number "2";
chr9	FLAIR	exon	137112112	137112230	.	-	.	gene_id "ENSG00000176978.14"; transcript_id "25ff913f-fb6c-4d1a-a09c-1eb062c890bd"; exon_number "3";
chr9	FLAIR	exon	137112745	137112805	.	-	.	gene_id "ENSG00000176978.14"; transcript_id "25ff913f-fb6c-4d1a-a09c-1eb062c890bd"; exon_number "4";
chr9	FLAIR	exon	137112953	137113119	.	-	.	gene_id "ENSG00000176978.14"; transcript_id "25ff913f-fb6c-4d1a-a09c-1eb062c890bd"; exon_number "5";
chr9	FLAIR	exon	137113206	137113287	.	-	.	gene_id "ENSG00000176978.14"; transcript_id "25ff913f-fb6c-4d1a-a09c-1eb062c890bd"; exon_number "6";
chr9	FLAIR	exon	137113361	137113496	.	-	.	gene_id "ENSG00000176978.14"; transcript_id "25ff913f-fb6c-4d1a-a09c-1eb062c890bd"; exon_number "7";
chr9	FLAIR	exon	137113865	137114028	.	-	.	gene_id "ENSG00000176978.14"; transcript_id "25ff913f-fb6c-4d1a-a09c-1eb062c890bd"; exon_number "8";
chr9	FLAIR	exon	137114243	137114382	.	-	.	gene_id "ENSG00000176978.14"; transcript_id "25ff913f-fb6c-4d1a-a09c-1eb062c890bd"; exon_number "9";
chr9	FLAIR	exon	137114463	137114576	.	-	.	gene_id "ENSG00000176978.14"; transcript_id "25ff913f-fb6c-4d1a-a09c-1eb062c890bd"; exon_number "10";
chr9	FLAIR	exon	137114647	137114726	.	-	.	gene_id "ENSG00000176978.14"; transcript_id "25ff913f-fb6c-4d1a-a09c-1eb062c890bd"; exon_number "11";
chr4	FLAIR	transcript	8199290	8241091	.	+	.	gene_id "ENSG00000125089.17"; transcript_id "7726b024-36a4-41d3-9da5-134efce3fa0a";
chr4	FLAIR	exon	8199290	8199405	.	+	.	gene_id "ENSG00000125089.17"; transcript_id "7726b024-36a4-41d3-9da5-134efce3fa0a"; exon_number "0";
chr4	FLAIR	exon	8205167	8205366	.	+	.	gene_id "ENSG00000125089.17"; transcript_id "7726b024-36a4-41d3-9da5-134efce3fa0a"; exon_number "1";
chr4	FLAIR	exon	8209665	8209822	.	+	.	gene_id "ENSG00000125089.17"; transcript_id "7726b024-36a4-41d3-9da5-134efce3fa0a"; exon_number "2";
chr4	FLAIR	exon	8212701	8212828	.	+	.	gene_id "ENSG00000125089.17"; transcript_id "7726b024-36a4-41d3-9da5-134efce3fa0a"; exon_number "3";
chr4	FLAIR	exon	8214475	8214580	.	+	.	gene_id "ENSG00000125089.17"; transcript_id "7726b024-36a4-41d3-9da5-134efce3fa0a"; exon_number "4";
chr4	FLAIR	exon	8215172	8215242	.	+	.	gene_id "ENSG00000125089.17"; transcript_id "7726b024-36a4-41d3-9da5-134efce3fa0a"; exon_number "5";
chr4	FLAIR	exon	8216111	8216257	.	+	.	gene_id "ENSG00000125089.17"; transcript_id "7726b024-36a4-41d3-9da5-134efce3fa0a"; exon_number "6";
chr4	FLAIR	exon	8216957	8217167	.	+	.	gene_id "ENSG00000125089.17"; transcript_id "7726b024-36a4-41d3-9da5-134efce3fa0a"; exon_number "7";
chr4	FLAIR	exon	8218271	8218347	.	+	.	gene_id "ENSG00000125089.17"; transcript_id "7726b024-36a4-41d3-9da5-134efce3fa0a"; exon_number "8";
chr4	FLAIR	exon	8219335	8219530	.	+	.	gene_id "ENSG00000125089.17"; transcript_id "7726b024-36a4-41d3-9da5-134efce3fa0a"; exon_number "9";
chr4	FLAIR	exon	8222840	8222970	.	+	.	gene_id "ENSG00000125089.17"; transcript_id "7726b024-36a4-41d3-9da5-134efce3fa0a"; exon_number "10";
chr4	FLAIR	exon	8225175	8225216	.	+	.	gene_id "ENSG00000125089.17"; transcript_id "7726b024-36a4-41d3-9da5-134efce3fa0a"; exon_number "11";
chr4	FLAIR	exon	8226980	8228644	.	+	.	gene_id "ENSG00000125089.17"; transcript_id "7726b024-36a4-41d3-9da5-134efce3fa0a"; exon_number "12";
chr4	FLAIR	exon	8231976	8232156	.	+	.	gene_id "ENSG00000125089.17"; transcript_id "7726b024-36a4-41d3-9da5-134efce3fa0a"; exon_number "13";
chr4	FLAIR	exon	8233363	8233513	.	+	.	gene_id "ENSG00000125089.17"; transcript_id "7726b024-36a4-41d3-9da5-134efce3fa0a"; exon_number "14";
chr4	FLAIR	exon	8235433	8235555	.	+	.	gene_id "ENSG00000125089.17"; transcript_id "7726b024-36a4-41d3-9da5-134efce3fa0a"; exon_number "15";
chr4	FLAIR	exon	8236278	8236428	.	+	.	gene_id "ENSG00000125089.17"; transcript_id "7726b024-36a4-41d3-9da5-134efce3fa0a"; exon_number "16";
chr4	FLAIR	exon	8237474	8237670	.	+	.	gene_id "ENSG00000125089.17"; transcript_id "7726b024-36a4-41d3-9da5-134efce3fa0a"; exon_number "17";
chr4	FLAIR	exon	8240698	8241091	.	+	.	gene_id "ENSG00000125089.17"; transcript_id "7726b024-36a4-41d3-9da5-134efce3fa0a"; exon_number "18";
chr4	FLAIR	transcript	15703065	15738313	.	+	.	gene_id "ENSG00000109743.11"; transcript_id "3027492a-8056-4a69-9cf8-6c4c81ebb779";
chr4	FLAIR	exon	15703065	15703332	.	+	.	gene_id "ENSG00000109743.11"; transcript_id "3027492a-8056-4a69-9cf8-6c4c81ebb779"; exon_number "0";
chr4	FLAIR	exon	15705515	15705641	.	+	.	gene_id "ENSG00000109743.11"; transcript_id "3027492a-8056-4a69-9cf8-6c4c81ebb779"; exon_number "1";
chr4	FLAIR	exon	15707511	15707646	.	+	.	gene_id "ENSG00000109743.11"; transcript_id "3027492a-8056-4a69-9cf8-6c4c81ebb779"; exon_number "2";
chr4	FLAIR	exon	15711807	15711889	.	+	.	gene_id "ENSG00000109743.11"; transcript_id "3027492a-8056-4a69-9cf8-6c4c81ebb779"; exon_number "3";
chr4	FLAIR	exon	15715285	15715361	.	+	.	gene_id "ENSG00000109743.11"; transcript_id "3027492a-8056-4a69-9cf8-6c4c81ebb779"; exon_number "4";
chr4	FLAIR	exon	15715707	15715799	.	+	.	gene_id "ENSG00000109743.11"; transcript_id "3027492a-8056-4a69-9cf8-6c4c81ebb779"; exon_number "5";
chr4	FLAIR	exon	15718907	15718993	.	+	.	gene_id "ENSG00000109743.11"; transcript_id "3027492a-8056-4a69-9cf8-6c4c81ebb779"; exon_number "6";
chr4	FLAIR	exon	15722875	15722934	.	+	.	gene_id "ENSG00000109743.11"; transcript_id "3027492a-8056-4a69-9cf8-6c4c81ebb779"; exon_number "7";
chr4	FLAIR	exon	15737787	15738313	.	+	.	gene_id "ENSG00000109743.11"; transcript_id "3027492a-8056-4a69-9cf8-6c4c81ebb779"; exon_number "8";
